# Supplementary material for: PGN and LTA from Staphylococcus aureus Induced Inflammation and Decreased Lactation through Regulating DNA Methylation and Histone H3 Acetylation in Bovine Mammary Epithelial Cells
Source: Toxins (Basel). 2020 Apr 9;12(4):238. doi: 10.3390/toxins12040238 (PMC7232188; doi:10.3390/toxins12040238)
Supplement: Supplementary file 1 [file toxins-12-00238-s001.zip]

Archive with 12 entries (11 files):
- toxins-732036-for conversion/
- toxins-732036-for conversion/Table S1. The FastQC report for RNA-Seq.xls
- toxins-732036-for conversion/Table S10. The annotations of all KEGG pathways in CON-vs-PGN+LTA condition.xls
- toxins-732036-for conversion/Table S11. The parameters of primers.docx
- toxins-732036-for conversion/Table S2. The annotations of all DEGs in CON-vs-PGN pair.xls
- toxins-732036-for conversion/Table S3. The annotations of all DEGs in CON-vs-LTA pair.xls
- toxins-732036-for conversion/Table S4. The annotations of all DEGs in CON-vs-PGN+LTA pair.xls
- toxins-732036-for conversion/Table S5. The top 10 GO biological process, molecular function, and cellular component terms of the differentially expressed genes (DEGs) of CON-vs-PGN..docx
- toxins-732036-for conversion/Table S6. The top 10 GO biological process, molecular function, and cellular component terms of the DEGs of CON-vs-LTA.docx
- toxins-732036-for conversion/Table S7. The top 10 GO biological process, molecular function, and cellular component terms of the DEGs of CON-vs-MIX.docx
- toxins-732036-for conversion/Table S8. The annotations of all KEGG pathways in CON-vs-PGN condition.xls
- toxins-732036-for conversion/Table S9. The annotations of all KEGG pathways in CON-vs-LTA condition.xls
