# Supplementary material for: PGN and LTA from Staphylococcus aureus Induced Inflammation and Decreased Lactation through Regulating DNA Methylation and Histone H3 Acetylation in Bovine Mammary Epithelial Cells
Source: Toxins (Basel). 2020 Apr 9;12(4):238. doi: 10.3390/toxins12040238 (PMC7232188; doi:10.3390/toxins12040238)
Supplement: Supplementary file 1 [file toxins-12-00238-s001.zip › toxins-732036-for conversion/Table S1. The FastQC report for RNA-Seq.xls]

Table S1. The FastQC report for RNA-Seq
			Before Filter					After Filter
Sample	Clean Data(bp)	Q20(%)	Q30(%)	N(%)	GC(%)	HQ Clean Data(bp)	Q20(%)	Q30(%)	N(%)	GC(%)
CON-1	6008176800	5875835795 (97.80%)	5655844919 (94.14%)	12663 (0.00%)	3101434744 (51.62%)	5844955673	5754133651 (98.45%)	5553437465 (95.01%)	12514 (0.00%)	3015400025 (51.59%)
CON-2	6229597500	6104065103 (97.98%)	5891177473 (94.57%)	13196 (0.00%)	3194803658 (51.28%)	6064206017	5978760766 (98.59%)	5784687787 (95.39%)	13045 (0.00%)	3107346417 (51.24%)
CON-3	7435805100	7275268230 (97.84%)	7008562687 (94.25%)	15898 (0.00%)	3825630465 (51.45%)	7230469437	7120912389 (98.48%)	6878181130 (95.13%)	15721 (0.00%)	3717401476 (51.41%)
PGN-1	6524226600	6361153275 (97.50%)	6100568094 (93.51%)	14170 (0.00%)	3339173584 (51.18%)	6323401200	6212738771 (98.25%)	5976547402 (94.51%)	13945 (0.00%)	3233858791 (51.14%)
PGN-2	6208778400	6074528520 (97.84%)	5852284283 (94.26%)	13401 (0.00%)	3179669978 (51.21%)	6039753401	5948651520 (98.49%)	5746266807 (95.14%)	13231 (0.00%)	3091094309 (51.18%)
PGN-3	6482793300	6342181019 (97.83%)	6110909992 (94.26%)	13805 (0.00%)	3328470195 (51.34%)	6302492164	6207943374 (98.50%)	5997739752 (95.16%)	13620 (0.00%)	3233749887 (51.31%)
LTA-1	7173252000	7028030464 (97.98%)	6782371757 (94.55%)	15194 (0.00%)	3660967989 (51.04%)	6983783211	6885474632 (98.59%)	6661440486 (95.38%)	15024 (0.00%)	3561631710 (51.00%)
LTA-2	7809738300	7647283189 (97.92%)	7371120842 (94.38%)	5955 (0.00%)	3974148679 (50.89%)	7579596161	7472357027 (98.59%)	7221158486 (95.27%)	5828 (0.00%)	3852554813 (50.83%)
LTA-3	7157436300	7002260235 (97.83%)	6743460042 (94.22%)	15281 (0.00%)	3674459528 (51.34%)	6966174932	6859897325 (98.47%)	6623677150 (95.08%)	15132 (0.00%)	3574135513 (51.31%)
MIX-1	7216102800	7047423586 (97.66%)	6774200835 (93.88%)	15281 (0.00%)	3690803867 (51.15%)	7000301999	6886452850 (98.37%)	6638762823 (94.84%)	15073 (0.00%)	3577390756 (51.10%)
MIX-2	7744254300	7578082715 (97.85%)	7300579130 (94.27%)	16858 (0.00%)	3988097776 (51.50%)	7539105503	7424578287 (98.48%)	7171255062 (95.12%)	16664 (0.00%)	3879440891 (51.46%)
MIX-3	9400739400	9228282790 (98.17%)	8930744503 (95.00%)	28650 (0.00%)	4832770742 (51.41%)	9160513114	9047915155 (98.77%)	8776287429 (95.81%)	28303 (0.00%)	4704838799 (51.36%)
Sample	Clean Reads Num	HQ Clean Reads Num(%)	Read length	adapter(%)	low quality(%)	polyA(%)	N(%)
CON-1	40054512	39511956 (98.65%)	150 + 150	130652 (0.33%)	411730 (1.03%)	87 (0%)	0 (0%)
CON-2	41530650	41011932 (98.75%)	150 + 150	144380 (0.35%)	374142 (0.9%)	98 (0%)	0 (0%)
CON-3	49572034	48909566 (98.66%)	150 + 150	165464 (0.33%)	496786 (1%)	109 (0%)	0 (0%)
PGN-1	43494844	42806148 (98.42%)	150 + 150	146426 (0.34%)	542070 (1.25%)	100 (0%)	0 (0%)
PGN-2	41391856	40825066 (98.63%)	150 + 150	137994 (0.33%)	428614 (1.04%)	91 (0%)	0 (0%)
PGN-3	43218622	42609086 (98.59%)	150 + 150	145672 (0.34%)	463618 (1.07%)	123 (0%)	0 (0%)
LTA-1	47821680	47208842 (98.72%)	150 + 150	159314 (0.33%)	453320 (0.95%)	102 (0%)	0 (0%)
LTA-2	52064922	51340624 (98.61%)	150 + 150	203516 (0.39%)	520574 (1%)	104 (0%)	0 (0%)
LTA-3	47716242	47071906 (98.65%)	150 + 150	153100 (0.32%)	491036 (1.03%)	100 (0%)	0 (0%)
MIX-1	48107352	47389018 (98.51%)	150 + 150	167834 (0.35%)	550290 (1.14%)	105 (0%)	0 (0%)
MIX-2	51628362	50960898 (98.71%)	150 + 150	166804 (0.32%)	500456 (0.97%)	102 (0%)	0 (0%)
MIX-3	62671596	61867944 (98.72%)	150 + 150	226592 (0.36%)	576906 (0.92%)	77 (0%)	0 (0%)
