# Supplementary material for: PGN and LTA from Staphylococcus aureus Induced Inflammation and Decreased Lactation through Regulating DNA Methylation and Histone H3 Acetylation in Bovine Mammary Epithelial Cells
Source: Toxins (Basel). 2020 Apr 9;12(4):238. doi: 10.3390/toxins12040238 (PMC7232188; doi:10.3390/toxins12040238)
Supplement: Supplementary file 1 [file toxins-12-00238-s001.zip › toxins-732036-for conversion/Table S10. The annotations of all KEGG pathways in CON-vs-PGN+LTA condition.xls]

Table S10. The annotations of all KEGG pathways in CON-vs-PGN + LTA condition
KEGG_A_class	KEGG_B_class	Pathway	CON-vs-MIX (180)	All (7694)	Pvalue	Qvalue	Pathway ID	Genes	K_IDs
Metabolism	Lipid metabolism	Steroid biosynthesis	7	20	2.05E-07	3.36E-05	ko00100	ncbi_281767;ncbi_505060;ncbi_525154;ncbi_615906;ncbi_541302;ncbi_526535;ncbi_504481	K00801+K05917+K00227+K01852+K07419+K00511+K07750
Cellular Processes	Cell growth and death	Cell cycle	14	125	1.13E-06	9.25E-05	ko04110	ncbi_513523;ncbi_538238;ncbi_327679;ncbi_506740;ncbi_281667;ncbi_510972;ncbi_512651;ncbi_515376;ncbi_514777;ncbi_537027;ncbi_524925;ncbi_281061;ncbi_100301478;ncbi_510120	K02603+K06631+K05868+K02365+K06627+K09993+K03355+K03363+K02178+K06637+K08866+K02087+K05868+K02540
Organismal Systems	Endocrine system	PPAR signaling pathway	8	74	0.000309932	1.38E-02	ko03320	ncbi_514159;ncbi_521822;ncbi_533016;ncbi_281052;ncbi_280924;ncbi_281308;ncbi_281758;ncbi_112441463	K01897+K10226+K08748+K06259+K00507+K01388+K08752+K01388
Cellular Processes	Cell growth and death	Oocyte meiosis	10	116	0.000365676	1.38E-02	ko04114	ncbi_504437;ncbi_538238;ncbi_327679;ncbi_506740;ncbi_512651;ncbi_614056;ncbi_515080;ncbi_515376;ncbi_514777;ncbi_281061	K11481+K06631+K05868+K02365+K03355+K11580+K10292+K03363+K02178+K02087
Organismal Systems	Immune system	Leukocyte transendothelial migration	10	118	0.000419637	1.38E-02	ko04670	ncbi_507859;ncbi_511460;ncbi_768307;ncbi_618906;ncbi_282002;ncbi_282871;ncbi_404153;ncbi_521961;ncbi_101907739;ncbi_526769	K08012+K06087+K07873+K04441+K19663+K01403+K06087+K05730+K12753+K07293
Organismal Systems	Endocrine system	Progesterone-mediated oocyte maturation	8	89	0.001078621	2.95E-02	ko04914	ncbi_538238;ncbi_327679;ncbi_281667;ncbi_512651;ncbi_618906;ncbi_514777;ncbi_281061;ncbi_100301478	K06631+K05868+K06627+K03355+K04441+K02178+K02087+K05868
Environmental Information Processing	Signaling molecules and interaction	ECM-receptor interaction	7	85	0.003627525	7.36E-02	ko04512	ncbi_504323;ncbi_514031;ncbi_280958;ncbi_281052;ncbi_281499;ncbi_282654;ncbi_504977	K04659+K06590+K03900+K06259+K06250+K06252+K06261
Metabolism	Global and Overview	Biosynthesis of antibiotics	12	215	0.004482217	7.36E-02	ko01130	ncbi_281767;ncbi_505060;ncbi_525154;ncbi_509394;ncbi_615906;ncbi_514293;ncbi_504584;ncbi_526535;ncbi_504481;ncbi_506459;ncbi_407159;ncbi_407767	K00801+K05917+K00227+K01858+K01852+K01823+K01623+K00511+K07750+K01895+K00021+K01641
Environmental Information Processing	Signal transduction	TNF signaling pathway	8	112	0.00461137	7.36E-02	ko04668	ncbi_613667;ncbi_618906;ncbi_535622;ncbi_281309;ncbi_281666;ncbi_282871;ncbi_281212;ncbi_529566	K05505+K04441+K04415+K01394+K14625+K01403+K05505+K09048
Metabolism	Global and Overview	Biosynthesis of secondary metabolites	18	393	0.004721546	7.36E-02	ko01110	XLOC_020230;ncbi_281767;ncbi_513221;ncbi_505060;ncbi_525154;ncbi_541078;ncbi_615906;ncbi_514293;ncbi_521822;ncbi_504584;ncbi_526535;ncbi_506459;ncbi_407159;ncbi_505485;ncbi_537224;ncbi_407767;ncbi_281002;ncbi_101905992	K01195+K00801+K00510+K05917+K00227+K00789+K01852+K01823+K10226+K01623+K00511+K01895+K00021+K16342+K15728+K01641+K00276+K01080
Genetic Information Processing	Replication and repair	Homologous recombination	4	30	0.004934629	7.36E-02	ko03440	ncbi_789410;ncbi_100140639;ncbi_533414;ncbi_534148	K10879+K10875+K10877+K10901
Genetic Information Processing	Replication and repair	Fanconi anemia pathway	5	53	0.007674322	1.05E-01	ko03460	ncbi_615553;ncbi_522442;ncbi_534148;ncbi_783256;ncbi_616549	K15365+K10895+K10901+K15362+K10889
Metabolism	Metabolism of terpenoids and polyketides	Terpenoid backbone biosynthesis	3	21	0.0122823	1.55E-01	ko00900	ncbi_514293;ncbi_407159;ncbi_407767	K01823+K00021+K01641
Genetic Information Processing	Replication and repair	Nucleotide excision repair	6	85	0.01435124	1.68E-01	ko03420	XLOC_001595;XLOC_017692;XLOC_019608;XLOC_021011;XLOC_023826;ncbi_518653	K10838+K10838+K10838+K10838+K10838+K02325
Environmental Information Processing	Signal transduction	AMPK signaling pathway	7	124	0.02600649	2.84E-01	ko04152	ncbi_281152;ncbi_281667;ncbi_407183;ncbi_407159;ncbi_281052;ncbi_280924;ncbi_529566	K00665+K06627+K01103+K00021+K06259+K00507+K09048
Metabolism	Global and Overview	Fatty acid metabolism	4	50	0.02893519	2.97E-01	ko01212	ncbi_281152;ncbi_514159;ncbi_521822;ncbi_280924	K00665+K01897+K10226+K00507
Metabolism	Global and Overview	Metabolic pathways	41	1331	0.03419256	3.15E-01	ko01100	XLOC_020230;ncbi_497032;ncbi_281152;ncbi_281767;ncbi_513221;ncbi_505060;ncbi_508861;ncbi_515146;ncbi_505049;ncbi_525154;ncbi_509394;ncbi_541078;ncbi_615906;ncbi_514159;ncbi_514293;ncbi_541302;ncbi_615929;ncbi_616593;ncbi_512468;ncbi_504652;ncbi_504584;ncbi_526535;ncbi_504481;ncbi_507988;ncbi_353107;ncbi_533016;ncbi_506459;ncbi_518653;ncbi_407159;ncbi_505485;ncbi_407169;ncbi_537224;ncbi_513301;ncb…	K01195+K00297+K00665+K00801+K00510+K05917+K00657+K00854+K01176+K00227+K01858+K00789+K01852+K01897+K01823+K07419+K00681+K07413+K11204+K00857+K01623+K00511+K07750+K07424+K00044+K08748+K01895+K02325+K00021+K16342+K00458+K15728+K00923+K01641+K10808+K11146+K00070+K00276+K19006+K00894+K01080
Environmental Information Processing	Signaling molecules and interaction	Cytokine-cytokine receptor interaction	13	317	0.03458986	3.15E-01	ko04060	ncbi_508044;ncbi_520341;ncbi_613667;ncbi_616179;ncbi_514963;ncbi_280828;ncbi_281666;ncbi_281735;ncbi_281861;ncbi_281212;ncbi_615030;ncbi_784268;ncbi_112441471	K05138+K05146+K05505+K05480+K04672+K10030+K14625+K05506+K05068+K05505+K05074+K05153+K05415
Metabolism	Lipid metabolism	Fatty acid biosynthesis	2	14	0.04118499	3.55E-01	ko00061	ncbi_281152;ncbi_514159	K00665+K01897
Metabolism	Metabolism of other amino acids	Glutathione metabolism	4	58	0.04623829	3.79E-01	ko00480	ncbi_615929;ncbi_512468;ncbi_508167;ncbi_615537	K00681+K11204+K10808+K00799
Genetic Information Processing	Replication and repair	DNA replication	3	36	0.0511608	4.00E-01	ko03030	ncbi_518653;ncbi_540969;ncbi_510120	K02325+K10742+K02540
Cellular Processes	Cellular commiunity	Focal adhesion	9	207	0.05360351	4.00E-01	ko04510	ncbi_504323;ncbi_514031;ncbi_282002;ncbi_280958;ncbi_534526;ncbi_281499;ncbi_282654;ncbi_521961;ncbi_101907739	K04659+K06590+K19663+K03900+K05733+K06250+K06252+K05730+K12753
Organismal Systems	Immune system	Toll-like receptor signaling pathway	6	123	0.06817901	4.86E-01	ko04620	ncbi_618906;ncbi_535622;ncbi_100125591;ncbi_280828;ncbi_281499;ncbi_112441471	K04441+K04415+K09447+K10030+K06250+K05415
Environmental Information Processing	Signal transduction	Rap1 signaling pathway	9	226	0.08291499	5.35E-01	ko04015	XLOC_000284;XLOC_011490;ncbi_617915;ncbi_618906;ncbi_497011;ncbi_535347;ncbi_282002;ncbi_519657;ncbi_524212	K05759+K04358+K05467+K04441+K04680+K17698+K19663+K04358+K05209
Cellular Processes	Cell motility	Regulation of actin cytoskeleton	9	226	0.08291499	5.35E-01	ko04810	XLOC_000284;XLOC_011490;ncbi_505886;ncbi_514031;ncbi_525628;ncbi_534526;ncbi_519657;ncbi_521961;ncbi_101907739	K05759+K04358+K05767+K06590+K05745+K05733+K04358+K05730+K12753
Cellular Processes	Cellular commiunity	Gap junction	5	100	0.08474598	5.35E-01	ko04540	ncbi_540236;ncbi_534900;ncbi_282002;ncbi_281061;ncbi_282433	K07375+K07374+K19663+K02087+K12319
Metabolism	Lipid metabolism	Glycerophospholipid metabolism	5	103	0.09333338	5.56E-01	ko00564	ncbi_767822;ncbi_505485;ncbi_537224;ncbi_533229;ncbi_101905992	K14676+K16342+K15728+K00894+K01080
Metabolism	Lipid metabolism	Linoleic acid metabolism	3	47	0.09675797	5.56E-01	ko00591	ncbi_616593;ncbi_507988;ncbi_505485	K07413+K07424+K16342
Cellular Processes	Cell growth and death	p53 signaling pathway	4	75	0.09825172	5.56E-01	ko04115	ncbi_327679;ncbi_508167;ncbi_281061;ncbi_100301478	K05868+K10808+K02087+K05868
Organismal Systems	Digestive system	Fat digestion and absorption	3	51	0.1163453	5.77E-01	ko04975	ncbi_535379;ncbi_281052;ncbi_101905992	K05641+K06259+K01080
Metabolism	Lipid metabolism	Steroid hormone biosynthesis	4	80	0.1172031	5.77E-01	ko00140	ncbi_616593;ncbi_507988;ncbi_353107;ncbi_281824	K07413+K07424+K00044+K00070
Organismal Systems	Immune system	Intestinal immune network for IgA production	3	52	0.1214589	5.77E-01	ko04672	ncbi_514031;ncbi_615030;ncbi_784268	K06590+K05074+K05153
Metabolism	Lipid metabolism	Biosynthesis of unsaturated fatty acids	2	26	0.1228278	5.77E-01	ko01040	ncbi_521822;ncbi_280924	K10226+K00507
Organismal Systems	Endocrine system	Aldosterone synthesis and secretion	4	82	0.1252001	5.77E-01	ko04925	ncbi_528390;ncbi_282002;ncbi_281824;ncbi_529566	K04465+K19663+K00070+K09048
Organismal Systems	Immune system	NOD-like receptor signaling pathway	3	53	0.1266539	5.77E-01	ko04621	ncbi_618906;ncbi_280828;ncbi_529195	K04441+K10030+K12803
Environmental Information Processing	Signal transduction	Ras signaling pathway	9	249	0.1292301	5.77E-01	ko04014	XLOC_011490;ncbi_617915;ncbi_505485;ncbi_282002;ncbi_534526;ncbi_519657;ncbi_526769;ncbi_521224;ncbi_524212	K04358+K05467+K16342+K19663+K05733+K04358+K07293+K17630+K05209
Organismal Systems	Development	Osteoclast differentiation	6	147	0.1300731	5.77E-01	ko04380	ncbi_507859;ncbi_618906;ncbi_338045;ncbi_100336423;ncbi_100852090;ncbi_112441471	K08012+K04441+K14381+K14377+K06512+K05415
Organismal Systems	Sensory system	Inflammatory mediator regulation of TRP channels	5	117	0.1388969	5.99E-01	ko04750	ncbi_616593;ncbi_618906;ncbi_505485;ncbi_282002;ncbi_407169	K07413+K04441+K16342+K19663+K00458
Organismal Systems	Environmental adaptation	Circadian rhythm	2	29	0.1467822	6.05E-01	ko04710	ncbi_768225;ncbi_512237	K03728+K02633
Metabolism	Metabolism of other amino acids	Cyanoamino acid metabolism	1	7	0.1527635	6.05E-01	ko00460	ncbi_615929	K00681
Organismal Systems	Immune system	Platelet activation	5	121	0.1534453	6.05E-01	ko04611	ncbi_618906;ncbi_505485;ncbi_280958;ncbi_282433;ncbi_504977	K04441+K16342+K03900+K12319+K06261
Metabolism	Lipid metabolism	alpha-Linolenic acid metabolism	2	30	0.154968	6.05E-01	ko00592	ncbi_521822;ncbi_505485	K10226+K16342
Environmental Information Processing	Signal transduction	MAPK signaling pathway	9	262	0.1604533	6.12E-01	ko04010	XLOC_011490;ncbi_617701;ncbi_528390;ncbi_618906;ncbi_535622;ncbi_505485;ncbi_282002;ncbi_519657;ncbi_519331	K04358+K04355+K04465+K04441+K04415+K16342+K19663+K04358+K04869
Environmental Information Processing	Signal transduction	PI3K-Akt signaling pathway	12	375	0.167878	6.26E-01	ko04151	XLOC_011490;ncbi_528390;ncbi_617915;ncbi_504323;ncbi_514031;ncbi_280958;ncbi_519657;ncbi_281499;ncbi_281861;ncbi_282654;ncbi_529566;ncbi_112441471	K04358+K04465+K05467+K04659+K06590+K03900+K04358+K06250+K05068+K06252+K09048+K05415
Environmental Information Processing	Signal transduction	VEGF signaling pathway	3	62	0.1766234	6.37E-01	ko04370	ncbi_618906;ncbi_505485;ncbi_282002	K04441+K16342+K19663
Genetic Information Processing	Replication and repair	Base excision repair	2	33	0.1800057	6.37E-01	ko03410	ncbi_515343;ncbi_518653	K10569+K02325
Organismal Systems	Nervous system	Dopaminergic synapse	5	130	0.1883356	6.37E-01	ko04728	ncbi_531593;ncbi_618906;ncbi_282002;ncbi_529566;ncbi_524212	K15493+K04441+K19663+K09048+K05209
Metabolism	Carbohydrate metabolism	Fructose and mannose metabolism	2	34	0.1884848	6.37E-01	ko00051	ncbi_407183;ncbi_504584	K01103+K01623
Organismal Systems	Nervous system	Long-term depression	3	65	0.1943555	6.37E-01	ko04730	ncbi_505485;ncbi_282002;ncbi_282433	K16342+K19663+K12319
Organismal Systems	Endocrine system	Ovarian Steroidogenesis	3	65	0.1943555	6.37E-01	ko04913	ncbi_353107;ncbi_505485;ncbi_281824	K00044+K16342+K00070
Metabolism	Carbohydrate metabolism	Pentose and glucuronate interconversions	2	36	0.2055976	6.61E-01	ko00040	XLOC_020230;ncbi_515146	K01195+K00854
Environmental Information Processing	Signal transduction	FoxO signaling pathway	5	136	0.2130501	6.72E-01	ko04068	ncbi_538238;ncbi_327679;ncbi_513776;ncbi_618906;ncbi_100301478	K06631+K05868+K10305+K04441+K05868
Metabolism	Metabolism of cofactors and vitamins	Retinol metabolism	3	70	0.2248064	6.72E-01	ko00830	ncbi_616593;ncbi_507988;ncbi_281482	K07413+K07424+K11146
Organismal Systems	Immune system	Fc epsilon RI signaling pathway	3	70	0.2248064	6.72E-01	ko04664	ncbi_618906;ncbi_505485;ncbi_521961	K04441+K16342+K05730
Metabolism	Lipid metabolism	Synthesis and degradation of ketone bodies	1	11	0.22939	6.72E-01	ko00072	ncbi_407767	K01641
Organismal Systems	Environmental adaptation	Circadian entrainment	4	106	0.2359805	6.72E-01	ko04713	ncbi_282002;ncbi_512237;ncbi_282433;ncbi_524212	K19663+K02633+K12319+K05209
Cellular Processes	Cellular commiunity	Tight junction	5	142	0.238737	6.72E-01	ko04530	ncbi_511460;ncbi_281338;ncbi_282002;ncbi_404153;ncbi_101907739	K06087+K10352+K19663+K06087+K12753
Metabolism	Carbohydrate metabolism	Inositol phosphate metabolism	3	73	0.2435051	6.72E-01	ko00562	ncbi_509394;ncbi_513301;ncbi_513565	K01858+K00923+K19006
Organismal Systems	Immune system	RIG-I-like receptor signaling pathway	4	108	0.246144	6.72E-01	ko04622	ncbi_618906;ncbi_100125591;ncbi_280828;ncbi_112441471	K04441+K09447+K10030+K05415
Organismal Systems	Immune system	T cell receptor signaling pathway	4	108	0.246144	6.72E-01	ko04660	ncbi_618906;ncbi_535622;ncbi_534526;ncbi_521961	K04441+K04415+K05733+K05730
Organismal Systems	Endocrine system	Adipocytokine signaling pathway	3	74	0.2497948	6.72E-01	ko04920	ncbi_514159;ncbi_281052;ncbi_526769	K01897+K06259+K07293
Organismal Systems	Immune system	Chemokine signaling pathway	6	185	0.2652233	6.95E-01	ko04062	ncbi_613667;ncbi_280828;ncbi_281666;ncbi_281735;ncbi_281212;ncbi_521961	K05505+K10030+K14625+K05506+K05505+K05730
Metabolism	Metabolism of cofactors and vitamins	Porphyrin and chlorophyll metabolism	2	44	0.2751629	6.95E-01	ko00860	XLOC_020230;ncbi_513221	K01195+K00510
Metabolism	Xenobiotics biodegradation and metabolism	Drug metabolism - other enzymes	2	44	0.2751629	6.95E-01	ko00983	XLOC_020230;ncbi_504652	K01195+K00857
Metabolism	Metabolism of other amino acids	Taurine and hypotaurine metabolism	1	14	0.2823	6.95E-01	ko00430	ncbi_615929	K00681
Organismal Systems	Nervous system	Glutamatergic synapse	4	115	0.2824067	6.95E-01	ko04724	ncbi_505485;ncbi_282002;ncbi_100137840;ncbi_524212	K16342+K19663+K11828+K05209
Organismal Systems	Digestive system	Carbohydrate digestion and absorption	2	45	0.2838904	6.95E-01	ko04973	ncbi_505049;ncbi_282868	K01176+K08143
Metabolism	Amino acid metabolism	Cysteine and methionine metabolism	2	46	0.2926085	7.06E-01	ko00270	ncbi_541078;ncbi_512468	K00789+K11204
Organismal Systems	Endocrine system	Oxytocin signaling pathway	5	159	0.3153179	7.40E-01	ko04921	ncbi_505485;ncbi_282002;ncbi_282433;ncbi_519331;ncbi_100848920	K16342+K19663+K12319+K04869+K18154
Organismal Systems	Immune system	Complement and coagulation cascades	3	86	0.3265656	7.40E-01	ko04610	ncbi_515440;ncbi_514076;ncbi_280958	K01332+K01335+K03900
Metabolism	Lipid metabolism	Primary bile acid biosynthesis	1	17	0.3315961	7.40E-01	ko00120	ncbi_533016	K08748
Environmental Information Processing	Signal transduction	Hedgehog signaling pathway	2	51	0.3359148	7.40E-01	ko04340	ncbi_525833;ncbi_511308	K11990+K01064
Organismal Systems	Immune system	Fc gamma R-mediated phagocytosis	3	88	0.3394501	7.40E-01	ko04666	ncbi_282002;ncbi_521961;ncbi_101905992	K19663+K05730+K01080
Organismal Systems	Nervous system	Serotonergic synapse	4	126	0.340767	7.40E-01	ko04726	ncbi_616593;ncbi_505485;ncbi_282002;ncbi_407169	K07413+K16342+K19663+K00458
Metabolism	Lipid metabolism	Ether lipid metabolism	2	52	0.344493	7.40E-01	ko00565	ncbi_505485;ncbi_101905992	K16342+K01080
Environmental Information Processing	Signal transduction	ErbB signaling pathway	3	89	0.3458878	7.40E-01	ko04012	ncbi_522921;ncbi_282002;ncbi_534526	K08523+K19663+K05733
Metabolism	Metabolism of cofactors and vitamins	One carbon pool by folate	1	18	0.3472679	7.40E-01	ko00670	ncbi_497032	K00297
Environmental Information Processing	Signal transduction	cGMP - PKG signaling pathway	5	172	0.3758748	7.44E-01	ko04022	ncbi_281702;ncbi_282433;ncbi_529566;ncbi_535881;ncbi_100848920	K04952+K12319+K09048+K05849+K18154
Environmental Information Processing	Membrane transport	ABC transporters	3	94	0.3779647	7.44E-01	ko02010	ncbi_535379;ncbi_508443;ncbi_511762	K05641+K05680+K05645
Metabolism	Carbohydrate metabolism	Starch and sucrose metabolism	2	56	0.3784212	7.44E-01	ko00500	XLOC_020230;ncbi_505049	K01195+K01176
Environmental Information Processing	Signal transduction	Jak-STAT signaling pathway	6	213	0.3809188	7.44E-01	ko04630	ncbi_508044;ncbi_515988;ncbi_281861;ncbi_615030;ncbi_526769;ncbi_112441471	K05138+K11222+K05068+K05074+K07293+K05415
Organismal Systems	Immune system	Hematopoietic cell lineage	3	95	0.3843467	7.44E-01	ko04640	ncbi_281052;ncbi_281861;ncbi_504977	K06259+K05068+K06261
Organismal Systems	Endocrine system	GnRH signaling pathway	3	95	0.3843467	7.44E-01	ko04912	ncbi_618906;ncbi_505485;ncbi_522921	K04441+K16342+K08523
Cellular Processes	Transport and catabolism	Phagosome	5	174	0.3852284	7.44E-01	ko04145	ncbi_540236;ncbi_534900;ncbi_507859;ncbi_504323;ncbi_281052	K07375+K07374+K08012+K04659+K06259
Organismal Systems	Immune system	Natural killer cell mediated cytotoxicity	5	175	0.3899034	7.44E-01	ko04650	ncbi_282002;ncbi_617485;ncbi_521961;ncbi_526769;ncbi_112441471	K19663+K07989+K05730+K07293+K05415
Organismal Systems	Endocrine system	Glucagon signaling pathway	3	98	0.4033995	7.44E-01	ko04922	ncbi_540682;ncbi_515732;ncbi_529566	K00871+K07190+K09048
Metabolism	Lipid metabolism	Arachidonic acid metabolism	3	100	0.4160101	7.44E-01	ko00590	ncbi_616593;ncbi_505485;ncbi_407169	K07413+K16342+K00458
Genetic Information Processing	Replication and repair	Mismatch repair	1	23	0.4203118	7.44E-01	ko03430	ncbi_506390	K10746
Metabolism	Nucleotide metabolism	Pyrimidine metabolism	3	101	0.4222841	7.44E-01	ko00240	ncbi_504652;ncbi_518653;ncbi_508167	K00857+K02325+K10808
Environmental Information Processing	Signal transduction	HIF-1 signaling pathway	3	102	0.4285357	7.44E-01	ko04066	ncbi_617915;ncbi_407183;ncbi_282002	K05467+K01103+K19663
Metabolism	Amino acid metabolism	Phenylalanine metabolism	1	24	0.4339142	7.44E-01	ko00360	ncbi_281002	K00276
Metabolism	Glycan biosynthesis and metabolism	Glycosaminoglycan degradation	1	24	0.4339142	7.44E-01	ko00531	XLOC_020230	K01195
Environmental Information Processing	Signal transduction	Phosphatidylinositol signaling system	3	103	0.4347637	7.44E-01	ko04070	XLOC_009150;ncbi_282002;ncbi_513301	K13084+K19663+K00923
Organismal Systems	Endocrine system	Estrogen signaling pathway	3	104	0.4409669	7.44E-01	ko04915	ncbi_522921;ncbi_282871;ncbi_529566	K08523+K01403+K09048
Cellular Processes	Cellular commiunity	Signaling pathways regulating pluripotency of stem cells	4	145	0.4417365	7.44E-01	ko04550	ncbi_618906;ncbi_497011;ncbi_520842;ncbi_511308	K04441+K04680+K17846+K01064
Organismal Systems	Endocrine system	Melanogenesis	3	105	0.4471442	7.44E-01	ko04916	ncbi_282002;ncbi_529566;ncbi_511308	K19663+K09048+K01064
Genetic Information Processing	Folding, sorting and degradation	Ubiquitin mediated proteolysis	4	148	0.4573606	7.44E-01	ko04120	ncbi_506962;ncbi_512589;ncbi_512651;ncbi_515376	K06688+K10099+K03355+K03363
Metabolism	Carbohydrate metabolism	Glycolysis / Gluconeogenesis	2	66	0.4596828	7.44E-01	ko00010	ncbi_504584;ncbi_506459	K01623+K01895
Environmental Information Processing	Signal transduction	Phospholipase D signaling pathway	4	149	0.4625372	7.44E-01	ko04072	ncbi_505485;ncbi_280828;ncbi_526769;ncbi_101905992	K16342+K10030+K07293+K01080
Metabolism	Lipid metabolism	Glycerolipid metabolism	2	67	0.4674757	7.44E-01	ko00561	ncbi_537224;ncbi_101905992	K15728+K01080
Organismal Systems	Circulatory system	Adrenergic signaling in cardiomyocytes	4	151	0.4728391	7.44E-01	ko04261	ncbi_618906;ncbi_286816;ncbi_529566;ncbi_519331	K04441+K12045+K09048+K04869
Metabolism	Carbohydrate metabolism	Pentose phosphate pathway	1	27	0.472846	7.44E-01	ko00030	ncbi_504584	K01623
Organismal Systems	Nervous system	Long-term potentiation	2	68	0.475202	7.44E-01	ko04720	ncbi_282002;ncbi_524212	K19663+K05209
Environmental Information Processing	Signal transduction	Calcium signaling pathway	5	194	0.4776678	7.44E-01	ko04020	ncbi_540682;ncbi_282002;ncbi_515732;ncbi_535881;ncbi_524212	K00871+K19663+K07190+K05849+K05209
Metabolism	Global and Overview	Carbon metabolism	3	111	0.4836081	7.44E-01	ko01200	ncbi_497032;ncbi_504584;ncbi_506459	K00297+K01623+K01895
Metabolism	Carbohydrate metabolism	Butanoate metabolism	1	28	0.4852221	7.44E-01	ko00650	ncbi_407767	K01641
Organismal Systems	Sensory system	Phototransduction	1	28	0.4852221	7.44E-01	ko04744	ncbi_281702	K04952
Organismal Systems	Endocrine system	Thyroid hormone synthesis	2	71	0.4979705	7.56E-01	ko04918	ncbi_282002;ncbi_529566	K19663+K09048
Organismal Systems	Immune system	Cytosolic DNA-sensing pathway	2	72	0.5054199	7.60E-01	ko04623	ncbi_100125591;ncbi_112441471	K09447+K05415
Organismal Systems	Digestive system	Bile secretion	3	116	0.51311	7.65E-01	ko04976	ncbi_507988;ncbi_533016;ncbi_407159	K07424+K08748+K00021
Metabolism	Carbohydrate metabolism	Propanoate metabolism	1	31	0.5206433	7.65E-01	ko00640	ncbi_506459	K01895
Metabolism	Global and Overview	Biosynthesis of amino acids	2	75	0.5273361	7.65E-01	ko01230	ncbi_541078;ncbi_504584	K00789+K01623
Organismal Systems	Immune system	B cell receptor signaling pathway	2	75	0.5273361	7.65E-01	ko04662	ncbi_533156;ncbi_521961	K12229+K05730
Metabolism	Metabolism of other amino acids	beta-Alanine metabolism	1	34	0.5536398	7.95E-01	ko00410	ncbi_281002	K00276
Organismal Systems	Nervous system	Neurotrophin signaling pathway	3	124	0.5583976	7.95E-01	ko04722	ncbi_617701;ncbi_618906;ncbi_526769	K04355+K04441+K07293
Organismal Systems	Circulatory system	Cardiac muscle contraction	2	80	0.5623872	7.95E-01	ko04260	ncbi_286816;ncbi_519331	K12045+K04869
Organismal Systems	Endocrine system	Insulin secretion	2	83	0.5825141	8.17E-01	ko04911	ncbi_282002;ncbi_529566	K19663+K09048
Environmental Information Processing	Signal transduction	TGF-beta signaling pathway	2	84	0.589071	8.19E-01	ko04350	ncbi_497011;ncbi_514963	K04680+K04672
Metabolism	Amino acid metabolism	Tyrosine metabolism	1	38	0.5941471	8.19E-01	ko00350	ncbi_281002	K00276
Metabolism	Carbohydrate metabolism	Pyruvate metabolism	1	40	0.613008	8.35E-01	ko00620	ncbi_506459	K01895
Cellular Processes	Transport and catabolism	Lysosome	3	135	0.6163879	8.35E-01	ko04142	XLOC_020230;ncbi_531327;ncbi_280815	K01195+K06562+K13443
Organismal Systems	Excretory system	Aldosterone-regulated sodium reabsorption	1	42	0.630997	8.37E-01	ko04960	ncbi_282002	K19663
Organismal Systems	Circulatory system	Vascular smooth muscle contraction	3	139	0.6361692	8.37E-01	ko04270	ncbi_505485;ncbi_282002;ncbi_282433	K16342+K19663+K12319
Metabolism	Lipid metabolism	Fatty acid degradation	1	43	0.6396772	8.37E-01	ko00071	ncbi_514159	K01897
Organismal Systems	Excretory system	Endocrine and other factor-regulated calcium reabsorption	1	43	0.6396772	8.37E-01	ko04961	ncbi_282002	K19663
Metabolism	Amino acid metabolism	Glycine, serine and threonine metabolism	1	45	0.656433	8.37E-01	ko00260	ncbi_281002	K00276
Organismal Systems	Endocrine system	Insulin signaling pathway	3	144	0.6598889	8.37E-01	ko04910	ncbi_281152;ncbi_540682;ncbi_515732	K00665+K00871+K07190
Organismal Systems	Digestive system	Pancreatic secretion	2	97	0.6673994	8.37E-01	ko04972	ncbi_282002;ncbi_104976311	K19663+K05263
Environmental Information Processing	Signal transduction	Wnt signaling pathway	3	147	0.6735801	8.37E-01	ko04310	ncbi_282002;ncbi_504445;ncbi_511308	K19663+K02165+K01064
Environmental Information Processing	Signal transduction	cAMP signaling pathway	5	244	0.6810089	8.37E-01	ko04024	ncbi_617701;ncbi_281702;ncbi_529566;ncbi_521961;ncbi_524212	K04355+K04952+K09048+K05730+K05209
Environmental Information Processing	Signal transduction	Hippo signaling pathway	3	149	0.682482	8.37E-01	ko04390	ncbi_497011;ncbi_100137840;ncbi_511308	K04680+K11828+K01064
Organismal Systems	Sensory system	Taste transduction	2	100	0.6836793	8.37E-01	ko04742	XLOC_009412;XLOC_022436	K08474+K08474
Organismal Systems	Excretory system	Vasopressin-regulated water reabsorption	1	49	0.6876551	8.37E-01	ko04962	ncbi_529566	K09048
Metabolism	Amino acid metabolism	Arginine and proline metabolism	1	50	0.6950092	8.37E-01	ko00330	ncbi_508861	K00657
Metabolism	Lipid metabolism	Sphingolipid metabolism	1	50	0.6950092	8.37E-01	ko00600	ncbi_101905992	K01080
Organismal Systems	Nervous system	Retrograde endocannabinoid signaling	2	103	0.6993052	8.37E-01	ko04723	ncbi_618906;ncbi_282002	K04441+K19663
Organismal Systems	Digestive system	Salivary secretion	2	103	0.6993052	8.37E-01	ko04970	ncbi_282002;ncbi_282433	K19663+K12319
Metabolism	Amino acid metabolism	Valine, leucine and isoleucine degradation	1	54	0.7227431	8.59E-01	ko00280	ncbi_407767	K01641
Organismal Systems	Digestive system	Mineral absorption	1	55	0.7292753	8.60E-01	ko04978	ncbi_513221	K00510
Environmental Information Processing	Signaling molecules and interaction	Cell adhesion molecules (CAMs)	3	164	0.7435529	8.71E-01	ko04514	ncbi_511460;ncbi_514031;ncbi_404153	K06087+K06590+K06087
Organismal Systems	Nervous system	Cholinergic synapse	2	114	0.7512228	8.73E-01	ko04725	ncbi_282002;ncbi_529566	K19663+K09048
Organismal Systems	Digestive system	Protein digestion and absorption	2	115	0.7555404	8.73E-01	ko04974	ncbi_613849;ncbi_535881	K16617+K05849
Metabolism	Global and Overview	Microbial metabolism in diverse environments	3	171	0.7687023	8.81E-01	ko01120	ncbi_497032;ncbi_504584;ncbi_506459	K00297+K01623+K01895
Metabolism	Xenobiotics biodegradation and metabolism	Drug metabolism - cytochrome P450	1	64	0.7815886	8.81E-01	ko00982	ncbi_615537	K00799
Environmental Information Processing	Signal transduction	mTOR signaling pathway	1	64	0.7815886	8.81E-01	ko04150	ncbi_282002	K19663
Environmental Information Processing	Signal transduction	Sphingolipid signaling pathway	2	122	0.7839955	8.81E-01	ko04071	ncbi_618906;ncbi_282002	K04441+K19663
Metabolism	Xenobiotics biodegradation and metabolism	Metabolism of xenobiotics by cytochrome P450	1	68	0.8014847	8.94E-01	ko00980	ncbi_615537	K00799
Metabolism	Nucleotide metabolism	Purine metabolism	3	183	0.8071377	8.94E-01	ko00230	ncbi_518653;ncbi_508167;ncbi_282433	K02325+K10808+K12319
Organismal Systems	Endocrine system	Renin secretion	1	71	0.8152142	8.97E-01	ko04924	ncbi_282433	K12319
Organismal Systems	Digestive system	Gastric acid secretion	1	76	0.8360297	9.12E-01	ko04971	ncbi_282002	K19663
Genetic Information Processing	Folding, sorting and degradation	RNA degradation	1	77	0.839904	9.12E-01	ko03018	ncbi_101904187	K12599
Organismal Systems	Nervous system	GABAergic synapse	1	86	0.8709211	9.34E-01	ko04727	ncbi_282002	K19663
Cellular Processes	Transport and catabolism	Peroxisome	1	87	0.873975	9.34E-01	ko04146	ncbi_514159	K01897
Organismal Systems	Endocrine system	Prolactin signaling pathway	1	88	0.8769571	9.34E-01	ko04917	ncbi_618906	K04441
Environmental Information Processing	Signal transduction	NF-kappa B signaling pathway	1	92	0.8881998	9.40E-01	ko04064	ncbi_280828	K10030
Organismal Systems	Aging	Longevity regulating pathway - mammal	1	96	0.8984203	9.43E-01	ko04211	ncbi_529566	K09048
Environmental Information Processing	Signaling molecules and interaction	Neuroactive ligand-receptor interaction	5	338	0.9028303	9.43E-01	ko04080	ncbi_450212;ncbi_613414;ncbi_524212;ncbi_104976311;ncbi_788463	K08398+K05253+K05209+K05263+K04232
Organismal Systems	Endocrine system	Thyroid hormone signaling pathway	1	117	0.9386445	9.74E-01	ko04919	ncbi_282002	K19663
Organismal Systems	Development	Axon guidance	1	125	0.9493848	9.79E-01	ko04360	ncbi_534526	K05733
Genetic Information Processing	Translation	Ribosome	1	172	0.9837265	9.98E-01	ko03010	ncbi_614711	K02913
Genetic Information Processing	Translation	RNA transport	1	174	0.9844961	9.98E-01	ko03013	ncbi_506194	K14283
Genetic Information Processing	Folding, sorting and degradation	Protein processing in endoplasmic reticulum	1	177	0.9855831	9.98E-01	ko04141	ncbi_512589	K10099
Cellular Processes	Transport and catabolism	Endocytosis	1	265	0.998313	1.00E+00	ko04144	ncbi_281861	K05068
Organismal Systems	Sensory system	Olfactory transduction	5	1211	1	1.00E+00	ko04740	ncbi_281702;ncbi_535881;ncbi_100848920;ncbi_104974344;ncbi_523389	K04952+K05849+K18154+K04257+K04257
