# Supplementary material for: PGN and LTA from Staphylococcus aureus Induced Inflammation and Decreased Lactation through Regulating DNA Methylation and Histone H3 Acetylation in Bovine Mammary Epithelial Cells
Source: Toxins (Basel). 2020 Apr 9;12(4):238. doi: 10.3390/toxins12040238 (PMC7232188; doi:10.3390/toxins12040238)
Supplement: Supplementary file 1 [file toxins-12-00238-s001.zip › toxins-732036-for conversion/Table S2. The annotations of all DEGs in CON-vs-PGN pair.xls]

Table S2. The annotations of all DEGs in CON-vs-PGN pair
id	CON_count	PGN_count	CON_fpkm	PGN_fpkm	log2(FC)	Pvalue	FDR	significant	Symbol	Description	KEGG_A_class	KEGG_B_class	Pathway	K_ID	GO Component	GO Function	GO Process
XLOC_000439	3.666666667	12.66666667	0.323333333	1.146666667	1.826351913	0.000170819	0.001723178	yes	-	-	-	-	-	-	-	-	-
XLOC_001595	29.66666667	62	0.306666667	0.663333333	1.113062664	1.49E-08	4.05E-07	yes	-	XP_014333125.1 PREDICTED: inosine triphosphate pyrophosphatase isoform X4 [Bos mutus]	Genetic Information Processing	Replication and repair	ko03420//Nucleotide excision repair	K10838	GO:0005623//cell;GO:0044464//cell part;GO:0005622//intracellular;GO:0043226//organelle;GO:0044424//intracellular part;GO:0043229//intracellular organelle	GO:0005104//fibroblast growth factor receptor binding;GO:0070851//growth factor receptor binding;GO:0005102//receptor binding;GO:0005488//binding;GO:0005515//protein binding	GO:0042221//response to chemical;GO:0048583//regulation of response to stimulus;GO:0070887//cellular response to chemical stimulus;GO:0048869//cellular developmental process;GO:0010033//response to organic substance;GO:0044700//single organism signaling;GO:0007166//cell surface receptor signaling pathway;GO:0044763//single-organism cellular process;GO:0048519//negative regulation of biological pr…
XLOC_001755	18.73	37.76333333	0.53	1.093333333	1.044669049	5.60E-05	0.000658081	yes	-	XP_012770936.1 hypothetical protein, conserved [Babesia bigemina]	Cellular Processes;Environmental Information Processing	Cell motility;Signal transduction	ko04151//PI3K-Akt signaling pathway;ko04010//MAPK signaling pathway;ko04014//Ras signaling pathway;ko04015//Rap1 signaling pathway;ko04810//Regulation of actin cytoskeleton	K04358	-	-	-
XLOC_004074	6.333333333	13	0.27	0.58	1.103093493	0.007836718	0.042639797	yes	-	XP_014961252.1 PREDICTED: uncharacterized protein LOC106992064 [Ovis aries musimon]	Cellular Processes;Organismal Systems	Transport and catabolism;Digestive system	ko04142//Lysosome;ko04978//Mineral absorption	K12347	GO:0005737//cytoplasm;GO:0044464//cell part;GO:0043231//intracellular membrane-bounded organelle;GO:0044424//intracellular part;GO:0044444//cytoplasmic part;GO:0005623//cell;GO:0005622//intracellular;GO:0043229//intracellular organelle;GO:0043227//membrane-bounded organelle;GO:0043226//organelle	GO:0016645//oxidoreductase activity, acting on the CH-NH group of donors;GO:0016491//oxidoreductase activity;GO:0016647//oxidoreductase activity, acting on the CH-NH group of donors, oxygen as acceptor;GO:0003824//catalytic activity;GO:0005488//binding	GO:0071704//organic substance metabolic process;GO:0009987//cellular process;GO:0010646//regulation of cell communication;GO:0009889//regulation of biosynthetic process;GO:0050794//regulation of cellular process;GO:0042402//cellular biogenic amine catabolic process;GO:0048583//regulation of response to stimulus;GO:0019222//regulation of metabolic process;GO:0031323//regulation of cellular metabol…
XLOC_004948	0.666666667	8	0.043333333	0.603333333	3.799406169	9.59E-05	0.001050588	yes	-	-	-	-	-	-	-	-	-
XLOC_009072	0.333333333	5.333333333	0.013333333	0.276666667	4.375039431	0.000821207	0.006640601	yes	-	-	-	-	-	-	-	-	-
XLOC_009412	12	4.333333333	0.45	0.173333333	-1.376375879	0.003125473	0.020176472	yes	-	ELR52585.1 Cleavage stimulation factor subunit 2 [Bos mutus]	Organismal Systems	Sensory system	ko04742//Taste transduction	K08474	GO:0005576//extracellular region;GO:0044425//membrane part;GO:0044446//intracellular organelle part;GO:0043226//organelle;GO:0043232//intracellular non-membrane-bounded organelle;GO:0005856//cytoskeleton;GO:0044430//cytoskeletal part;GO:0044424//intracellular part;GO:0044464//cell part;GO:0005622//intracellular;GO:0015630//microtubule cytoskeleton;GO:0043228//non-membrane-bounded organelle;GO:004…	GO:0043167//ion binding;GO:0005488//binding;GO:0043169//cation binding	GO:2000146//negative regulation of cell motility;GO:0023052//signaling;GO:0032502//developmental process;GO:0010633//negative regulation of epithelial cell migration;GO:0022603//regulation of anatomical structure morphogenesis;GO:2000145//regulation of cell motility;GO:0044767//single-organism developmental process;GO:0009987//cellular process;GO:0044700//single organism signaling;GO:0050922//neg…
XLOC_010367	2.666666667	9.333333333	0.116666667	0.433333333	1.893084796	0.001862313	0.013133266	yes	-	-	-	-	-	-	-	-	-
XLOC_010861	12.33333333	25	0.34	0.71	1.062284278	0.00416274	0.02572882	yes	-	NP_001040099.1 bitter taste receptor Bota-T2R65A [Bos taurus]	-	-	-	-	GO:0044425//membrane part;GO:0031224//intrinsic component of membrane;GO:0016020//membrane	GO:0060089//molecular transducer activity	GO:0007606//sensory perception of chemical stimulus;GO:0007166//cell surface receptor signaling pathway;GO:0044699//single-organism process;GO:0050794//regulation of cellular process;GO:0051716//cellular response to stimulus;GO:0050877//neurological system process;GO:0044700//single organism signaling;GO:0007600//sensory perception;GO:0065007//biological regulation;GO:0050789//regulation of biolo…
XLOC_011162	4.666666667	0.333333333	0.416666667	0.03	-3.795859283	0.001523393	0.011023201	yes	-	XP_010834955.1 PREDICTED: solute carrier family 17 member 9 [Bison bison bison]	-	-	-	-	-	-	-
XLOC_011939	9.333333333	18	0.333333333	0.673333333	1.014355293	0.004486724	0.027237211	yes	-	ABR01162.1 endonuclease/reverse transcriptase [Sus scrofa]	-	-	-	-	-	-	-
XLOC_012133	11.66666667	3.666666667	0.523333333	0.173333333	-1.594181031	0.001872441	0.013193126	yes	-	ELR62239.1 Trace amine-associated receptor 3, partial [Bos mutus]	-	-	-	-	-	-	-
XLOC_013719	6.333333333	1	0.396666667	0.066666667	-2.572889668	0.003241623	0.020792881	yes	-	XP_011963819.1 PREDICTED: peroxisomal N(1)-acetyl-spermine/spermidine oxidase isoform X7 [Ovis aries musimon]	-	-	-	-	GO:0005622//intracellular;GO:0044424//intracellular part;GO:0044464//cell part;GO:0005623//cell	GO:0003824//catalytic activity	GO:0006950//response to stress;GO:1901564//organonitrogen compound metabolic process;GO:0009891//positive regulation of biosynthetic process;GO:0008152//metabolic process;GO:0048518//positive regulation of biological process;GO:1901565//organonitrogen compound catabolic process;GO:0018130//heterocycle biosynthetic process;GO:0071704//organic substance metabolic process;GO:0006595//polyamine metab…
XLOC_017232	0.666666667	4.666666667	0.05	0.373333333	2.900464326	0.008378848	0.044876732	yes	MYO15A	XP_019836074.1 PREDICTED: myosin XVB [Bos indicus]	-	-	-	-	-	-	-
XLOC_017233	39.33333333	130	0.58	1.97	1.764070824	1.30E-27	2.10E-25	yes	MYO15B	ELR47455.1 Putative myosin-XVB, partial [Bos mutus]	-	-	-	-	-	-	-
XLOC_019008	22.66666667	51.66666667	0.323333333	0.8	1.306977753	1.27E-08	3.48E-07	yes	-	XP_005960186.1 PREDICTED: uncharacterized protein LOC102320124 [Pantholops hodgsonii]	-	-	-	-	-	-	-
XLOC_019107	22.66666667	35	1.566666667	3.753333333	1.260474166	0.004005785	0.024929704	yes	-	-	-	-	-	-	-	-	-
XLOC_021011	16.66666667	36.66666667	0.536666667	1.226666667	1.192645078	5.06E-06	8.15E-05	yes	-	XP_005225506.1 PREDICTED: peroxisomal N(1)-acetyl-spermine/spermidine oxidase isoform X1 [Bos taurus]	Genetic Information Processing	Replication and repair	ko03420//Nucleotide excision repair	K10838	GO:0043231//intracellular membrane-bounded organelle;GO:0005737//cytoplasm;GO:0044444//cytoplasmic part;GO:0042579//microbody;GO:0005622//intracellular;GO:0043226//organelle;GO:0043229//intracellular organelle;GO:0043227//membrane-bounded organelle;GO:0005623//cell;GO:0016020//membrane;GO:0044424//intracellular part;GO:0044464//cell part	GO:0016491//oxidoreductase activity;GO:0005102//receptor binding;GO:0005488//binding;GO:0005515//protein binding;GO:0003824//catalytic activity;GO:0016645//oxidoreductase activity, acting on the CH-NH group of donors;GO:0016647//oxidoreductase activity, acting on the CH-NH group of donors, oxygen as acceptor	GO:0042402//cellular biogenic amine catabolic process;GO:0044271//cellular nitrogen compound biosynthetic process;GO:0009891//positive regulation of biosynthetic process;GO:0031323//regulation of cellular metabolic process;GO:0044765//single-organism transport;GO:0043933//macromolecular complex subunit organization;GO:0065007//biological regulation;GO:0006810//transport;GO:0051234//establishment …
XLOC_021365	4	0.333333333	0.56	0.046666667	-3.584962501	0.00434473	0.026597017	yes	-	-	-	-	-	-	-	-	-
ncbi_100125301	3.596666667	10.24333333	0.043333333	0.133333333	1.621488377	0.005373325	0.031515675	yes	PCDHGC3	protocadherin gamma-C3 isoform 2 [Bos taurus]	-	-	-	-	GO:0031224//intrinsic component of membrane;GO:0016020//membrane;GO:0044425//membrane part	-	GO:0007155//cell adhesion;GO:0022610//biological adhesion;GO:0098609//cell-cell adhesion
ncbi_100125925	5	17	0.226666667	0.81	1.837349662	6.70E-06	0.000102934	yes	FAM228B	protein FAM228B [Bos taurus]	-	-	-	-	-	-	-
ncbi_100125944	3	9.333333333	0.213333333	0.696666667	1.707359132	0.003820871	0.023964172	yes	TTC9B	tetratricopeptide repeat protein 9B [Bos taurus]	-	-	-	-	-	-	-
ncbi_100140272	9.666666667	23.33333333	0.156666667	0.393333333	1.328054198	5.73E-05	0.000670046	yes	--	PREDICTED: putative uncharacterized protein C19orf81 homolog isoform X2 [Ovis aries musimon]	-	-	-	-	-	-	-
ncbi_100297496	10.66666667	21.66666667	0.1	0.213333333	1.093109404	0.001907113	0.013396385	yes	CLEC2B	PREDICTED: C-type lectin domain family 2 member B isoform X1 [Bos taurus]	-	-	-	-	-	-	-
ncbi_100301430	9.333333333	19.66666667	0.106666667	0.226666667	1.087462841	0.003539195	0.02248246	yes	RNF223	PREDICTED: RING finger protein 223 [Bos taurus]	-	-	-	-	-	-	-
ncbi_100336228	5.666666667	12.33333333	0.093333333	0.21	1.169925001	0.006881524	0.038496365	yes	FAM71E2	Protein FAM71E2, partial [Bos mutus]	-	-	-	-	-	-	-
ncbi_100337117	5.666666667	13	0.143333333	0.346666667	1.274174963	0.003135651	0.020225951	yes	OTOP3	otopetrin-3 [Bos taurus]	-	-	-	-	-	-	-
ncbi_100848408	1.01	5.376666667	0.013333333	0.073333333	2.459431619	0.007830497	0.04262035	yes	C1orf167	PREDICTED: uncharacterized protein C1orf167 homolog isoform X1 [Ovis aries]	-	-	-	-	-	-	-
ncbi_100852090	0	3	0.001	0.06	5.906890596	0.004928984	0.02942404	yes	LILRA6	PREDICTED: leukocyte immunoglobulin-like receptor subfamily A member 6 isoform X1 [Bos taurus]	Organismal Systems	Development	ko04380//Osteoclast differentiation	K06512	-	-	-
ncbi_101904538	0.333333333	5.666666667	0.01	0.146666667	3.874469118	0.000339535	0.003140586	yes	OR1F12	PREDICTED: LOW QUALITY PROTEIN: olfactory receptor 1F12-like [Bos taurus]	Organismal Systems	Sensory system	ko04740//Olfactory transduction	K04257	-	-	-
ncbi_101905758	0	5	0.001	0.21	7.714245518	0.000184976	0.001844033	yes	C10orf62	PREDICTED: uncharacterized protein C10orf62 homolog [Ovis aries musimon]	-	-	-	-	-	-	-
ncbi_104968404	17.40666667	45.02666667	0.76	2.063333333	1.440905585	4.01E-07	8.10E-06	yes	NAT6	PREDICTED: LOW QUALITY PROTEIN: N-acetyltransferase 6, partial [Bos indicus]	-	-	-	-	-	-	-
ncbi_104968452	0.666666667	4.666666667	0.013333333	0.12	3.169925001	0.005516671	0.032192247	yes	IL4I1	PREDICTED: L-amino-acid oxidase isoform X2 [Bos taurus]	Metabolism	Global and Overview;Amino acid metabolism	ko01100//Metabolic pathways;ko00280//Valine, leucine and isoleucine degradation;ko00380//Tryptophan metabolism;ko00270//Cysteine and methionine metabolism;ko00350//Tyrosine metabolism;ko00250//Alanine, aspartate and glutamate metabolism;ko00360//Phenylalanine metabolism;ko00400//Phenylalanine, tyrosine and tryptophan biosynthesis	K03334	GO:0044464//cell part;GO:0043231//intracellular membrane-bounded organelle;GO:0005635//nuclear envelope;GO:0044428//nuclear part;GO:0043229//intracellular organelle;GO:0043227//membrane-bounded organelle;GO:0005634//nucleus;GO:0005623//cell;GO:0043226//organelle;GO:0005622//intracellular;GO:0044446//intracellular organelle part;GO:0031975//envelope;GO:0031967//organelle envelope;GO:0012505//endom…	GO:0003824//catalytic activity	GO:0008152//metabolic process;GO:0044699//single-organism process;GO:0044710//single-organism metabolic process
ncbi_104976311	4	10	0.246666667	0.686666667	1.477047162	0.007671601	0.042024951	yes	SCT	PREDICTED: secretin [Bison bison bison]	Organismal Systems;Environmental Information Processing	Signaling molecules and interaction;Digestive system	ko04080//Neuroactive ligand-receptor interaction;ko04972//Pancreatic secretion	K05263	-	-	GO:0009416//response to light stimulus;GO:0044767//single-organism developmental process;GO:0021543//pallium development;GO:0007420//brain development;GO:0032502//developmental process;GO:0007417//central nervous system development;GO:0007610//behavior;GO:0048731//system development;GO:0021766//hippocampus development;GO:0021761//limbic system development;GO:0010941//regulation of cell death;GO:0…
ncbi_104976499	19	41	0.336666667	0.74	1.136204384	1.53E-06	2.75E-05	yes	ESPN	PREDICTED: espin [Capra hircus]	-	-	-	-	GO:0043232//intracellular non-membrane-bounded organelle;GO:0005622//intracellular;GO:0098862//cluster of actin-based cell projections;GO:0044424//intracellular part;GO:0015629//actin cytoskeleton;GO:0099513//polymeric cytoskeletal fiber;GO:0005902//microvillus;GO:0043226//organelle;GO:0098858//actin-based cell projection;GO:0043228//non-membrane-bounded organelle;GO:0044446//intracellular organe…	GO:0005488//binding;GO:0008092//cytoskeletal protein binding;GO:0003779//actin binding;GO:0019904//protein domain specific binding;GO:0005515//protein binding	GO:0022607//cellular component assembly;GO:0031344//regulation of cell projection organization;GO:0071840//cellular component organization or biogenesis;GO:0050789//regulation of biological process;GO:0009987//cellular process;GO:0032501//multicellular organismal process;GO:0007015//actin filament organization;GO:0051128//regulation of cellular component organization;GO:0044085//cellular componen…
ncbi_112441486	0	4.133333333	0.001	0.153333333	7.26052755	0.001001862	0.007814911	yes	MAGEB1	melanoma antigen family B, 2-like [Bos taurus]	-	-	-	-	-	-	-
ncbi_112445420	4.383333333	0.653333333	0.073333333	0.01	-2.874469118	0.009331836	0.048986813	yes	MAGEB4	PREDICTED: LOW QUALITY PROTEIN: melanoma-associated antigen B6-like [Bos indicus]	-	-	-	-	-	-	-
ncbi_112445423	0	3.11	0.001	0.09	6.491853096	0.003221908	0.020682905	yes	env	envelope glycoprotein gp70-like [Bos taurus]	-	-	-	-	-	-	-
ncbi_112448540	10.35666667	24.05666667	0.263333333	0.656666667	1.318271071	0.000123357	0.001301476	yes	--	-	-	-	-	-	-	-	-
ncbi_280828	18.66666667	63.66666667	0.77	2.663333333	1.790302652	3.18E-13	1.62E-11	yes	CXCL8	interleukin-8 precursor [Bos taurus]	Organismal Systems;Environmental Information Processing	Signal transduction;Immune system;Signaling molecules and interaction	ko04060//Cytokine-cytokine receptor interaction;ko04062//Chemokine signaling pathway;ko04072//Phospholipase D signaling pathway;ko04620//Toll-like receptor signaling pathway;ko04622//RIG-I-like receptor signaling pathway;ko04064//NF-kappa B signaling pathway;ko04621//NOD-like receptor signaling pathway	K10030	GO:0044421//extracellular region part;GO:0005576//extracellular region	GO:0005488//binding;GO:0001664//G-protein coupled receptor binding;GO:0005515//protein binding;GO:0005102//receptor binding;GO:0005125//cytokine activity;GO:0042379//chemokine receptor binding;GO:0005126//cytokine receptor binding;GO:0045236//CXCR chemokine receptor binding	GO:0048518//positive regulation of biological process;GO:0008152//metabolic process;GO:0048856//anatomical structure development;GO:0044767//single-organism developmental process;GO:0006898//receptor-mediated endocytosis;GO:0006952//defense response;GO:0033993//response to lipid;GO:0048565//digestive tract development;GO:0055123//digestive system development;GO:0016192//vesicle-mediated transport…
ncbi_281052	12	39	0.216666667	0.846666667	1.966316874	1.81E-09	5.72E-08	yes	CD36	platelet glycoprotein 4 [Bos taurus]	Environmental Information Processing;Organismal Systems;Cellular Processes	Endocrine system;Signaling molecules and interaction;Transport and catabolism;Immune system;Digestive system;Signal transduction	ko04145//Phagosome;ko04152//AMPK signaling pathway;ko04640//Hematopoietic cell lineage;ko04512//ECM-receptor interaction;ko03320//PPAR signaling pathway;ko04920//Adipocytokine signaling pathway;ko04975//Fat digestion and absorption	K06259	GO:0016020//membrane;GO:0031224//intrinsic component of membrane;GO:0044425//membrane part	-	GO:0022610//biological adhesion
ncbi_281654	6	16	0.446666667	1.246666667	1.480805269	0.000384447	0.003473396	yes	Cabp2	PREDICTED: calcium-binding protein 2 isoform X2 [Bos indicus]	-	-	-	-	GO:0043227//membrane-bounded organelle;GO:0044444//cytoplasmic part;GO:0005622//intracellular;GO:0044464//cell part;GO:0043229//intracellular organelle;GO:0005623//cell;GO:0043226//organelle;GO:0043231//intracellular membrane-bounded organelle;GO:0005737//cytoplasm;GO:0044424//intracellular part;GO:0016020//membrane	-	-
ncbi_281666	1.333333333	11	0.146666667	0.946666667	2.690315501	2.35E-06	4.07E-05	yes	CCL20	C-C motif chemokine 20 precursor [Bos taurus]	Environmental Information Processing;Organismal Systems	Signal transduction;Immune system;Signaling molecules and interaction	ko04060//Cytokine-cytokine receptor interaction;ko04062//Chemokine signaling pathway;ko04668//TNF signaling pathway	K14625	GO:0044421//extracellular region part;GO:0005576//extracellular region	GO:0005125//cytokine activity;GO:0005488//binding;GO:0005102//receptor binding;GO:0005515//protein binding	GO:0006952//defense response;GO:0009605//response to external stimulus;GO:0002376//immune system process;GO:0040011//locomotion;GO:0042221//response to chemical;GO:0006950//response to stress;GO:0042330//taxis;GO:0006935//chemotaxis;GO:0050896//response to stimulus
ncbi_281735	91.33333333	188.6666667	3.666666667	7.843333333	1.096997797	5.70E-13	2.79E-11	yes	CXCL6	C-X-C motif chemokine 6 precursor [Bos taurus]	Environmental Information Processing;Organismal Systems	Signaling molecules and interaction;Immune system	ko04060//Cytokine-cytokine receptor interaction;ko04062//Chemokine signaling pathway	K05506	GO:0005576//extracellular region;GO:0044421//extracellular region part	GO:0005125//cytokine activity;GO:0005102//receptor binding;GO:0005515//protein binding;GO:0005488//binding;GO:0005539//glycosaminoglycan binding;GO:0097367//carbohydrate derivative binding	GO:0042221//response to chemical;GO:0002444//myeloid leukocyte mediated immunity;GO:0035821//modification of morphology or physiology of other organism;GO:0044403//symbiosis, encompassing mutualism through parasitism;GO:0040011//locomotion;GO:0009607//response to biotic stimulus;GO:0010033//response to organic substance;GO:0009605//response to external stimulus;GO:0001817//regulation of cytokine …
ncbi_281824	637.6666667	1226.333333	20.83	42.34666667	1.023585572	2.77E-57	2.35E-54	yes	HSD3B	PREDICTED: 3 beta-hydroxysteroid dehydrogenase/Delta 5-->4-isomerase [Bos indicus]	Organismal Systems;Metabolism	Lipid metabolism;Global and Overview;Endocrine system	ko01100//Metabolic pathways;ko04925//Aldosterone synthesis and secretion;ko00140//Steroid hormone biosynthesis;ko04913//Ovarian Steroidogenesis	K00070	-	GO:0016614//oxidoreductase activity, acting on CH-OH group of donors;GO:0003824//catalytic activity;GO:0016491//oxidoreductase activity	GO:0071704//organic substance metabolic process;GO:0044699//single-organism process;GO:0008152//metabolic process;GO:0044238//primary metabolic process;GO:0008202//steroid metabolic process;GO:0044710//single-organism metabolic process;GO:1901360//organic cyclic compound metabolic process;GO:0006629//lipid metabolic process
ncbi_282411	2.666666667	9	0.023333333	0.076666667	1.716207034	0.004873953	0.029149569	yes	CACNA1G	voltage-dependent T-type calcium channel subunit alpha-1G [Bos taurus]	Organismal Systems;Environmental Information Processing	Signal transduction;Endocrine system;Environmental adaptation	ko04010//MAPK signaling pathway;ko04020//Calcium signaling pathway;ko04713//Circadian entrainment;ko04925//Aldosterone synthesis and secretion	K04854	-	-	-
ncbi_282433	0.333333333	4.333333333	0.006666667	0.093333333	3.807354922	0.003732987	0.023495342	yes	GUCY1B1	guanylate cyclase soluble subunit beta-1 [Bos taurus]	Cellular Processes;Metabolism;Environmental Information Processing;Organismal Systems	Immune system;Nucleotide metabolism;Cellular commiunity;Circulatory system;Environmental adaptation;Nervous system;Digestive system;Signal transduction;Endocrine system	ko00230//Purine metabolism;ko04022//cGMP - PKG signaling pathway;ko04921//Oxytocin signaling pathway;ko04270//Vascular smooth muscle contraction;ko04611//Platelet activation;ko04713//Circadian entrainment;ko04970//Salivary secretion;ko04540//Gap junction;ko04924//Renin secretion;ko04730//Long-term depression	K12319	GO:0043226//organelle;GO:0043227//membrane-bounded organelle;GO:0044464//cell part;GO:0005623//cell;GO:0005622//intracellular;GO:0032991//macromolecular complex;GO:0043234//protein complex;GO:0044424//intracellular part	GO:0036094//small molecule binding;GO:0001882//nucleoside binding;GO:0046983//protein dimerization activity;GO:0097159//organic cyclic compound binding;GO:0032550//purine ribonucleoside binding;GO:0031072//heat shock protein binding;GO:1901363//heterocyclic compound binding;GO:0016829//lyase activity;GO:0005515//protein binding;GO:0043167//ion binding;GO:0003824//catalytic activity;GO:0043169//ca…	GO:0071704//organic substance metabolic process;GO:0006164//purine nucleotide biosynthetic process;GO:0044249//cellular biosynthetic process;GO:0006725//cellular aromatic compound metabolic process;GO:0019637//organophosphate metabolic process;GO:0044763//single-organism cellular process;GO:0072521//purine-containing compound metabolic process;GO:0009117//nucleotide metabolic process;GO:0090407//…
ncbi_282654	3.666666667	16.66666667	0.02	0.083333333	2.058893689	1.05E-06	1.96E-05	yes	TNXB	tenascin-X precursor [Bos taurus]	Cellular Processes;Environmental Information Processing	Signal transduction;Cellular commiunity;Signaling molecules and interaction	ko04151//PI3K-Akt signaling pathway;ko04510//Focal adhesion;ko04512//ECM-receptor interaction	K06252	GO:0044421//extracellular region part;GO:0005576//extracellular region;GO:0043234//protein complex;GO:0044464//cell part;GO:0031012//extracellular matrix;GO:0032991//macromolecular complex;GO:0005623//cell;GO:0005581//collagen trimer	GO:0097367//carbohydrate derivative binding;GO:0005488//binding;GO:0005539//glycosaminoglycan binding	GO:0044255//cellular lipid metabolic process;GO:0010646//regulation of cell communication;GO:0043408//regulation of MAPK cascade;GO:0006638//neutral lipid metabolic process;GO:0001932//regulation of protein phosphorylation;GO:0080090//regulation of primary metabolic process;GO:0050790//regulation of catalytic activity;GO:0006629//lipid metabolic process;GO:0098602//single organism cell adhesion;G…
ncbi_319094	22.33333333	44.66666667	1.05	2.21	1.073657042	2.77E-05	0.000357039	yes	EDN2	endothelin-2 precursor [Bos taurus]	Environmental Information Processing;Organismal Systems	Circulatory system;Signaling molecules and interaction	ko04080//Neuroactive ligand-receptor interaction;ko04270//Vascular smooth muscle contraction	K16367	GO:0005576//extracellular region;GO:0044421//extracellular region part	GO:0005515//protein binding;GO:0005488//binding;GO:0005102//receptor binding	GO:0050794//regulation of cellular process;GO:0001990//regulation of systemic arterial blood pressure by hormone;GO:0002684//positive regulation of immune system process;GO:0002376//immune system process;GO:0098771//inorganic ion homeostasis;GO:0006874//cellular calcium ion homeostasis;GO:0045321//leukocyte activation;GO:0042310//vasoconstriction;GO:0051716//cellular response to stimulus;GO:00068…
ncbi_353108	30.66666667	58.33333333	0.256666667	0.52	1.018615678	2.03E-06	3.56E-05	yes	ANK1	PREDICTED: ankyrin-1 isoform X3 [Bos taurus]	-	-	-	-	GO:0005886//plasma membrane;GO:0044424//intracellular part;GO:0016020//membrane;GO:0005737//cytoplasm;GO:0043005//neuron projection;GO:0098589//membrane region;GO:0005856//cytoskeleton;GO:0097060//synaptic membrane;GO:0043231//intracellular membrane-bounded organelle;GO:0043292//contractile fiber;GO:0098590//plasma membrane region;GO:0044422//organelle part;GO:0043228//non-membrane-bounded organe…	GO:0008092//cytoskeletal protein binding;GO:0060090//binding, bridging;GO:0019899//enzyme binding;GO:0030674//protein binding, bridging;GO:0005515//protein binding;GO:0005488//binding	GO:0044802//single-organism membrane organization;GO:0048731//system development;GO:0006612//protein targeting to membrane;GO:0051641//cellular localization;GO:0061024//membrane organization;GO:1902582//single-organism intracellular transport;GO:0051234//establishment of localization;GO:0048856//anatomical structure development;GO:0033036//macromolecule localization;GO:1902578//single-organism lo…
ncbi_386587	13.33333333	26	0.69	1.553333333	1.170699187	0.004598772	0.027760887	yes	GDNF	glial cell line-derived neurotrophic factor precursor [Bos taurus]	-	-	-	-	-	GO:0005515//protein binding;GO:0005488//binding;GO:0005102//receptor binding;GO:0046983//protein dimerization activity	GO:0065007//biological regulation;GO:0048523//negative regulation of cellular process;GO:0030855//epithelial cell differentiation;GO:0044699//single-organism process;GO:0071704//organic substance metabolic process;GO:0043487//regulation of RNA stability;GO:0010608//posttranscriptional regulation of gene expression;GO:0072088//nephron epithelium morphogenesis;GO:0001655//urogenital system developm…
ncbi_404153	1.666666667	9.333333333	0.083333333	0.476666667	2.516015147	0.000105889	0.001138818	yes	CLDN3	claudin-3 [Bos taurus]	Cellular Processes;Organismal Systems;Environmental Information Processing	Signaling molecules and interaction;Cellular commiunity;Immune system	ko04514//Cell adhesion molecules (CAMs);ko04530//Tight junction;ko04670//Leukocyte transendothelial migration	K06087	GO:0031224//intrinsic component of membrane;GO:0016020//membrane;GO:0005911//cell-cell junction;GO:0030054//cell junction;GO:0044425//membrane part;GO:0043296//apical junction complex	GO:0005515//protein binding;GO:0005488//binding	GO:0098609//cell-cell adhesion;GO:0022610//biological adhesion;GO:0007155//cell adhesion
ncbi_404182	1.666666667	7.666666667	0.066666667	0.32	2.263034406	0.00395719	0.024674962	yes	SHBG	PREDICTED: sex hormone-binding globulin isoform X1 [Bos taurus]	-	-	-	-	-	-	-
ncbi_493988	54.33333333	134.3333333	1.026666667	2.943333333	1.519483087	1.66E-21	1.74E-19	yes	SLC14A1	urea transporter 1 [Bos taurus]	-	-	-	-	GO:0031224//intrinsic component of membrane;GO:0044425//membrane part;GO:0016020//membrane	GO:0005215//transporter activity;GO:0022892//substrate-specific transporter activity;GO:0022857//transmembrane transporter activity;GO:0022891//substrate-specific transmembrane transporter activity;GO:0042887//amide transmembrane transporter activity	GO:0006810//transport;GO:0051179//localization;GO:0044765//single-organism transport;GO:0019755//one-carbon compound transport;GO:0051234//establishment of localization;GO:0015840//urea transport;GO:0042044//fluid transport;GO:0042886//amide transport;GO:0044699//single-organism process;GO:0071702//organic substance transport;GO:1902578//single-organism localization;GO:0071705//nitrogen compound …
ncbi_497032	72.99	145.29	1.213333333	2.506666667	1.046794211	1.34E-12	6.22E-11	yes	MTHFR	PREDICTED: methylenetetrahydrofolate reductase isoform X1 [Bos mutus]	Metabolism	Global and Overview;Metabolism of cofactors and vitamins	ko01100//Metabolic pathways;ko01120//Microbial metabolism in diverse environments;ko01200//Carbon metabolism;ko00670//One carbon pool by folate	K00297	-	GO:0036094//small molecule binding;GO:0043167//ion binding;GO:0031406//carboxylic acid binding;GO:0016597//amino acid binding;GO:0005488//binding;GO:0043168//anion binding;GO:0043177//organic acid binding	GO:0006807//nitrogen compound metabolic process;GO:0006730//one-carbon metabolic process;GO:0044763//single-organism cellular process;GO:0044710//single-organism metabolic process;GO:0071704//organic substance metabolic process;GO:0044281//small molecule metabolic process;GO:1901566//organonitrogen compound biosynthetic process;GO:0044272//sulfur compound biosynthetic process;GO:0044711//single-o…
ncbi_505049	14.66666667	34	0.456666667	1.106666667	1.277007348	6.13E-06	9.53E-05	yes	AMY2B	TPA: pancreatic amylase alpha 2A [Bos taurus]	Organismal Systems;Metabolism	Digestive system;Global and Overview;Carbohydrate metabolism	ko01100//Metabolic pathways;ko00500//Starch and sucrose metabolism;ko04973//Carbohydrate digestion and absorption	K01176	-	GO:0016787//hydrolase activity;GO:0005488//binding;GO:0003824//catalytic activity;GO:0043167//ion binding	-
ncbi_505595	15	29	0.206666667	0.466666667	1.175086707	0.001253266	0.009411188	yes	MCF2L	PREDICTED: guanine nucleotide exchange factor DBS isoform X3 [Bos taurus]	-	-	-	-	GO:0031252//cell leading edge;GO:0044464//cell part;GO:0005623//cell	GO:0035091//phosphatidylinositol binding;GO:0043168//anion binding;GO:0043167//ion binding;GO:0005488//binding;GO:0005543//phospholipid binding;GO:0008289//lipid binding	GO:0097659//nucleic acid-templated transcription;GO:0090304//nucleic acid metabolic process;GO:0009058//biosynthetic process;GO:0006725//cellular aromatic compound metabolic process;GO:0006807//nitrogen compound metabolic process;GO:0009987//cellular process;GO:0035556//intracellular signal transduction;GO:0006366//transcription from RNA polymerase II promoter;GO:0044271//cellular nitrogen compou…
ncbi_508702	57.33333333	117	1.826666667	3.85	1.075645053	2.61E-12	1.17E-10	yes	Mfsd3	major facilitator superfamily domain-containing protein 3 [Bos taurus]	-	-	-	-	-	-	GO:0009987//cellular process;GO:0044763//single-organism cellular process;GO:0044699//single-organism process
ncbi_509065	19.33333333	7	0.246666667	0.1	-1.30256277	0.000275935	0.002622522	yes	RGSL1	regulator of G-protein signaling protein-like [Bos taurus]	-	-	-	-	-	-	-
ncbi_509394	5	12.33333333	0.163333333	0.416666667	1.351074441	0.003084972	0.019987141	yes	ISYNA1	inositol-3-phosphate synthase 1 [Bos taurus]	Metabolism	Carbohydrate metabolism;Global and Overview	ko01100//Metabolic pathways;ko01130//Biosynthesis of antibiotics;ko00562//Inositol phosphate metabolism	K01858	GO:0005623//cell;GO:0044464//cell part;GO:0005622//intracellular;GO:0044424//intracellular part	-	GO:0044281//small molecule metabolic process;GO:0005975//carbohydrate metabolic process;GO:0044699//single-organism process;GO:0006629//lipid metabolic process;GO:0006793//phosphorus metabolic process;GO:0044238//primary metabolic process;GO:0019751//polyol metabolic process;GO:1901615//organic hydroxy compound metabolic process;GO:0044255//cellular lipid metabolic process;GO:0019637//organophosp…
ncbi_510480	0.666666667	4.666666667	0.053333333	0.356666667	2.741466986	0.008470341	0.045201356	yes	MZB1	marginal zone B- and B1-cell-specific protein precursor [Bos taurus]	-	-	-	-	GO:0044446//intracellular organelle part;GO:0043227//membrane-bounded organelle;GO:0043226//organelle;GO:0044422//organelle part;GO:0043234//protein complex;GO:0005737//cytoplasm;GO:0032991//macromolecular complex;GO:0044444//cytoplasmic part;GO:0012505//endomembrane system;GO:0005622//intracellular;GO:0044432//endoplasmic reticulum part;GO:0005623//cell;GO:0005783//endoplasmic reticulum;GO:00444…	-	GO:0046325//negative regulation of glucose import;GO:0043933//macromolecular complex subunit organization;GO:0071840//cellular component organization or biogenesis;GO:0048519//negative regulation of biological process;GO:0070661//leukocyte proliferation;GO:0032879//regulation of localization;GO:0065007//biological regulation;GO:0050789//regulation of biological process;GO:0042100//B cell prolifer…
ncbi_510972	7.666666667	35.33333333	0.333333333	1.69	2.341985747	1.14E-12	5.37E-11	yes	CDKN1C	TPA: cyclin-dependent kinase inhibitor 1C [Bos taurus]	Cellular Processes	Cell growth and death	ko04110//Cell cycle	K09993	GO:0043227//membrane-bounded organelle;GO:0043231//intracellular membrane-bounded organelle;GO:0044424//intracellular part;GO:0043229//intracellular organelle;GO:0005622//intracellular;GO:0044464//cell part;GO:0043226//organelle;GO:0005623//cell	GO:0016538//cyclin-dependent protein serine/threonine kinase regulator activity;GO:0003824//catalytic activity;GO:0019207//kinase regulator activity;GO:0098772//molecular function regulator;GO:0019887//protein kinase regulator activity;GO:0016740//transferase activity;GO:0016772//transferase activity, transferring phosphorus-containing groups;GO:0030234//enzyme regulator activity	GO:0071495//cellular response to endogenous stimulus;GO:0042326//negative regulation of phosphorylation;GO:0044767//single-organism developmental process;GO:0008152//metabolic process;GO:0032268//regulation of cellular protein metabolic process;GO:0009987//cellular process;GO:0070848//response to growth factor;GO:0042221//response to chemical;GO:0048468//cell development;GO:0042127//regulation of…
ncbi_511308	4	12	0.056666667	0.2	1.819427754	0.000902903	0.007175094	yes	Wnt9a	PREDICTED: protein Wnt-9a isoform X2 [Ovis aries musimon]	Cellular Processes;Organismal Systems;Environmental Information Processing	Signal transduction;Cellular commiunity;Endocrine system	ko04390//Hippo signaling pathway;ko04310//Wnt signaling pathway;ko04550//Signaling pathways regulating pluripotency of stem cells;ko04916//Melanogenesis;ko04340//Hedgehog signaling pathway	K01064	-	-	-
ncbi_511727	49.66666667	21.33333333	1.046666667	0.443333333	-1.239338313	1.67E-07	3.65E-06	yes	Lrrc49	leucine-rich repeat-containing protein 49 [Bos taurus]	-	-	-	-	-	-	-
ncbi_511762	20	50	0.18	0.456666667	1.343144581	9.61E-10	3.13E-08	yes	ABCA7	PREDICTED: ATP-binding cassette sub-family A member 7 isoform X2 [Bos taurus]	Environmental Information Processing	Membrane transport	ko02010//ABC transporters	K05645	GO:0044464//cell part;GO:0005622//intracellular;GO:0016020//membrane;GO:0005623//cell;GO:0071944//cell periphery;GO:0005886//plasma membrane;GO:0044424//intracellular part;GO:0043227//membrane-bounded organelle;GO:0043229//intracellular organelle;GO:0043231//intracellular membrane-bounded organelle;GO:0043226//organelle	GO:0016818//hydrolase activity, acting on acid anhydrides, in phosphorus-containing anhydrides;GO:0005215//transporter activity;GO:0016787//hydrolase activity;GO:0003824//catalytic activity;GO:0022892//substrate-specific transporter activity;GO:0017111//nucleoside-triphosphatase activity;GO:0016817//hydrolase activity, acting on acid anhydrides;GO:0016462//pyrophosphatase activity;GO:0005319//lip…	GO:0006811//ion transport;GO:0071702//organic substance transport;GO:0006869//lipid transport;GO:0006810//transport;GO:0015711//organic anion transport;GO:0051179//localization;GO:0051234//establishment of localization;GO:1902578//single-organism localization;GO:0006820//anion transport;GO:0044765//single-organism transport;GO:0010876//lipid localization;GO:0033036//macromolecule localization;GO:…
ncbi_512474	0	3	0.001	0.046666667	5.544320516	0.005855439	0.033837963	yes	DISP2	protein dispatched homolog 2 [Bos taurus]	-	-	-	-	-	-	-
ncbi_515233	0.333333333	4	0.013333333	0.14	3.392317423	0.005131569	0.030419095	yes	EEF1A2	elongation factor 1-alpha 2 [Homo sapiens]	Genetic Information Processing	Translation	ko03013//RNA transport	K03231	GO:0044297//cell body;GO:0005622//intracellular;GO:0043226//organelle;GO:0043231//intracellular membrane-bounded organelle;GO:0043234//protein complex;GO:0005623//cell;GO:0043229//intracellular organelle;GO:0032991//macromolecular complex;GO:0043227//membrane-bounded organelle;GO:0044424//intracellular part;GO:0044464//cell part	GO:0001883//purine nucleoside binding;GO:0036094//small molecule binding;GO:0005488//binding;GO:0032550//purine ribonucleoside binding;GO:0001882//nucleoside binding;GO:0032549//ribonucleoside binding;GO:0097159//organic cyclic compound binding;GO:0003676//nucleic acid binding;GO:0017111//nucleoside-triphosphatase activity;GO:0016787//hydrolase activity;GO:0003824//catalytic activity;GO:0016817//…	GO:0072521//purine-containing compound metabolic process;GO:0034655//nucleobase-containing compound catabolic process;GO:0009154//purine ribonucleotide catabolic process;GO:0006753//nucleoside phosphate metabolic process;GO:0044710//single-organism metabolic process;GO:0009259//ribonucleotide metabolic process;GO:0044281//small molecule metabolic process;GO:0034645//cellular macromolecule biosynt…
ncbi_515424	0	3.333333333	0.001	0.096666667	6.594946589	0.003221908	0.020682905	yes	Cpne7	copine-7 [Bos taurus]	-	-	-	-	-	-	GO:0044238//primary metabolic process;GO:0008152//metabolic process;GO:0051234//establishment of localization;GO:0051179//localization
ncbi_515924	2	7.666666667	0.016666667	0.063333333	1.925999419	0.003561652	0.022602521	yes	RET	proto-oncogene tyrosine-protein kinase receptor Ret precursor [Bos taurus]	Cellular Processes	Transport and catabolism	ko04144//Endocytosis	K05126	GO:0044424//intracellular part;GO:0044440//endosomal part;GO:0016020//membrane;GO:0044422//organelle part;GO:0044446//intracellular organelle part;GO:0044444//cytoplasmic part;GO:0005768//endosome;GO:0043227//membrane-bounded organelle;GO:0005622//intracellular;GO:0043226//organelle;GO:0016021//integral component of membrane;GO:0031224//intrinsic component of membrane;GO:0005623//cell;GO:0044425/…	GO:0097367//carbohydrate derivative binding;GO:0001882//nucleoside binding;GO:0032549//ribonucleoside binding;GO:0036094//small molecule binding;GO:0097159//organic cyclic compound binding;GO:0003824//catalytic activity;GO:0046872//metal ion binding;GO:0016301//kinase activity;GO:0032550//purine ribonucleoside binding;GO:1901363//heterocyclic compound binding;GO:0016740//transferase activity;GO:0…	GO:0030154//cell differentiation;GO:0007399//nervous system development;GO:0048856//anatomical structure development;GO:1901576//organic substance biosynthetic process;GO:0090066//regulation of anatomical structure size;GO:0032501//multicellular organismal process;GO:0031175//neuron projection development;GO:0044271//cellular nitrogen compound biosynthetic process;GO:0040011//locomotion;GO:004872…
ncbi_516494	4	10.66666667	0.103333333	0.28	1.438121112	0.005445817	0.031848042	yes	ARSD	PREDICTED: arylsulfatase D isoform X1 [Capra hircus]	-	-	-	-	-	-	-
ncbi_516507	22.66666667	59.33333333	0.366666667	0.92	1.327164743	2.09E-11	8.40E-10	yes	LRRC66	leucine-rich repeat-containing protein 66 precursor [Bos taurus]	-	-	-	-	-	-	-
ncbi_517699	7.003333333	15.01333333	0.196666667	0.456666667	1.215389034	0.008633076	0.045887263	yes	CATSPER2	cation channel sperm-associated protein 2 [Bos taurus]	-	-	-	-	-	-	-
ncbi_518832	3	9	0.066666667	0.216666667	1.700439718	0.007208813	0.039902419	yes	SVOP	PREDICTED: LOW QUALITY PROTEIN: SVOP-like [Pantholops hodgsonii]	-	-	-	-	-	GO:0005215//transporter activity	GO:0009987//cellular process;GO:0044699//single-organism process;GO:0044763//single-organism cellular process
ncbi_519331	2.666666667	10	0.05	0.196666667	1.975752454	0.002322302	0.01576932	yes	Cacng4	PREDICTED: voltage-dependent calcium channel gamma-4 subunit [Capra hircus]	Environmental Information Processing;Organismal Systems	Endocrine system;Circulatory system;Signal transduction	ko04010//MAPK signaling pathway;ko04921//Oxytocin signaling pathway;ko04261//Adrenergic signaling in cardiomyocytes;ko04260//Cardiac muscle contraction	K04869	GO:0044444//cytoplasmic part;GO:0005886//plasma membrane;GO:0031982//vesicle;GO:0016020//membrane;GO:0098797//plasma membrane protein complex;GO:0044459//plasma membrane part;GO:0030139//endocytic vesicle;GO:0031226//intrinsic component of plasma membrane;GO:0031224//intrinsic component of membrane;GO:0071944//cell periphery;GO:0044464//cell part;GO:0043234//protein complex;GO:0043231//intracellu…	GO:0008324//cation transmembrane transporter activity;GO:0005215//transporter activity;GO:0022803//passive transmembrane transporter activity;GO:0022891//substrate-specific transmembrane transporter activity;GO:0046873//metal ion transmembrane transporter activity;GO:0022838//substrate-specific channel activity;GO:0015075//ion transmembrane transporter activity;GO:0022857//transmembrane transport…	GO:0010469//regulation of receptor activity;GO:0009987//cellular process;GO:0023051//regulation of signaling;GO:1902578//single-organism localization;GO:0044699//single-organism process;GO:0006810//transport;GO:0006811//ion transport;GO:0030001//metal ion transport;GO:0051234//establishment of localization;GO:0007154//cell communication;GO:0034220//ion transmembrane transport;GO:0048583//regulati…
ncbi_520080	181	375.3333333	2.713333333	5.743333333	1.081822002	1.09E-32	2.40E-30	yes	PERM1	PGC-1 and ERR-induced regulator in muscle protein 1 [Bos taurus]	-	-	-	-	GO:0005623//cell;GO:0005622//intracellular;GO:0044464//cell part;GO:0044424//intracellular part	-	GO:1901362//organic cyclic compound biosynthetic process;GO:0044249//cellular biosynthetic process;GO:0044238//primary metabolic process;GO:0044271//cellular nitrogen compound biosynthetic process;GO:0050896//response to stimulus;GO:0014823//response to activity;GO:0009059//macromolecule biosynthetic process;GO:0044237//cellular metabolic process;GO:0018130//heterocycle biosynthetic process;GO:00…
ncbi_521224	18.66666667	37	0.346666667	0.71	1.034269902	4.94E-05	0.000593257	yes	RASA4	PREDICTED: ras GTPase-activating protein 4 isoform X1 [Bos taurus]	Environmental Information Processing	Signal transduction	ko04014//Ras signaling pathway	K17630	GO:0044464//cell part;GO:0005623//cell	-	GO:0007154//cell communication;GO:0035556//intracellular signal transduction;GO:0044763//single-organism cellular process;GO:0050794//regulation of cellular process;GO:0065007//biological regulation;GO:0050789//regulation of biological process;GO:0023052//signaling;GO:0050896//response to stimulus;GO:0009987//cellular process;GO:0044699//single-organism process;GO:0051716//cellular response to st…
ncbi_521846	16	32.33333333	0.2	0.416666667	1.058893689	0.001815162	0.012840119	yes	C9orf172	PREDICTED: uncharacterized protein C9orf172 homolog [Bos taurus]	-	-	-	-	-	-	-
ncbi_522002	6	13	0.136666667	0.303333333	1.150242636	0.008266197	0.044376716	yes	MAP4K1	mitogen-activated protein kinase kinase kinase kinase 1 [Bos taurus]	Environmental Information Processing	Signal transduction	ko04010//MAPK signaling pathway	K04408	-	-	-
ncbi_523389	2.666666667	8.543333333	0.096666667	0.3	1.633872101	0.004309061	0.026428905	yes	OR11A1	PREDICTED: olfactory receptor 11A1 [Bos taurus]	Organismal Systems	Sensory system	ko04740//Olfactory transduction	K04257	GO:0016020//membrane;GO:0044425//membrane part;GO:0031224//intrinsic component of membrane	GO:0004888//transmembrane signaling receptor activity;GO:0004872//receptor activity;GO:0060089//molecular transducer activity;GO:0099600//transmembrane receptor activity;GO:0004871//signal transducer activity;GO:0038023//signaling receptor activity	GO:0044699//single-organism process;GO:0003008//system process;GO:0007166//cell surface receptor signaling pathway;GO:0023052//signaling;GO:0051716//cellular response to stimulus;GO:0007600//sensory perception;GO:0050896//response to stimulus;GO:0050789//regulation of biological process;GO:0009987//cellular process;GO:0007154//cell communication;GO:0044763//single-organism cellular process;GO:000…
ncbi_525833	22	40.66666667	0.273333333	0.626666667	1.197036847	7.58E-05	0.000853895	yes	Dhh	PREDICTED: desert hedgehog protein [Bos taurus]	Environmental Information Processing	Signal transduction	ko04340//Hedgehog signaling pathway	K11990	GO:0016020//membrane	GO:0043169//cation binding;GO:0003824//catalytic activity;GO:0043167//ion binding;GO:0046914//transition metal ion binding;GO:0016787//hydrolase activity;GO:0046872//metal ion binding;GO:0005488//binding	GO:0051704//multi-organism process;GO:0009058//biosynthetic process;GO:0008202//steroid metabolic process;GO:0044702//single organism reproductive process;GO:0032504//multicellular organism reproduction;GO:0044699//single-organism process;GO:0022414//reproductive process;GO:0044711//single-organism biosynthetic process;GO:0019953//sexual reproduction;GO:0006508//proteolysis;GO:0044710//single-org…
ncbi_527123	32	63	0.16	0.33	1.044394119	1.34E-07	3.02E-06	yes	MYPN	PREDICTED: myopalladin [Bos taurus]	-	-	-	-	GO:0043228//non-membrane-bounded organelle;GO:0044444//cytoplasmic part;GO:0044422//organelle part;GO:0005623//cell;GO:0043232//intracellular non-membrane-bounded organelle;GO:0043226//organelle;GO:0005856//cytoskeleton;GO:0043229//intracellular organelle;GO:0031674//I band;GO:0044449//contractile fiber part;GO:0030017//sarcomere;GO:0030016//myofibril;GO:0005622//intracellular;GO:0044464//cell pa…	GO:0051393//alpha-actinin binding;GO:0019904//protein domain specific binding;GO:0005488//binding;GO:0008092//cytoskeletal protein binding;GO:0005515//protein binding;GO:0042805//actinin binding	GO:0055001//muscle cell development;GO:0044699//single-organism process;GO:0048856//anatomical structure development;GO:0044767//single-organism developmental process;GO:0010927//cellular component assembly involved in morphogenesis;GO:0030036//actin cytoskeleton organization;GO:0071840//cellular component organization or biogenesis;GO:0044085//cellular component biogenesis;GO:0006996//organelle …
ncbi_528813	0.666666667	5.666666667	0.013333333	0.086666667	2.700439718	0.001074654	0.008314235	yes	SCNN1D	PREDICTED: amiloride-sensitive sodium channel subunit delta [Bos taurus]	-	-	-	-	GO:0044425//membrane part;GO:0016020//membrane;GO:0031224//intrinsic component of membrane	-	-
ncbi_529298	13.66666667	32	0.11	0.266666667	1.277533976	6.18E-06	9.57E-05	yes	L3MBTL1	PREDICTED: lethal(3)malignant brain tumor-like protein 1 isoform X1 [Bos taurus]	-	-	-	-	-	-	-
ncbi_530507	0.666666667	4.666666667	0.023333333	0.1	2.099535674	0.008470341	0.045201356	yes	TSPAN32	tetraspanin-32 [Bos taurus]	-	-	-	-	GO:0031226//intrinsic component of plasma membrane;GO:0044425//membrane part;GO:0008305//integrin complex;GO:0016021//integral component of membrane;GO:0005623//cell;GO:0044464//cell part;GO:0098796//membrane protein complex;GO:0043235//receptor complex;GO:0044459//plasma membrane part;GO:0005886//plasma membrane;GO:0098636//protein complex involved in cell adhesion;GO:0098797//plasma membrane pr…	-	GO:0002682//regulation of immune system process;GO:0050878//regulation of body fluid levels;GO:0007165//signal transduction;GO:0050896//response to stimulus;GO:0007599//hemostasis;GO:0050794//regulation of cellular process;GO:0032501//multicellular organismal process;GO:0009987//cellular process;GO:0051707//response to other organism;GO:0007166//cell surface receptor signaling pathway;GO:0044763/…
ncbi_530653	8	1.666666667	0.173333333	0.043333333	-2	0.001361521	0.01007963	yes	Acnat2	PREDICTED: acyl-coenzyme A amino acid N-acyltransferase 2 [Bos taurus]	Cellular Processes;Metabolism;Organismal Systems	Lipid metabolism;Global and Overview;Digestive system;Metabolism of other amino acids;Transport and catabolism	ko01100//Metabolic pathways;ko04976//Bile secretion;ko04146//Peroxisome;ko01040//Biosynthesis of unsaturated fatty acids;ko00120//Primary bile acid biosynthesis;ko00430//Taurine and hypotaurine metabolism	K00659	-	-	-
ncbi_531327	0	5	0.001	0.086666667	6.437405312	9.17E-05	0.00101036	yes	LAMP3	lysosome-associated membrane glycoprotein 3 [Bos taurus]	Cellular Processes	Transport and catabolism	ko04142//Lysosome	K06562	GO:0044422//organelle part;GO:0044433//cytoplasmic vesicle part;GO:0005623//cell;GO:0042599//lamellar body;GO:0030659//cytoplasmic vesicle membrane;GO:0043229//intracellular organelle;GO:0098805//whole membrane;GO:0012506//vesicle membrane;GO:0030141//secretory granule;GO:0031410//cytoplasmic vesicle;GO:0044446//intracellular organelle part;GO:0044464//cell part;GO:0043231//intracellular membrane…	-	-
ncbi_532090	0	3.666666667	0.001	0.09	6.491853096	0.001393285	0.01025692	yes	LMOD1	leiomodin-1 [Bos taurus]	-	-	-	-	GO:0043229//intracellular organelle;GO:0043226//organelle;GO:0005622//intracellular;GO:0043232//intracellular non-membrane-bounded organelle;GO:0044424//intracellular part;GO:0005623//cell;GO:0043228//non-membrane-bounded organelle;GO:0044464//cell part	GO:0008092//cytoskeletal protein binding;GO:0005515//protein binding;GO:0005488//binding	-
ncbi_532872	1.333333333	7.666666667	0.013333333	0.08	2.584962501	0.000491779	0.004312441	yes	MYOM3	PREDICTED: myomesin-3 [Bos mutus]	-	-	-	-	-	GO:0005515//protein binding;GO:0046983//protein dimerization activity;GO:0005488//binding	-
ncbi_533229	34.33333333	15.33333333	0.746666667	0.353333333	-1.079434467	4.18E-05	0.00051235	yes	ETNK2	PREDICTED: ethanolamine kinase 2 isoform X2 [Ovis aries musimon]	Metabolism	Global and Overview;Lipid metabolism	ko01100//Metabolic pathways;ko00564//Glycerophospholipid metabolism	K00894	-	GO:0016301//kinase activity;GO:0016772//transferase activity, transferring phosphorus-containing groups;GO:0003824//catalytic activity;GO:0016740//transferase activity	GO:0006796//phosphate-containing compound metabolic process;GO:0044238//primary metabolic process;GO:0044255//cellular lipid metabolic process;GO:0032502//developmental process;GO:0044710//single-organism metabolic process;GO:0009987//cellular process;GO:0071704//organic substance metabolic process;GO:0040007//growth;GO:0007275//multicellular organism development;GO:0006629//lipid metabolic proce…
ncbi_534581	15	6.666666667	0.456666667	0.213333333	-1.098032083	0.008084114	0.043588157	yes	IL20RB	interleukin-20 receptor subunit beta [Bos taurus]	Environmental Information Processing	Signaling molecules and interaction;Signal transduction	ko04060//Cytokine-cytokine receptor interaction;ko04630//Jak-STAT signaling pathway	K05137	-	GO:0005515//protein binding;GO:0019955//cytokine binding;GO:0005488//binding	GO:0065007//biological regulation;GO:0070489//T cell aggregation;GO:0007159//leukocyte cell-cell adhesion;GO:0032501//multicellular organismal process;GO:0050794//regulation of cellular process;GO:0001775//cell activation;GO:0051716//cellular response to stimulus;GO:0022610//biological adhesion;GO:0001819//positive regulation of cytokine production;GO:0098609//cell-cell adhesion;GO:0007155//cell …
ncbi_536427	3.666666667	0.333333333	0.156666667	0.013333333	-3.554588852	0.008211392	0.044111917	yes	CCDC42	coiled-coil domain-containing protein 42 [Bos taurus]	-	-	-	-	-	-	-
ncbi_538404	10	19.33333333	0.096666667	0.2	1.0489096	0.003100613	0.020048138	yes	MYOM1	myomesin-1 [Bos taurus]	-	-	-	-	GO:0005623//cell;GO:0043228//non-membrane-bounded organelle;GO:0043292//contractile fiber;GO:0044464//cell part;GO:0031672//A band;GO:0030016//myofibril;GO:0044449//contractile fiber part;GO:0044424//intracellular part;GO:0043232//intracellular non-membrane-bounded organelle;GO:0005737//cytoplasm;GO:0030017//sarcomere;GO:0044444//cytoplasmic part;GO:0005622//intracellular;GO:0043226//organelle;GO…	GO:0005488//binding;GO:0046983//protein dimerization activity;GO:0005515//protein binding	-
ncbi_538680	33	13.66666667	0.64	0.276666667	-1.209923069	8.46E-06	0.0001262	yes	BCL11A	B-cell lymphoma/leukemia 11A isoform 3 [Homo sapiens]	-	-	-	-	GO:0070013//intracellular organelle lumen;GO:0044464//cell part;GO:0044428//nuclear part;GO:0005654//nucleoplasm;GO:0043231//intracellular membrane-bounded organelle;GO:0005622//intracellular;GO:0005623//cell;GO:0031974//membrane-enclosed lumen;GO:0031981//nuclear lumen;GO:0044422//organelle part;GO:0043233//organelle lumen;GO:0044446//intracellular organelle part;GO:0043227//membrane-bounded org…	GO:0003712//transcription cofactor activity;GO:0043169//cation binding;GO:0000989//transcription factor activity, transcription factor binding;GO:0005515//protein binding;GO:0046983//protein dimerization activity;GO:0000988//transcription factor activity, protein binding;GO:0005488//binding;GO:0043167//ion binding	GO:0044087//regulation of cellular component biogenesis;GO:0001558//regulation of cell growth;GO:0007399//nervous system development;GO:0002376//immune system process;GO:0010975//regulation of neuron projection development;GO:0007275//multicellular organism development;GO:0036211//protein modification process;GO:0002521//leukocyte differentiation;GO:0060255//regulation of macromolecule metabolic …
ncbi_539163	13.33333333	27	0.233333333	0.506666667	1.118644496	0.000364409	0.003333516	yes	WISP1	PREDICTED: WNT1-inducible-signaling pathway protein 1 [Bos taurus]	-	-	-	-	GO:0005622//intracellular;GO:0044424//intracellular part;GO:0005623//cell;GO:0044464//cell part	GO:0005488//binding;GO:0005515//protein binding;GO:0019838//growth factor binding	GO:0044699//single-organism process;GO:0040007//growth;GO:0016049//cell growth;GO:0009987//cellular process;GO:0044763//single-organism cellular process
ncbi_540175	22	44.66666667	0.683333333	1.383333333	1.017487427	2.41E-05	0.000316497	yes	GPRIN2	G protein-regulated inducer of neurite outgrowth 2 [Bos taurus]	-	-	-	-	-	-	-
ncbi_541158	11.66666667	23.66666667	0.313333333	0.673333333	1.103622631	0.000669815	0.005605003	yes	GDAP1L1	ganglioside-induced differentiation-associated protein 1-like 1 [Bos taurus]	-	-	-	-	-	-	-
ncbi_613597	0.666666667	5	0.006666667	0.05	2.906890596	0.005354571	0.031428578	yes	FBXO40	F-box only protein 40 [Bos taurus]	-	-	-	-	GO:0044464//cell part;GO:0005856//cytoskeleton;GO:0044430//cytoskeletal part;GO:0005815//microtubule organizing center;GO:0043226//organelle;GO:0043232//intracellular non-membrane-bounded organelle;GO:0043227//membrane-bounded organelle;GO:0005622//intracellular;GO:0015630//microtubule cytoskeleton;GO:0043228//non-membrane-bounded organelle;GO:0043229//intracellular organelle;GO:0043231//intracel…	GO:0043167//ion binding;GO:0046872//metal ion binding;GO:0046914//transition metal ion binding;GO:0043169//cation binding;GO:0005488//binding	GO:0006464//cellular protein modification process;GO:0070647//protein modification by small protein conjugation or removal;GO:0030154//cell differentiation;GO:0044767//single-organism developmental process;GO:0044699//single-organism process;GO:0048869//cellular developmental process;GO:0044267//cellular protein metabolic process;GO:0009987//cellular process;GO:0032446//protein modification by sm…
ncbi_613849	0.666666667	5	0.013333333	0.113333333	3.087462841	0.003663176	0.023153663	yes	COL13A1	collagen alpha-1(XIII) chain [Bos taurus]	Organismal Systems	Digestive system	ko04974//Protein digestion and absorption	K16617	GO:0030054//cell junction	GO:0005488//binding;GO:0097367//carbohydrate derivative binding;GO:0005539//glycosaminoglycan binding	GO:0007155//cell adhesion;GO:0001503//ossification;GO:0098602//single organism cell adhesion;GO:0044707//single-multicellular organism process;GO:0032501//multicellular organismal process;GO:0044699//single-organism process;GO:0031589//cell-substrate adhesion;GO:0022610//biological adhesion;GO:0036075//replacement ossification
ncbi_614027	11.66666667	22.66666667	0.453333333	0.953333333	1.072408496	0.001338093	0.009950713	yes	SIRT3	NAD-dependent protein deacetylase sirtuin-3, mitochondrial [Bos taurus]	-	-	-	-	-	GO:0016811//hydrolase activity, acting on carbon-nitrogen (but not peptide) bonds, in linear amides;GO:0033558//protein deacetylase activity;GO:0046872//metal ion binding;GO:0043168//anion binding;GO:0003824//catalytic activity;GO:0005488//binding;GO:0000166//nucleotide binding;GO:0016810//hydrolase activity, acting on carbon-nitrogen (but not peptide) bonds;GO:0046914//transition metal ion bindi…	GO:0044763//single-organism cellular process;GO:0043170//macromolecule metabolic process;GO:0035601//protein deacylation;GO:0019538//protein metabolic process;GO:0071704//organic substance metabolic process;GO:0008152//metabolic process;GO:0006464//cellular protein modification process;GO:0015980//energy derivation by oxidation of organic compounds;GO:0098732//macromolecule deacylation;GO:0036211…
ncbi_614348	28	54.33333333	1.75	3.526666667	1.0109503	9.57E-07	1.80E-05	yes	Rgcc	regulator of cell cycle RGCC [Bos taurus]	-	-	-	-	GO:0043226//organelle;GO:0005634//nucleus;GO:0043233//organelle lumen;GO:0031974//membrane-enclosed lumen;GO:0043227//membrane-bounded organelle;GO:0044428//nuclear part;GO:0044422//organelle part;GO:0031981//nuclear lumen;GO:0043231//intracellular membrane-bounded organelle;GO:0015630//microtubule cytoskeleton;GO:0005623//cell;GO:0044424//intracellular part;GO:0044464//cell part;GO:0005815//micr…	GO:0019207//kinase regulator activity;GO:0019887//protein kinase regulator activity;GO:0005515//protein binding;GO:0030234//enzyme regulator activity;GO:0046332//SMAD binding;GO:0005488//binding;GO:0098772//molecular function regulator	GO:0001944//vasculature development;GO:0001818//negative regulation of cytokine production;GO:0036293//response to decreased oxygen levels;GO:0031323//regulation of cellular metabolic process;GO:0071900//regulation of protein serine/threonine kinase activity;GO:0051495//positive regulation of cytoskeleton organization;GO:0000278//mitotic cell cycle;GO:0010596//negative regulation of endothelial c…
ncbi_614711	0	4.123333333	0.001	0.576666667	9.171593822	0.00056587	0.004869324	yes	MRPL33	39S ribosomal protein L33, mitochondrial [Bos taurus]	Genetic Information Processing	Translation	ko03010//Ribosome	K02913	GO:0043227//membrane-bounded organelle;GO:0032991//macromolecular complex;GO:0005622//intracellular;GO:0043231//intracellular membrane-bounded organelle;GO:0043226//organelle;GO:1990904//ribonucleoprotein complex;GO:0044464//cell part;GO:0005623//cell;GO:0044424//intracellular part;GO:0043229//intracellular organelle;GO:0030529//intracellular ribonucleoprotein complex	-	GO:0008152//metabolic process;GO:0043170//macromolecule metabolic process;GO:0010467//gene expression;GO:0071704//organic substance metabolic process
ncbi_614982	7.883333333	17.01	0.143333333	0.343333333	1.260235772	0.00176762	0.012536864	yes	IL17D	PREDICTED: interleukin-17D [Tursiops truncatus]	Environmental Information Processing	Signal transduction	ko04630//Jak-STAT signaling pathway	K05492	GO:0005576//extracellular region;GO:0044421//extracellular region part	-	GO:0050896//response to stimulus;GO:0006950//response to stress;GO:0006952//defense response
ncbi_615537	16.23666667	6.336666667	0.206666667	0.08	-1.36923381	0.001124246	0.008627433	yes	GSTM1	GSTM2 protein, partial [Bos taurus]	Metabolism	Metabolism of other amino acids;Xenobiotics biodegradation and metabolism	ko00980//Metabolism of xenobiotics by cytochrome P450;ko00982//Drug metabolism - cytochrome P450;ko00480//Glutathione metabolism	K00799	GO:0005623//cell;GO:0005622//intracellular;GO:0044464//cell part;GO:0044424//intracellular part	-	-
ncbi_615606	4	0.333333333	0.133333333	0.01	-3.736965594	0.006233766	0.035715264	yes	AK8	adenylate kinase 8 [Bos taurus]	Metabolism	Global and Overview;Nucleotide metabolism	ko01100//Metabolic pathways;ko01110//Biosynthesis of secondary metabolites;ko01130//Biosynthesis of antibiotics;ko00230//Purine metabolism	K00939	-	GO:0019205//nucleobase-containing compound kinase activity;GO:0005488//binding;GO:0001882//nucleoside binding;GO:0032549//ribonucleoside binding;GO:0016772//transferase activity, transferring phosphorus-containing groups;GO:0036094//small molecule binding;GO:1901363//heterocyclic compound binding;GO:0019201//nucleotide kinase activity;GO:0097367//carbohydrate derivative binding;GO:0097159//organi…	GO:0007420//brain development;GO:0046483//heterocycle metabolic process;GO:0006807//nitrogen compound metabolic process;GO:0044767//single-organism developmental process;GO:0006796//phosphate-containing compound metabolic process;GO:0048513//animal organ development;GO:0048856//anatomical structure development;GO:0060322//head development;GO:0032502//developmental process;GO:0006725//cellular aro…
ncbi_615662	4.666666667	0.666666667	0.27	0.043333333	-2.639410285	0.006535326	0.037088035	yes	--	uncharacterized protein C4orf22 homolog [Bos taurus]	-	-	-	-	-	-	-
ncbi_616069	2.333333333	7.666666667	0.096666667	0.243333333	1.331843564	0.004194966	0.02588691	yes	N4BP2L1	NEDD4-binding protein 2-like 1 [Bos taurus]	-	-	-	-	-	-	-
ncbi_616551	0	2.666666667	0.001	0.096666667	6.594946589	0.009450422	0.049448097	yes	PRR22	proline-rich protein 22 [Bos taurus]	-	-	-	-	-	-	-
ncbi_616868	0.683333333	4.476666667	0.066666667	0.426666667	2.678071905	0.008470341	0.045201356	yes	Hist1h2bc	histone H2B type 1-like [Microcebus murinus]	-	-	-	-	GO:0005576//extracellular region;GO:0000785//chromatin;GO:0031974//membrane-enclosed lumen;GO:0032991//macromolecular complex;GO:0031981//nuclear lumen;GO:0044424//intracellular part;GO:0043226//organelle;GO:0043232//intracellular non-membrane-bounded organelle;GO:0043229//intracellular organelle;GO:0031988//membrane-bounded vesicle;GO:0005634//nucleus;GO:0043227//membrane-bounded organelle;GO:00…	GO:0003676//nucleic acid binding;GO:0097159//organic cyclic compound binding;GO:1901363//heterocyclic compound binding;GO:0046983//protein dimerization activity;GO:0005488//binding;GO:0005515//protein binding	GO:0043933//macromolecular complex subunit organization;GO:0042742//defense response to bacterium;GO:0006952//defense response;GO:0098542//defense response to other organism;GO:0051276//chromosome organization;GO:0006950//response to stress;GO:0006325//chromatin organization;GO:0043207//response to external biotic stimulus;GO:0006955//immune response;GO:0051707//response to other organism;GO:0002…
ncbi_617280	29.66666667	53.33333333	0.263333333	0.606666667	1.204013892	0.000245789	0.002373843	yes	ARHGEF19	rho guanine nucleotide exchange factor 19 [Bos taurus]	-	-	-	-	-	-	GO:0006996//organelle organization;GO:0050896//response to stimulus;GO:0009987//cellular process;GO:0016043//cellular component organization;GO:0007010//cytoskeleton organization;GO:0065009//regulation of molecular function;GO:0044699//single-organism process;GO:0044763//single-organism cellular process;GO:0050790//regulation of catalytic activity;GO:0071840//cellular component organization or bi…
ncbi_617701	2.333333333	9	0.113333333	0.43	1.923764414	0.001223444	0.009238952	yes	BDNF	brain-derived neurotrophic factor precursor [Bos taurus]	Organismal Systems;Environmental Information Processing	Nervous system;Signal transduction	ko04010//MAPK signaling pathway;ko04024//cAMP signaling pathway;ko04722//Neurotrophin signaling pathway	K04355	GO:0043231//intracellular membrane-bounded organelle;GO:0043229//intracellular organelle;GO:0044464//cell part;GO:0005737//cytoplasm;GO:0005622//intracellular;GO:0005623//cell;GO:0043226//organelle;GO:0044444//cytoplasmic part;GO:0043227//membrane-bounded organelle;GO:0044424//intracellular part	GO:0005488//binding;GO:0005102//receptor binding;GO:0005515//protein binding	GO:0006810//transport;GO:0048869//cellular developmental process;GO:0048812//neuron projection morphogenesis;GO:0032989//cellular component morphogenesis;GO:0007399//nervous system development;GO:0044707//single-multicellular organism process;GO:0051179//localization;GO:0071702//organic substance transport;GO:0044765//single-organism transport;GO:0050804//modulation of synaptic transmission;GO:00…
ncbi_781001	22.69666667	47.54333333	1.303333333	2.646666667	1.0219704	0.007683887	0.042064119	yes	RAB21	PREDICTED: ras-related protein Rab-21, partial [Bos taurus]	-	-	-	-	GO:0044464//cell part;GO:0042175//nuclear outer membrane-endoplasmic reticulum membrane network;GO:0012506//vesicle membrane;GO:0012505//endomembrane system;GO:0044444//cytoplasmic part;GO:0005794//Golgi apparatus;GO:0005623//cell;GO:0005768//endosome;GO:0031988//membrane-bounded vesicle;GO:0031090//organelle membrane;GO:0043229//intracellular organelle;GO:0005769//early endosome;GO:0044446//intr…	GO:1901363//heterocyclic compound binding;GO:0016818//hydrolase activity, acting on acid anhydrides, in phosphorus-containing anhydrides;GO:0016787//hydrolase activity;GO:0016817//hydrolase activity, acting on acid anhydrides;GO:0001883//purine nucleoside binding;GO:0005488//binding;GO:0097367//carbohydrate derivative binding;GO:0032550//purine ribonucleoside binding;GO:0017111//nucleoside-tripho…	GO:0007165//signal transduction;GO:1901575//organic substance catabolic process;GO:0034641//cellular nitrogen compound metabolic process;GO:0008104//protein localization;GO:0044699//single-organism process;GO:0019439//aromatic compound catabolic process;GO:0046700//heterocycle catabolic process;GO:0009056//catabolic process;GO:1901360//organic cyclic compound metabolic process;GO:0044281//small m…
ncbi_781543	0	5.333333333	0.001	0.053333333	5.736965594	5.82E-05	0.000678417	yes	Rgs8	PREDICTED: regulator of G-protein signaling 8 isoform X2 [Callithrix jacchus]	-	-	-	-	-	-	-
ncbi_783141	8	2.333333333	0.2	0.063333333	-1.658963082	0.005046808	0.030005025	yes	UBAP1L	PREDICTED: ubiquitin-associated protein 1-like [Capra hircus]	-	-	-	-	-	-	-
ncbi_786356	1	7	0.023333333	0.18	2.94753258	0.000655672	0.005500042	yes	NANOS1	PREDICTED: nanos homolog 1 [Ovis aries musimon]	-	-	-	-	GO:0005623//cell;GO:0044464//cell part;GO:0044444//cytoplasmic part;GO:0005622//intracellular;GO:0005737//cytoplasm;GO:0044424//intracellular part	GO:0046914//transition metal ion binding;GO:0046872//metal ion binding;GO:0043167//ion binding;GO:0005488//binding;GO:0043169//cation binding	GO:0051179//localization;GO:0040011//locomotion;GO:0001667//ameboidal-type cell migration;GO:0044699//single-organism process;GO:0051674//localization of cell;GO:0009987//cellular process;GO:0048870//cell motility;GO:0044763//single-organism cellular process;GO:0016477//cell migration;GO:0006928//movement of cell or subcellular component
ncbi_786512	6.863333333	20.04666667	0.08	0.226666667	1.502500341	0.000270739	0.002579231	yes	PCDHB17	PREDICTED: protocadherin beta-17 isoform X1 [Bos taurus]	-	-	-	-	GO:0016020//membrane;GO:0031224//intrinsic component of membrane;GO:0044425//membrane part	-	GO:0007155//cell adhesion;GO:0098609//cell-cell adhesion;GO:0022610//biological adhesion
ncbi_786597	3.666666667	0.333333333	0.303333333	0.03	-3.337869639	0.007809283	0.042519264	yes	FAM209A	PREDICTED: protein FAM209A-like [Bubalus bubalis]	-	-	-	-	-	-	-
ncbi_789905	4.333333333	11.33333333	0.186666667	0.486666667	1.382469637	0.005502738	0.032134235	yes	LYPD5	ly6/PLAUR domain-containing protein 5 precursor [Bos taurus]	-	-	-	-	-	-	-
