# Supplementary material for: PGN and LTA from Staphylococcus aureus Induced Inflammation and Decreased Lactation through Regulating DNA Methylation and Histone H3 Acetylation in Bovine Mammary Epithelial Cells
Source: Toxins (Basel). 2020 Apr 9;12(4):238. doi: 10.3390/toxins12040238 (PMC7232188; doi:10.3390/toxins12040238)
Supplement: Supplementary file 1 [file toxins-12-00238-s001.zip › toxins-732036-for conversion/Table S3. The annotations of all DEGs in CON-vs-LTA pair.xls]

Table S3. The annotations of all DEGs in CON-vs-LTA pair
id	CON_count	LTA_count	CON_fpkm	LTA_fpkm	log2(FC)	Pvalue	FDR	significant	Symbol	Description	KEGG_A_class	KEGG_B_class	Pathway	K_ID	GO Component	GO Function	GO Process
XLOC_001152	10	4.333333333	0.633333333	0.26	-1.284453389	0.007189899	0.027742046	yes	-	-	-	-	-	-	-	-	-
XLOC_001755	18.73	43.62666667	0.53	1.09	1.04026387	3.70E-05	0.000270272	yes	-	XP_012770936.1 hypothetical protein, conserved [Babesia bigemina]	Cellular Processes;Environmental Information Processing	Cell motility;Signal transduction	ko04151//PI3K-Akt signaling pathway;ko04010//MAPK signaling pathway;ko04014//Ras signaling pathway;ko04015//Rap1 signaling pathway;ko04810//Regulation of actin cytoskeleton	K04358	-	-	-
XLOC_004948	0.666666667	5.666666667	0.043333333	0.363333333	3.067744607	0.00212369	0.00964868	yes	-	-	-	-	-	-	-	-	-
XLOC_005387	3.333333333	11	0.083333333	0.236666667	1.50589093	0.009585826	0.035318737	yes	-	-	-	-	-	-	-	-	-
XLOC_005432	26.16666667	125.3333333	0.316666667	1.37	2.113138975	5.41E-35	5.86E-33	yes	-	XP_012770936.1 hypothetical protein, conserved [Babesia bigemina]	-	-	-	-	-	-	-
XLOC_007461	9.43	0	0.126666667	0.001	-6.984893108	1.99E-08	2.66E-07	yes	SPATA31E1	XP_010845404.1 PREDICTED: spermatogenesis-associated protein 31E1-like [Bison bison bison]	-	-	-	-	-	-	-
XLOC_008683	8.196666667	19.79666667	0.68	1.483333333	1.125236184	0.001953598	0.008964223	yes	-	-	-	-	-	-	-	-	-
XLOC_009072	0.333333333	5.666666667	0.013333333	0.256666667	4.266786541	0.000502606	0.002735603	yes	-	-	-	-	-	-	-	-	-
XLOC_009150	3	10	0.256666667	0.796666667	1.634080267	0.002397807	0.010732061	yes	-	XP_005956120.1 PREDICTED: LOW QUALITY PROTEIN: type 1 phosphatidylinositol 4,5-bisphosphate 4-phosphatase [Pantholops hodgsonii]	Environmental Information Processing	Signal transduction	ko04070//Phosphatidylinositol signaling system	K13084	-	-	-
XLOC_009412	12	5.666666667	0.45	0.196666667	-1.194172548	0.008093269	0.03061631	yes	-	ELR52585.1 Cleavage stimulation factor subunit 2 [Bos mutus]	Organismal Systems	Sensory system	ko04742//Taste transduction	K08474	GO:0005576//extracellular region;GO:0044425//membrane part;GO:0044446//intracellular organelle part;GO:0043226//organelle;GO:0043232//intracellular non-membrane-bounded organelle;GO:0005856//cytoskeleton;GO:0044430//cytoskeletal part;GO:0044424//intracellular part;GO:0044464//cell part;GO:0005622//intracellular;GO:0015630//microtubule cytoskeleton;GO:0043228//non-membrane-bounded organelle;GO:004…	GO:0043167//ion binding;GO:0005488//binding;GO:0043169//cation binding	GO:2000146//negative regulation of cell motility;GO:0023052//signaling;GO:0032502//developmental process;GO:0010633//negative regulation of epithelial cell migration;GO:0022603//regulation of anatomical structure morphogenesis;GO:2000145//regulation of cell motility;GO:0044767//single-organism developmental process;GO:0009987//cellular process;GO:0044700//single organism signaling;GO:0050922//neg…
XLOC_011095	8.666666667	22.33333333	0.226666667	0.536666667	1.243454037	0.000419505	0.002339314	yes	-	XP_012770481.1 hypothetical protein, conserved [Babesia bigemina]	-	-	-	-	-	-	-
XLOC_011100	7	1.333333333	0.69	0.12	-2.523561956	0.000794356	0.004087795	yes	-	-	-	-	-	-	-	-	-
XLOC_011490	0.036666667	5.553333333	0.001	0.076666667	6.26052755	0.000106617	0.000699996	yes	-	XP_014959394.1 PREDICTED: elastin isoform X1 [Ovis aries]	Cellular Processes;Environmental Information Processing	Cell motility;Signal transduction	ko04151//PI3K-Akt signaling pathway;ko04010//MAPK signaling pathway;ko04014//Ras signaling pathway;ko04015//Rap1 signaling pathway;ko04810//Regulation of actin cytoskeleton	K04358	GO:0005622//intracellular;GO:0044424//intracellular part;GO:0044464//cell part;GO:0016020//membrane;GO:0005623//cell	GO:0005488//binding	GO:0050789//regulation of biological process;GO:0048731//system development;GO:0016043//cellular component organization;GO:0065007//biological regulation;GO:0006810//transport;GO:0006811//ion transport;GO:0044707//single-multicellular organism process;GO:0009966//regulation of signal transduction;GO:0010646//regulation of cell communication;GO:0048519//negative regulation of biological process;GO…
XLOC_012509	16	43.33333333	1.076666667	2.2	1.03093186	2.13E-07	2.43E-06	yes	-	-	-	-	-	-	-	-	-
XLOC_014670	0.666666667	4.666666667	0.043333333	0.253333333	2.547487795	0.013387931	0.046835993	yes	-	XP_010812528.1 PREDICTED: UPF0545 protein C22orf39 homolog isoform X1 [Bos taurus]	-	-	-	-	-	GO:0036094//small molecule binding;GO:0097159//organic cyclic compound binding;GO:0003824//catalytic activity;GO:1901363//heterocyclic compound binding;GO:0016491//oxidoreductase activity;GO:0001883//purine nucleoside binding;GO:0016647//oxidoreductase activity, acting on the CH-NH group of donors, oxygen as acceptor;GO:0032550//purine ribonucleoside binding;GO:0005488//binding;GO:0016645//oxidor…	GO:0042402//cellular biogenic amine catabolic process;GO:0050794//regulation of cellular process;GO:0006595//polyamine metabolic process;GO:1901575//organic substance catabolic process;GO:0006807//nitrogen compound metabolic process;GO:0009056//catabolic process;GO:0034641//cellular nitrogen compound metabolic process;GO:0044699//single-organism process;GO:0044237//cellular metabolic process;GO:0…
XLOC_014820	49	117	0.343333333	0.736666667	1.101402032	2.01E-12	4.43E-11	yes	-	CAA10770.1 reverse transcriptase-like [Bos taurus]	-	-	-	-	GO:0005623//cell;GO:0044464//cell part	GO:0005488//binding;GO:0005515//protein binding	GO:0007155//cell adhesion;GO:0008152//metabolic process;GO:0022610//biological adhesion;GO:0044699//single-organism process;GO:0071704//organic substance metabolic process;GO:0043170//macromolecule metabolic process
XLOC_016572	317.3333333	1009.666667	7.256666667	21.15	1.543278757	1.52E-124	1.37E-121	yes	-	-	-	-	-	-	-	-	-
XLOC_017176	8.666666667	23.33333333	0.673333333	1.613333333	1.260651755	0.000184374	0.001143517	yes	-	-	-	-	-	-	-	-	-
XLOC_017471	4.666666667	17	0.196666667	0.663333333	1.753981571	6.24E-05	0.000430352	yes	-	ELR59748.1 hypothetical protein M91_15431, partial [Bos mutus]	-	-	-	-	GO:0044424//intracellular part;GO:0044464//cell part;GO:0005623//cell;GO:0005622//intracellular;GO:0005737//cytoplasm	GO:0016645//oxidoreductase activity, acting on the CH-NH group of donors;GO:0003824//catalytic activity;GO:0016647//oxidoreductase activity, acting on the CH-NH group of donors, oxygen as acceptor;GO:0016491//oxidoreductase activity	GO:0006807//nitrogen compound metabolic process;GO:1901575//organic substance catabolic process;GO:0009308//amine metabolic process;GO:0006595//polyamine metabolic process;GO:0051234//establishment of localization;GO:0009987//cellular process;GO:0006810//transport;GO:0044106//cellular amine metabolic process;GO:0051179//localization;GO:0042402//cellular biogenic amine catabolic process;GO:0034641…
XLOC_017692	4.666666667	13.33333333	0.216666667	0.576666667	1.412260415	0.006336189	0.02489129	yes	-	XP_014958889.1 PREDICTED: uncharacterized protein LOC106991855 [Ovis aries]	Genetic Information Processing	Replication and repair	ko03420//Nucleotide excision repair	K10838	-	GO:0016647//oxidoreductase activity, acting on the CH-NH group of donors, oxygen as acceptor;GO:0016491//oxidoreductase activity;GO:0016645//oxidoreductase activity, acting on the CH-NH group of donors;GO:0003824//catalytic activity	GO:0034641//cellular nitrogen compound metabolic process;GO:0044106//cellular amine metabolic process;GO:1901575//organic substance catabolic process;GO:0009056//catabolic process;GO:0009308//amine metabolic process;GO:0006576//cellular biogenic amine metabolic process;GO:0006807//nitrogen compound metabolic process;GO:0006598//polyamine catabolic process;GO:1901565//organonitrogen compound catab…
XLOC_019246	1	5.666666667	0.06	0.33	2.459431619	0.00640602	0.025116704	yes	-	-	-	-	-	-	-	-	-
XLOC_019608	8.333333333	20	0.19	0.466666667	1.296393003	0.002759093	0.012125884	yes	-	XP_012038148.1 PREDICTED: glycoprotein endo-alpha-1,2-mannosidase isoform X1 [Ovis aries]	Genetic Information Processing	Replication and repair	ko03420//Nucleotide excision repair	K10838	GO:0005622//intracellular;GO:0044424//intracellular part;GO:0044464//cell part;GO:0005623//cell	-	GO:0050896//response to stimulus;GO:0044237//cellular metabolic process;GO:0009987//cellular process;GO:0065007//biological regulation;GO:0008152//metabolic process;GO:0002376//immune system process;GO:0006952//defense response;GO:0050789//regulation of biological process;GO:0050794//regulation of cellular process;GO:0006950//response to stress
XLOC_021113	6	16.33333333	0.343333333	0.85	1.30785291	0.006378629	0.02502755	yes	-	-	-	-	-	-	-	-	-
XLOC_021256	10	4.333333333	0.3	0.113333333	-1.404390255	0.010425951	0.037997741	yes	-	ELR59748.1 hypothetical protein M91_15431, partial [Bos mutus]	-	-	-	-	-	GO:0016645//oxidoreductase activity, acting on the CH-NH group of donors;GO:0016647//oxidoreductase activity, acting on the CH-NH group of donors, oxygen as acceptor;GO:0003824//catalytic activity;GO:0016491//oxidoreductase activity	GO:0044237//cellular metabolic process;GO:0009056//catabolic process;GO:1901564//organonitrogen compound metabolic process;GO:0006576//cellular biogenic amine metabolic process;GO:0009308//amine metabolic process;GO:0042402//cellular biogenic amine catabolic process;GO:0044106//cellular amine metabolic process;GO:0006595//polyamine metabolic process;GO:0009310//amine catabolic process;GO:1901575/…
XLOC_021365	4	0	0.56	0.001	-9.129283017	0.000643382	0.003407579	yes	-	-	-	-	-	-	-	-	-
XLOC_022400	17	8.666666667	0.356666667	0.166666667	-1.097610797	0.002985638	0.012955693	yes	-	CAA10770.1 reverse transcriptase-like [Bos taurus]	-	-	-	-	GO:0044464//cell part;GO:0005623//cell	GO:0005488//binding;GO:0005515//protein binding	GO:0007155//cell adhesion;GO:0022610//biological adhesion
XLOC_023688	3.333333333	9.666666667	0.176666667	0.483333333	1.451988635	0.007618605	0.029024798	yes	-	XP_005911524.1 PREDICTED: nuclear RNA export factor 3, partial [Bos mutus]	Genetic Information Processing	Translation	ko03013//RNA transport;ko03015//mRNA surveillance pathway;ko03008//Ribosome biogenesis in eukaryotes	K14284	-	-	-
ncbi_100125925	5	13	0.226666667	0.54	1.252387162	0.007971182	0.030232416	yes	FAM228B	protein FAM228B [Bos taurus]	-	-	-	-	-	-	-
ncbi_100138339	5.333333333	16.66666667	0.063333333	0.176666667	1.479992941	0.000312117	0.001811198	yes	SH2D7	PREDICTED: SH2 domain-containing protein 7 isoform X1 [Bos taurus]	-	-	-	-	-	-	-
ncbi_100138479	1.583333333	10.2	0.11	0.623333333	2.502500341	0.000219446	0.001329861	yes	ZNF37A	PREDICTED: LOW QUALITY PROTEIN: zinc finger protein 510 [Bos taurus]	-	-	-	-	GO:0070161//anchoring junction;GO:0031252//cell leading edge;GO:0005911//cell-cell junction;GO:0043229//intracellular organelle;GO:0005913//cell-cell adherens junction;GO:0043228//non-membrane-bounded organelle;GO:0030054//cell junction;GO:0005622//intracellular;GO:0005856//cytoskeleton;GO:0044424//intracellular part;GO:0043226//organelle;GO:0043232//intracellular non-membrane-bounded organelle;G…	GO:0003824//catalytic activity;GO:0016772//transferase activity, transferring phosphorus-containing groups;GO:0097159//organic cyclic compound binding;GO:0034061//DNA polymerase activity;GO:0005488//binding;GO:0005515//protein binding;GO:0016740//transferase activity;GO:0050839//cell adhesion molecule binding;GO:0003676//nucleic acid binding;GO:1901363//heterocyclic compound binding;GO:0016779//n…	GO:0006139//nucleobase-containing compound metabolic process;GO:0018130//heterocycle biosynthetic process;GO:0010467//gene expression;GO:0016070//RNA metabolic process;GO:0006260//DNA replication;GO:0034641//cellular nitrogen compound metabolic process;GO:0022610//biological adhesion;GO:0006725//cellular aromatic compound metabolic process;GO:0044260//cellular macromolecule metabolic process;GO:0…
ncbi_100297496	10.66666667	24.33333333	0.1	0.206666667	1.047305715	0.007507169	0.028722309	yes	CLEC2B	PREDICTED: C-type lectin domain family 2 member B isoform X1 [Bos taurus]	-	-	-	-	-	-	-
ncbi_100298868	0.333333333	4	0.003333333	0.043333333	3.700439718	0.006222623	0.024510784	yes	slc23a2	PREDICTED: solute carrier family 23 member 1 isoform X2 [Bos taurus]	-	-	-	-	-	-	-
ncbi_100313956	1.03	5.576666667	0.056666667	0.283333333	2.321928095	0.006753806	0.026326791	yes	IFNT1	interferon tau-3 precursor [Bos taurus]	Environmental Information Processing;Organismal Systems	Signaling molecules and interaction;Signal transduction;Immune system	ko04060//Cytokine-cytokine receptor interaction;ko04630//Jak-STAT signaling pathway;ko04622//RIG-I-like receptor signaling pathway	K05440	-	-	-
ncbi_100335822	6.666666667	16	0.116666667	0.25	1.099535674	0.004606377	0.018968542	yes	Tmem258	PREDICTED: transmembrane protein 258-like isoform X1 [Bos taurus]	-	-	-	-	GO:0044425//membrane part;GO:0016020//membrane;GO:0031224//intrinsic component of membrane	-	-
ncbi_100336228	5.666666667	14	0.093333333	0.206666667	1.146841388	0.00917542	0.034141787	yes	FAM71E2	Protein FAM71E2, partial [Bos mutus]	-	-	-	-	-	-	-
ncbi_100848463	0.666666667	5.333333333	0.02	0.14	2.807354922	0.003322166	0.014205911	yes	env	PREDICTED: endogenous retrovirus group K member 25 Env polyprotein-like [Ovis aries musimon]	-	-	-	-	-	-	-
ncbi_101902123	11	4.333333333	0.753333333	0.273333333	-1.462626958	0.002602037	0.011520348	yes	--	PREDICTED: trithorax group protein osa-like [Bos taurus]	-	-	-	-	-	-	-
ncbi_101902808	5.666666667	14	0.17	0.37	1.121990524	0.007607768	0.028990358	yes	TIGD1	PREDICTED: tigger transposable element-derived protein 1 isoform X2 [Bos taurus]	-	-	-	-	GO:0043226//organelle;GO:0043229//intracellular organelle;GO:0005622//intracellular;GO:0043227//membrane-bounded organelle;GO:0044424//intracellular part;GO:0044464//cell part;GO:0005623//cell;GO:0043231//intracellular membrane-bounded organelle	GO:0097159//organic cyclic compound binding;GO:0003676//nucleic acid binding;GO:0005488//binding;GO:1901363//heterocyclic compound binding	-
ncbi_101904103	17	39.33333333	0.183333333	0.383333333	1.064130337	2.99E-05	0.000223573	yes	PCDHGB1	PREDICTED: LOW QUALITY PROTEIN: protocadherin gamma-B2 [Bos taurus]	-	-	-	-	-	-	-
ncbi_101904713	0	4	0.001	0.206666667	7.691161905	0.000757575	0.00392732	yes	SPATA25	PREDICTED: spermatogenesis-associated protein 25 [Bos taurus]	-	-	-	-	-	-	-
ncbi_101905992	12.33333333	37.33333333	0.163333333	0.456666667	1.483322239	2.52E-06	2.38E-05	yes	PPAP2B	PREDICTED: lipid phosphate phosphohydrolase 3-like isoform X1 [Bubalus bubalis]	Metabolism;Environmental Information Processing;Organismal Systems	Signal transduction;Lipid metabolism;Immune system;Global and Overview;Digestive system	ko01100//Metabolic pathways;ko01110//Biosynthesis of secondary metabolites;ko04072//Phospholipase D signaling pathway;ko00564//Glycerophospholipid metabolism;ko04666//Fc gamma R-mediated phagocytosis;ko00561//Glycerolipid metabolism;ko00565//Ether lipid metabolism;ko04975//Fat digestion and absorption;ko00600//Sphingolipid metabolism	K01080	-	-	-
ncbi_101907643	1.333333333	7.883333333	0.046666667	0.25	2.421463768	0.000501841	0.002732357	yes	--	PREDICTED: uncharacterized protein LOC102268495 [Bos mutus]	-	-	-	-	-	-	-
ncbi_104968452	0.666666667	6.666666667	0.013333333	0.133333333	3.321928095	0.000328779	0.001894941	yes	IL4I1	PREDICTED: L-amino-acid oxidase isoform X2 [Bos taurus]	Metabolism	Global and Overview;Amino acid metabolism	ko01100//Metabolic pathways;ko00280//Valine, leucine and isoleucine degradation;ko00380//Tryptophan metabolism;ko00270//Cysteine and methionine metabolism;ko00350//Tyrosine metabolism;ko00250//Alanine, aspartate and glutamate metabolism;ko00360//Phenylalanine metabolism;ko00400//Phenylalanine, tyrosine and tryptophan biosynthesis	K03334	GO:0044464//cell part;GO:0043231//intracellular membrane-bounded organelle;GO:0005635//nuclear envelope;GO:0044428//nuclear part;GO:0043229//intracellular organelle;GO:0043227//membrane-bounded organelle;GO:0005634//nucleus;GO:0005623//cell;GO:0043226//organelle;GO:0005622//intracellular;GO:0044446//intracellular organelle part;GO:0031975//envelope;GO:0031967//organelle envelope;GO:0012505//endom…	GO:0003824//catalytic activity	GO:0008152//metabolic process;GO:0044699//single-organism process;GO:0044710//single-organism metabolic process
ncbi_104970594	0	3.666666667	0.001	0.29	8.17990909	0.003216963	0.0138183	yes	--	PREDICTED: basic proline-rich protein-like [Bos taurus]	-	-	-	-	-	-	-
ncbi_104974340	0	3	0.001	0.113333333	6.824428435	0.005848093	0.023279855	yes	gag	TPA: Gag-like [Bos taurus]	-	-	-	-	-	-	-
ncbi_107132952	6.333333333	1.666666667	0.553333333	0.136666667	-2.017487427	0.007382074	0.028319426	yes	--	PREDICTED: translation initiation factor IF-2 [Bos taurus]	-	-	-	-	-	-	-
ncbi_112441463	2420.93	6048.893333	58.22333333	131.0233333	1.170154415	1.58E-109	1.16E-106	yes	MMP1	PREDICTED: interstitial collagenase [Bison bison bison]	Organismal Systems	Endocrine system	ko03320//PPAR signaling pathway	K01388	GO:0031012//extracellular matrix	GO:0046914//transition metal ion binding;GO:0003824//catalytic activity;GO:0005488//binding;GO:0008233//peptidase activity;GO:0016787//hydrolase activity;GO:0043169//cation binding;GO:0043167//ion binding;GO:0046872//metal ion binding;GO:0070011//peptidase activity, acting on L-amino acid peptides	GO:0071704//organic substance metabolic process;GO:0044699//single-organism process;GO:0008152//metabolic process;GO:0032501//multicellular organismal process;GO:0043170//macromolecule metabolic process;GO:0010467//gene expression;GO:0019538//protein metabolic process;GO:0044236//multicellular organism metabolic process;GO:0032963//collagen metabolic process;GO:0006508//proteolysis;GO:0051604//pr…
ncbi_112443239	17	8.333333333	0.876666667	0.386666667	-1.180937994	0.001050198	0.005234123	yes	MESP1	PREDICTED: mesoderm posterior protein 1 [Bubalus bubalis]	-	-	-	-	GO:0005623//cell;GO:0043229//intracellular organelle;GO:0005622//intracellular;GO:0043226//organelle;GO:0044424//intracellular part;GO:0044464//cell part;GO:0043231//intracellular membrane-bounded organelle;GO:0043227//membrane-bounded organelle	GO:0097159//organic cyclic compound binding;GO:0000975//regulatory region DNA binding;GO:0003676//nucleic acid binding;GO:0005488//binding;GO:0001067//regulatory region nucleic acid binding;GO:1901363//heterocyclic compound binding;GO:0044212//transcription regulatory region DNA binding;GO:0001071//nucleic acid binding transcription factor activity;GO:0003677//DNA binding;GO:0005515//protein bind…	GO:0003207//cardiac chamber formation;GO:1901360//organic cyclic compound metabolic process;GO:0072359//circulatory system development;GO:0009987//cellular process;GO:0048738//cardiac muscle tissue development;GO:0007154//cell communication;GO:0048645//organ formation;GO:0009888//tissue development;GO:0048333//mesodermal cell differentiation;GO:0018130//heterocycle biosynthetic process;GO:0006725…
ncbi_112444298	24.66666667	12.66666667	0.126666667	0.056666667	-1.160464672	0.000136634	0.000873959	yes	Grin2a	PREDICTED: glutamate receptor ionotropic, NMDA 2A isoform X1 [Bison bison bison]	Organismal Systems;Environmental Information Processing	Signal transduction;Nervous system;Environmental adaptation;Signaling molecules and interaction	ko04080//Neuroactive ligand-receptor interaction;ko04014//Ras signaling pathway;ko04024//cAMP signaling pathway;ko04015//Rap1 signaling pathway;ko04020//Calcium signaling pathway;ko04728//Dopaminergic synapse;ko04724//Glutamatergic synapse;ko04713//Circadian entrainment;ko04720//Long-term potentiation	K05209	-	-	-
ncbi_112445077	5	1	0.496666667	0.09	-2.464281018	0.009978569	0.036615314	yes	TNP4	PREDICTED: spermatid nuclear transition protein 3-like [Bos indicus]	-	-	-	-	-	-	-
ncbi_112445126	27.00666667	11.51666667	2.153333333	0.82	-1.392875849	3.00E-06	2.79E-05	yes	Lage3	PREDICTED: EKC/KEOPS complex subunit LAGE3-like [Ovis aries]	-	-	-	-	-	-	-
ncbi_112445443	0.343333333	5.15	0.013333333	0.17	3.672425342	0.001350792	0.006493618	yes	GMCL1	Germ cell-less protein-like 1-like protein, partial [Bos mutus]	-	-	-	-	-	-	-
ncbi_112445610	4.883333333	12.64	0.113333333	0.263333333	1.216317907	0.010305958	0.037611387	yes	MAGEB4	PREDICTED: melanoma-associated antigen B2-like [Bos taurus]	-	-	-	-	-	-	-
ncbi_112445657	0.333333333	5.52	0.013333333	0.176666667	3.727920455	0.00048798	0.002671307	yes	PRAMEF8	TPA: PRAMEF8 protein-like [Bos taurus]	-	-	-	-	-	GO:0005488//binding;GO:0005515//protein binding;GO:0008134//transcription factor binding	GO:0044699//single-organism process;GO:0010648//negative regulation of cell communication;GO:0044271//cellular nitrogen compound biosynthetic process;GO:0008152//metabolic process;GO:0030154//cell differentiation;GO:0048585//negative regulation of response to stimulus;GO:0050789//regulation of biological process;GO:0090304//nucleic acid metabolic process;GO:0009987//cellular process;GO:0006725//c…
ncbi_112446673	11.66666667	4.666666667	0.283333333	0.1	-1.502500341	0.002042176	0.009315047	yes	KRT81	PREDICTED: keratin, type II cuticular Hb1-like [Bos indicus]	-	-	-	-	GO:0044424//intracellular part;GO:0043232//intracellular non-membrane-bounded organelle;GO:0044422//organelle part;GO:0099512//supramolecular fiber;GO:0099513//polymeric cytoskeletal fiber;GO:0005882//intermediate filament;GO:0045111//intermediate filament cytoskeleton;GO:0005623//cell;GO:0043226//organelle;GO:0044464//cell part;GO:0044430//cytoskeletal part;GO:0043229//intracellular organelle;GO…	-	-
ncbi_112448091	23.66666667	12.33333333	0.333333333	0.156666667	-1.089267338	0.000511439	0.002776188	yes	PRR18	PREDICTED: proline-rich protein 18 [Capra hircus]	-	-	-	-	-	-	-
ncbi_112448894	11.28333333	5.72	0.446666667	0.203333333	-1.135351853	0.013845763	0.04814015	yes	--	-	-	-	-	-	-	-	-
ncbi_280828	18.66666667	155	0.77	5.616666667	2.866783835	3.33E-50	7.37E-48	yes	CXCL8	interleukin-8 precursor [Bos taurus]	Organismal Systems;Environmental Information Processing	Signal transduction;Immune system;Signaling molecules and interaction	ko04060//Cytokine-cytokine receptor interaction;ko04062//Chemokine signaling pathway;ko04072//Phospholipase D signaling pathway;ko04620//Toll-like receptor signaling pathway;ko04622//RIG-I-like receptor signaling pathway;ko04064//NF-kappa B signaling pathway;ko04621//NOD-like receptor signaling pathway	K10030	GO:0044421//extracellular region part;GO:0005576//extracellular region	GO:0005488//binding;GO:0001664//G-protein coupled receptor binding;GO:0005515//protein binding;GO:0005102//receptor binding;GO:0005125//cytokine activity;GO:0042379//chemokine receptor binding;GO:0005126//cytokine receptor binding;GO:0045236//CXCR chemokine receptor binding	GO:0048518//positive regulation of biological process;GO:0008152//metabolic process;GO:0048856//anatomical structure development;GO:0044767//single-organism developmental process;GO:0006898//receptor-mediated endocytosis;GO:0006952//defense response;GO:0033993//response to lipid;GO:0048565//digestive tract development;GO:0055123//digestive system development;GO:0016192//vesicle-mediated transport…
ncbi_280863	44.66	81.07333333	0.526666667	1.103333333	1.066906659	0.000561826	0.003009212	yes	MOG	PREDICTED: myelin-oligodendrocyte glycoprotein isoform X2 [Bos mutus]	-	-	-	-	GO:0031224//intrinsic component of membrane;GO:0044425//membrane part;GO:0016020//membrane	-	-
ncbi_280924	18193	43032.33333	212.5266667	453.5233333	1.093532904	0	0	yes	SCD	acyl-CoA desaturase [Bos taurus]	Organismal Systems;Environmental Information Processing;Metabolism	Global and Overview;Signal transduction;Lipid metabolism;Endocrine system	ko04152//AMPK signaling pathway;ko03320//PPAR signaling pathway;ko01212//Fatty acid metabolism;ko01040//Biosynthesis of unsaturated fatty acids	K00507	GO:0042175//nuclear outer membrane-endoplasmic reticulum membrane network;GO:0005622//intracellular;GO:0043231//intracellular membrane-bounded organelle;GO:0043226//organelle;GO:0043229//intracellular organelle;GO:0044464//cell part;GO:0044425//membrane part;GO:0044424//intracellular part;GO:0043227//membrane-bounded organelle;GO:0012505//endomembrane system;GO:0031224//intrinsic component of mem…	GO:0005488//binding;GO:0043169//cation binding;GO:0046872//metal ion binding;GO:0046914//transition metal ion binding;GO:0003824//catalytic activity;GO:0016705//oxidoreductase activity, acting on paired donors, with incorporation or reduction of molecular oxygen;GO:0016491//oxidoreductase activity;GO:0043167//ion binding	GO:0043436//oxoacid metabolic process;GO:0071704//organic substance metabolic process;GO:0009987//cellular process;GO:0044255//cellular lipid metabolic process;GO:0006629//lipid metabolic process;GO:0044281//small molecule metabolic process;GO:0044710//single-organism metabolic process;GO:0044238//primary metabolic process;GO:0008152//metabolic process;GO:0044763//single-organism cellular process…
ncbi_281002	39.33333333	115	0.566666667	1.46	1.365396123	1.06E-15	3.36E-14	yes	AOC3	primary amine oxidase, lung isozyme [Bos taurus]	Metabolism	Metabolism of other amino acids;Global and Overview;Amino acid metabolism	ko01100//Metabolic pathways;ko01110//Biosynthesis of secondary metabolites;ko00260//Glycine, serine and threonine metabolism;ko00350//Tyrosine metabolism;ko00410//beta-Alanine metabolism;ko00360//Phenylalanine metabolism	K00276	GO:0031224//intrinsic component of membrane;GO:0044425//membrane part;GO:0044464//cell part;GO:0016020//membrane;GO:0005623//cell	GO:0048037//cofactor binding;GO:0016638//oxidoreductase activity, acting on the CH-NH2 group of donors;GO:0005488//binding;GO:0003824//catalytic activity;GO:0016491//oxidoreductase activity;GO:0016641//oxidoreductase activity, acting on the CH-NH2 group of donors, oxygen as acceptor;GO:0043169//cation binding;GO:0043167//ion binding	GO:0044699//single-organism process;GO:0044710//single-organism metabolic process;GO:0006807//nitrogen compound metabolic process;GO:0008152//metabolic process;GO:0022610//biological adhesion;GO:1901564//organonitrogen compound metabolic process;GO:0071704//organic substance metabolic process
ncbi_281212	11	66.66666667	0.573333333	3.286666667	2.519179082	2.29E-21	1.09E-19	yes	CXCL1	growth-regulated protein homolog beta precursor [Bos taurus]	Environmental Information Processing;Organismal Systems	Signaling molecules and interaction;Signal transduction;Immune system	ko04060//Cytokine-cytokine receptor interaction;ko04062//Chemokine signaling pathway;ko04668//TNF signaling pathway	K05505	-	GO:0005515//protein binding;GO:0005125//cytokine activity;GO:0005102//receptor binding;GO:0005488//binding	GO:0002376//immune system process
ncbi_281302	2180	1206.333333	43.19	21.56666667	-1.001894105	3.79E-111	2.92E-108	yes	MCM3	DNA replication licensing factor MCM3 [Bos taurus]	Cellular Processes;Genetic Information Processing	Replication and repair;Cell growth and death	ko04110//Cell cycle;ko03030//DNA replication	K02541	GO:0043227//membrane-bounded organelle;GO:0044422//organelle part;GO:0005623//cell;GO:0005856//cytoskeleton;GO:0044446//intracellular organelle part;GO:0005737//cytoplasm;GO:0032991//macromolecular complex;GO:0043232//intracellular non-membrane-bounded organelle;GO:0005622//intracellular;GO:0005815//microtubule organizing center;GO:0044444//cytoplasmic part;GO:0043234//protein complex;GO:0044424/…	GO:0016462//pyrophosphatase activity;GO:0036094//small molecule binding;GO:1901363//heterocyclic compound binding;GO:0097367//carbohydrate derivative binding;GO:0032550//purine ribonucleoside binding;GO:0016818//hydrolase activity, acting on acid anhydrides, in phosphorus-containing anhydrides;GO:0003676//nucleic acid binding;GO:0097159//organic cyclic compound binding;GO:0004386//helicase activi…	GO:0006996//organelle organization;GO:0009987//cellular process;GO:0032392//DNA geometric change;GO:0071103//DNA conformation change;GO:0016043//cellular component organization;GO:0051276//chromosome organization;GO:0044699//single-organism process;GO:0044763//single-organism cellular process;GO:0071840//cellular component organization or biogenesis
ncbi_281308	1519.07	4041.106667	44.64333333	107.3566667	1.265895127	5.18E-125	4.92E-122	yes	MMP1	interstitial collagenase precursor [Bos taurus]	Organismal Systems	Endocrine system	ko03320//PPAR signaling pathway	K01388	GO:0031012//extracellular matrix	GO:0008233//peptidase activity;GO:0005488//binding;GO:0016787//hydrolase activity;GO:0046914//transition metal ion binding;GO:0070011//peptidase activity, acting on L-amino acid peptides;GO:0046872//metal ion binding;GO:0043167//ion binding;GO:0003824//catalytic activity;GO:0043169//cation binding	GO:0044699//single-organism process;GO:0051604//protein maturation;GO:0071704//organic substance metabolic process;GO:0016485//protein processing;GO:0044710//single-organism metabolic process;GO:0010467//gene expression;GO:0044707//single-multicellular organism process;GO:0044236//multicellular organism metabolic process;GO:0043170//macromolecule metabolic process;GO:0008152//metabolic process;GO…
ncbi_281309	1334.666667	2955.99	44.26	88.57	1.000814668	2.66E-108	1.79E-105	yes	MMP3	TPA: matrix metallopeptidase 3 (stromelysin 1, progelatinase) [Bos taurus]	Environmental Information Processing	Signal transduction	ko04668//TNF signaling pathway	K01394	GO:0043226//organelle;GO:0043227//membrane-bounded organelle	GO:0046914//transition metal ion binding;GO:0016787//hydrolase activity;GO:0008233//peptidase activity;GO:0003824//catalytic activity;GO:0070011//peptidase activity, acting on L-amino acid peptides;GO:0043169//cation binding;GO:0005488//binding;GO:0046872//metal ion binding;GO:0043167//ion binding	GO:0043170//macromolecule metabolic process;GO:0016477//cell migration;GO:0009987//cellular process;GO:0040011//locomotion;GO:0071704//organic substance metabolic process;GO:0001101//response to acid chemical;GO:0044763//single-organism cellular process;GO:1901698//response to nitrogen compound;GO:1901700//response to oxygen-containing compound;GO:0010033//response to organic substance;GO:0006928…
ncbi_281474	0	2.666666667	0.001	0.26	8.022367813	0.010729986	0.038860081	yes	SAA1	serum amyloid A 3 precursor [Bos taurus]	-	-	-	-	GO:0032991//macromolecular complex;GO:1990777//lipoprotein particle;GO:0005576//extracellular region;GO:0044421//extracellular region part;GO:0032994//protein-lipid complex;GO:0034358//plasma lipoprotein particle;GO:0005615//extracellular space	-	-
ncbi_281666	1.333333333	23.33333333	0.146666667	2.516666667	4.100901216	9.30E-14	2.40E-12	yes	CCL20	C-C motif chemokine 20 precursor [Bos taurus]	Environmental Information Processing;Organismal Systems	Signal transduction;Immune system;Signaling molecules and interaction	ko04060//Cytokine-cytokine receptor interaction;ko04062//Chemokine signaling pathway;ko04668//TNF signaling pathway	K14625	GO:0044421//extracellular region part;GO:0005576//extracellular region	GO:0005125//cytokine activity;GO:0005488//binding;GO:0005102//receptor binding;GO:0005515//protein binding	GO:0006952//defense response;GO:0009605//response to external stimulus;GO:0002376//immune system process;GO:0040011//locomotion;GO:0042221//response to chemical;GO:0006950//response to stress;GO:0042330//taxis;GO:0006935//chemotaxis;GO:0050896//response to stimulus
ncbi_281735	91.33333333	444.6666667	3.666666667	16.03	2.128233402	3.03E-64	9.05E-62	yes	CXCL6	C-X-C motif chemokine 6 precursor [Bos taurus]	Environmental Information Processing;Organismal Systems	Signaling molecules and interaction;Immune system	ko04060//Cytokine-cytokine receptor interaction;ko04062//Chemokine signaling pathway	K05506	GO:0005576//extracellular region;GO:0044421//extracellular region part	GO:0005125//cytokine activity;GO:0005102//receptor binding;GO:0005515//protein binding;GO:0005488//binding;GO:0005539//glycosaminoglycan binding;GO:0097367//carbohydrate derivative binding	GO:0042221//response to chemical;GO:0002444//myeloid leukocyte mediated immunity;GO:0035821//modification of morphology or physiology of other organism;GO:0044403//symbiosis, encompassing mutualism through parasitism;GO:0040011//locomotion;GO:0009607//response to biotic stimulus;GO:0010033//response to organic substance;GO:0009605//response to external stimulus;GO:0001817//regulation of cytokine …
ncbi_281758	195.3333333	778.3333333	16.98666667	61.14666667	1.847871077	4.51E-158	6.62E-155	yes	FABP3	fatty acid-binding protein, heart [Bos taurus]	Organismal Systems	Endocrine system	ko03320//PPAR signaling pathway	K08752	GO:0044424//intracellular part;GO:0043226//organelle;GO:0044446//intracellular organelle part;GO:0044444//cytoplasmic part;GO:0044464//cell part;GO:0044429//mitochondrial part;GO:0044422//organelle part;GO:0043227//membrane-bounded organelle;GO:0043231//intracellular membrane-bounded organelle;GO:0005622//intracellular;GO:0005623//cell;GO:0043229//intracellular organelle;GO:0005739//mitochondrion…	GO:0005515//protein binding;GO:0005488//binding	GO:0051234//establishment of localization;GO:0051179//localization
ncbi_281767	2685.333333	7341.333333	70.38	166.33	1.240810984	0	0	yes	FDFT1	squalene synthase [Bos taurus]	Metabolism	Global and Overview;Lipid metabolism	ko01100//Metabolic pathways;ko01110//Biosynthesis of secondary metabolites;ko01130//Biosynthesis of antibiotics;ko00100//Steroid biosynthesis	K00801	GO:0044464//cell part;GO:0012505//endomembrane system;GO:0043231//intracellular membrane-bounded organelle;GO:0042175//nuclear outer membrane-endoplasmic reticulum membrane network;GO:0031224//intrinsic component of membrane;GO:0043227//membrane-bounded organelle;GO:0044425//membrane part;GO:0043229//intracellular organelle;GO:0016020//membrane;GO:0044424//intracellular part;GO:0005622//intracell…	GO:0004659//prenyltransferase activity;GO:0004311//farnesyltranstransferase activity;GO:0003824//catalytic activity;GO:0016740//transferase activity;GO:0016765//transferase activity, transferring alkyl or aryl (other than methyl) groups	GO:0006720//isoprenoid metabolic process;GO:0016125//sterol metabolic process;GO:1901360//organic cyclic compound metabolic process;GO:0044763//single-organism cellular process;GO:0044238//primary metabolic process;GO:1902652//secondary alcohol metabolic process;GO:0006629//lipid metabolic process;GO:0006066//alcohol metabolic process;GO:0008152//metabolic process;GO:0008202//steroid metabolic pr…
ncbi_281812	8.333333333	20	0.453333333	0.956666667	1.077444085	0.002934709	0.012779366	yes	FGFBP1	fibroblast growth factor-binding protein 1 precursor [Bos taurus]	-	-	-	-	GO:0044464//cell part;GO:0016020//membrane;GO:0005623//cell	GO:0019838//growth factor binding;GO:0005515//protein binding;GO:0005488//binding	GO:0007169//transmembrane receptor protein tyrosine kinase signaling pathway;GO:0071310//cellular response to organic substance;GO:0010033//response to organic substance;GO:0009987//cellular process;GO:0008543//fibroblast growth factor receptor signaling pathway;GO:0044344//cellular response to fibroblast growth factor stimulus;GO:0065007//biological regulation;GO:0007154//cell communication;GO:0…
ncbi_281867	197.3333333	438.6666667	7.04	14.13	1.005114132	1.07E-34	1.13E-32	yes	INHBA	inhibin beta A chain precursor [Bos taurus]	Environmental Information Processing;Cellular Processes	Signal transduction;Cellular commiunity;Signaling molecules and interaction	ko04060//Cytokine-cytokine receptor interaction;ko04550//Signaling pathways regulating pluripotency of stem cells;ko04350//TGF-beta signaling pathway	K04667	GO:0005576//extracellular region;GO:0032991//macromolecular complex;GO:0043234//protein complex;GO:0043511//inhibin complex;GO:0048180//activin complex;GO:0005615//extracellular space;GO:0044421//extracellular region part	GO:0070696//transmembrane receptor protein serine/threonine kinase binding;GO:0042277//peptide binding;GO:0005488//binding;GO:0046983//protein dimerization activity;GO:0033612//receptor serine/threonine kinase binding;GO:0070697//activin receptor binding;GO:0005102//receptor binding;GO:0033218//amide binding;GO:0005515//protein binding	GO:0060429//epithelium development;GO:0044238//primary metabolic process;GO:0002682//regulation of immune system process;GO:0048534//hematopoietic or lymphoid organ development;GO:0002262//myeloid cell homeostasis;GO:0030097//hemopoiesis;GO:0009725//response to hormone;GO:0051726//regulation of cell cycle;GO:0010817//regulation of hormone levels;GO:0032278//positive regulation of gonadotropin sec…
ncbi_282358	6.666666667	15	0.1	0.206666667	1.047305715	0.014464051	0.049950963	yes	SLC2A3	solute carrier family 2, facilitated glucose transporter member 3 [Bos taurus]	-	-	-	-	GO:0005622//intracellular;GO:0044424//intracellular part;GO:0044464//cell part;GO:0016020//membrane;GO:0044425//membrane part;GO:0031224//intrinsic component of membrane;GO:0005623//cell	GO:0005215//transporter activity;GO:0022892//substrate-specific transporter activity;GO:0051119//sugar transmembrane transporter activity;GO:0015145//monosaccharide transmembrane transporter activity;GO:0005355//glucose transmembrane transporter activity;GO:0015144//carbohydrate transmembrane transporter activity;GO:0051183//vitamin transporter activity;GO:0015149//hexose transmembrane transporte…	GO:0006810//transport;GO:0015749//monosaccharide transport;GO:0008645//hexose transport;GO:0044763//single-organism cellular process;GO:0015711//organic anion transport;GO:1902578//single-organism localization;GO:0006811//ion transport;GO:0051179//localization;GO:0044765//single-organism transport;GO:0006820//anion transport;GO:0009987//cellular process;GO:0008643//carbohydrate transport;GO:00512…
ncbi_282467	1.333333333	7	0.153333333	0.676666667	2.141773961	0.007964902	0.0302157	yes	S100A12	protein S100-A12 [Bos taurus]	-	-	-	-	GO:0043226//organelle;GO:0005764//lysosome;GO:0005773//vacuole;GO:0043227//membrane-bounded organelle;GO:0043232//intracellular non-membrane-bounded organelle;GO:0044444//cytoplasmic part;GO:0044464//cell part;GO:0016020//membrane;GO:0005622//intracellular;GO:0005737//cytoplasm;GO:0044424//intracellular part;GO:0043228//non-membrane-bounded organelle;GO:0043231//intracellular membrane-bounded org…	GO:0043167//ion binding;GO:0005488//binding;GO:0043169//cation binding;GO:0005102//receptor binding;GO:0005515//protein binding	GO:0002376//immune system process;GO:0002274//myeloid leukocyte activation;GO:0002252//immune effector process;GO:0050794//regulation of cellular process;GO:0050896//response to stimulus;GO:0043207//response to external biotic stimulus;GO:0044700//single organism signaling;GO:0001775//cell activation;GO:0007165//signal transduction;GO:0009607//response to biotic stimulus;GO:0006950//response to s…
ncbi_282871	621.6666667	1716	15.79666667	39.38333333	1.317965063	5.48E-109	3.85E-106	yes	MMP9	matrix metalloproteinase-9 precursor [Bos taurus]	Organismal Systems;Environmental Information Processing	Signal transduction;Immune system;Endocrine system	ko04670//Leukocyte transendothelial migration;ko04668//TNF signaling pathway;ko04915//Estrogen signaling pathway	K01403	GO:0031012//extracellular matrix;GO:0005576//extracellular region;GO:0044421//extracellular region part	GO:0008233//peptidase activity;GO:0004175//endopeptidase activity;GO:0005488//binding;GO:0046914//transition metal ion binding;GO:0005515//protein binding;GO:0043167//ion binding;GO:0003824//catalytic activity;GO:0070011//peptidase activity, acting on L-amino acid peptides;GO:0016787//hydrolase activity;GO:0046872//metal ion binding;GO:0043169//cation binding	GO:0044767//single-organism developmental process;GO:0048518//positive regulation of biological process;GO:0007275//multicellular organism development;GO:0016485//protein processing;GO:0048522//positive regulation of cellular process;GO:0044236//multicellular organism metabolic process;GO:0008219//cell death;GO:0065007//biological regulation;GO:0044707//single-multicellular organism process;GO:00…
ncbi_404115	0	3.573333333	0.001	0.083333333	6.380821784	0.002622641	0.011592491	yes	Krt6b	keratin, type II cytoskeletal 59 kDa, component IV [Bos taurus]	-	-	-	-	GO:0099513//polymeric cytoskeletal fiber;GO:0044446//intracellular organelle part;GO:0045111//intermediate filament cytoskeleton;GO:0005623//cell;GO:0043226//organelle;GO:0044424//intracellular part;GO:0043229//intracellular organelle;GO:0005882//intermediate filament;GO:0005622//intracellular;GO:0043232//intracellular non-membrane-bounded organelle;GO:0044430//cytoskeletal part;GO:0005856//cytos…	-	-
ncbi_407159	2835	7275	37.12666667	85.94	1.210873985	7.79E-268	1.57E-264	yes	HMGCR	TPA: 3-hydroxy-3-methylglutaryl-Coenzyme A reductase [Bos taurus]	Metabolism;Organismal Systems;Environmental Information Processing	Metabolism of terpenoids and polyketides;Digestive system;Global and Overview;Signal transduction	ko01100//Metabolic pathways;ko01110//Biosynthesis of secondary metabolites;ko01130//Biosynthesis of antibiotics;ko04152//AMPK signaling pathway;ko04976//Bile secretion;ko00900//Terpenoid backbone biosynthesis	K00021	GO:0012505//endomembrane system;GO:0044439//peroxisomal part;GO:0031224//intrinsic component of membrane;GO:0044425//membrane part;GO:0043226//organelle;GO:0044444//cytoplasmic part;GO:0044464//cell part;GO:0005737//cytoplasm;GO:0042175//nuclear outer membrane-endoplasmic reticulum membrane network;GO:0044446//intracellular organelle part;GO:0044438//microbody part;GO:0044424//intracellular part;…	GO:0005488//binding;GO:0016491//oxidoreductase activity;GO:0097159//organic cyclic compound binding;GO:0016614//oxidoreductase activity, acting on CH-OH group of donors;GO:0043167//ion binding;GO:1901363//heterocyclic compound binding;GO:0003824//catalytic activity;GO:0036094//small molecule binding;GO:0043168//anion binding;GO:0000166//nucleotide binding;GO:0048037//cofactor binding;GO:1901265//…	GO:0006629//lipid metabolic process;GO:0050789//regulation of biological process;GO:0006720//isoprenoid metabolic process;GO:0008152//metabolic process;GO:0044763//single-organism cellular process;GO:0016125//sterol metabolic process;GO:0065007//biological regulation;GO:0051186//cofactor metabolic process;GO:0065003//macromolecular complex assembly;GO:0044767//single-organism developmental proces…
ncbi_407767	8761.996667	39258.72667	104.29	421.5866667	2.015228411	0	0	yes	HMGCS1	HMGCS1 protein, partial [Bos taurus]	Metabolism	Lipid metabolism;Metabolism of terpenoids and polyketides;Amino acid metabolism;Global and Overview;Carbohydrate metabolism	ko01100//Metabolic pathways;ko01110//Biosynthesis of secondary metabolites;ko01130//Biosynthesis of antibiotics;ko00280//Valine, leucine and isoleucine degradation;ko00650//Butanoate metabolism;ko00900//Terpenoid backbone biosynthesis;ko00072//Synthesis and degradation of ketone bodies	K01641	GO:0043227//membrane-bounded organelle;GO:0005623//cell;GO:0043226//organelle;GO:0043231//intracellular membrane-bounded organelle;GO:0044424//intracellular part;GO:0016020//membrane;GO:0043229//intracellular organelle;GO:0005622//intracellular;GO:0044464//cell part	GO:0046912//transferase activity, transferring acyl groups, acyl groups converted into alkyl on transfer;GO:0016746//transferase activity, transferring acyl groups;GO:0016740//transferase activity;GO:0003824//catalytic activity	GO:0044763//single-organism cellular process;GO:0006720//isoprenoid metabolic process;GO:0006629//lipid metabolic process;GO:0008152//metabolic process;GO:0044238//primary metabolic process;GO:0044699//single-organism process;GO:0044710//single-organism metabolic process;GO:0009987//cellular process;GO:0071704//organic substance metabolic process;GO:0044255//cellular lipid metabolic process;GO:00…
ncbi_444867	35.33333333	19.66666667	0.45	0.223333333	-1.010726407	7.81E-05	0.000528898	yes	NOD2	nucleotide-binding oligomerization domain-containing protein 2 [Bos taurus]	Environmental Information Processing;Organismal Systems	Immune system;Signal transduction	ko04668//TNF signaling pathway;ko04621//NOD-like receptor signaling pathway	K10165	GO:0044464//cell part;GO:0032991//macromolecular complex;GO:0043232//intracellular non-membrane-bounded organelle;GO:0044424//intracellular part;GO:0043226//organelle;GO:0043234//protein complex;GO:0005623//cell;GO:0016020//membrane;GO:0044444//cytoplasmic part;GO:0043229//intracellular organelle;GO:0005737//cytoplasm;GO:0005622//intracellular;GO:0043228//non-membrane-bounded organelle	GO:0005488//binding;GO:0001882//nucleoside binding;GO:0042277//peptide binding;GO:0019900//kinase binding;GO:0019904//protein domain specific binding;GO:0019899//enzyme binding;GO:0032549//ribonucleoside binding;GO:0005515//protein binding;GO:0001883//purine nucleoside binding;GO:0036094//small molecule binding;GO:0005539//glycosaminoglycan binding;GO:0033218//amide binding;GO:0097159//organic cy…	GO:0019219//regulation of nucleobase-containing compound metabolic process;GO:0002449//lymphocyte mediated immunity;GO:0035556//intracellular signal transduction;GO:0031327//negative regulation of cellular biosynthetic process;GO:0006909//phagocytosis;GO:0016337//single organismal cell-cell adhesion;GO:0009719//response to endogenous stimulus;GO:0051179//localization;GO:0043603//cellular amide me…
ncbi_450212	10.33333333	26.66666667	0.546666667	1.28	1.227410496	0.000141052	0.000897594	yes	RXFP4	relaxin-3 receptor 2 [Bos taurus]	Environmental Information Processing	Signaling molecules and interaction	ko04080//Neuroactive ligand-receptor interaction	K08398	GO:0044425//membrane part;GO:0031224//intrinsic component of membrane;GO:0016020//membrane	GO:0008528//G-protein coupled peptide receptor activity;GO:0004888//transmembrane signaling receptor activity;GO:0004871//signal transducer activity;GO:0060089//molecular transducer activity;GO:0001595//angiotensin receptor activity;GO:0038023//signaling receptor activity;GO:0004872//receptor activity;GO:0001653//peptide receptor activity;GO:0099600//transmembrane receptor activity;GO:0004930//G-…	GO:0044763//single-organism cellular process;GO:0023052//signaling;GO:0044700//single organism signaling;GO:0065007//biological regulation;GO:0007154//cell communication;GO:0050789//regulation of biological process;GO:0044699//single-organism process;GO:0050794//regulation of cellular process;GO:0007165//signal transduction;GO:0050896//response to stimulus;GO:0007186//G-protein coupled receptor s…
ncbi_497031	0	4.8	0.001	0.036666667	5.196397213	0.000321325	0.001856619	yes	SLC2A12	PREDICTED: solute carrier family 2, facilitated glucose transporter member 12 [Bos mutus]	-	-	-	-	GO:0044464//cell part;GO:0005623//cell;GO:0044425//membrane part;GO:0016020//membrane;GO:0031224//intrinsic component of membrane	GO:0022857//transmembrane transporter activity;GO:0005215//transporter activity	GO:1902578//single-organism localization;GO:0009987//cellular process;GO:0044763//single-organism cellular process;GO:0044765//single-organism transport;GO:0006810//transport;GO:0051179//localization;GO:0051234//establishment of localization;GO:0044699//single-organism process
ncbi_504481	2732	7339	92.91333333	221.7133333	1.254737986	1.05E-155	1.42E-152	yes	MSMO1	methylsterol monooxygenase 1 [Bos taurus]	Metabolism	Lipid metabolism;Global and Overview	ko01100//Metabolic pathways;ko01130//Biosynthesis of antibiotics;ko00100//Steroid biosynthesis	K07750	GO:0043231//intracellular membrane-bounded organelle;GO:0043226//organelle;GO:0044424//intracellular part;GO:0031224//intrinsic component of membrane;GO:0043229//intracellular organelle;GO:0042175//nuclear outer membrane-endoplasmic reticulum membrane network;GO:0005623//cell;GO:0005622//intracellular;GO:0016020//membrane;GO:0044464//cell part;GO:0012505//endomembrane system;GO:0043227//membrane-…	GO:0046914//transition metal ion binding;GO:0016491//oxidoreductase activity;GO:0043167//ion binding;GO:0043169//cation binding;GO:0016705//oxidoreductase activity, acting on paired donors, with incorporation or reduction of molecular oxygen;GO:0005488//binding;GO:0004497//monooxygenase activity;GO:0003824//catalytic activity;GO:0016709//oxidoreductase activity, acting on paired donors, with inco…	GO:0019752//carboxylic acid metabolic process;GO:0008203//cholesterol metabolic process;GO:0009987//cellular process;GO:0006694//steroid biosynthetic process;GO:1901576//organic substance biosynthetic process;GO:0008152//metabolic process;GO:0044255//cellular lipid metabolic process;GO:0006631//fatty acid metabolic process;GO:1901360//organic cyclic compound metabolic process;GO:0071704//organic …
ncbi_505049	14.66666667	43.33333333	0.456666667	1.19	1.381748181	5.55E-08	6.94E-07	yes	AMY2B	TPA: pancreatic amylase alpha 2A [Bos taurus]	Organismal Systems;Metabolism	Digestive system;Global and Overview;Carbohydrate metabolism	ko01100//Metabolic pathways;ko00500//Starch and sucrose metabolism;ko04973//Carbohydrate digestion and absorption	K01176	-	GO:0016787//hydrolase activity;GO:0005488//binding;GO:0003824//catalytic activity;GO:0043167//ion binding	-
ncbi_505060	2648	7414.666667	59.43	150.15	1.337141189	1.50E-169	2.42E-166	yes	CYP51A1	lanosterol 14-alpha demethylase [Bos taurus]	Metabolism	Lipid metabolism;Global and Overview	ko01100//Metabolic pathways;ko01110//Biosynthesis of secondary metabolites;ko01130//Biosynthesis of antibiotics;ko00100//Steroid biosynthesis	K05917	GO:0012505//endomembrane system;GO:0042175//nuclear outer membrane-endoplasmic reticulum membrane network;GO:0044425//membrane part;GO:0005623//cell;GO:0031224//intrinsic component of membrane;GO:0044464//cell part;GO:0016020//membrane	GO:1901363//heterocyclic compound binding;GO:0046906//tetrapyrrole binding;GO:0003824//catalytic activity;GO:0043169//cation binding;GO:0046914//transition metal ion binding;GO:0046872//metal ion binding;GO:0016709//oxidoreductase activity, acting on paired donors, with incorporation or reduction of molecular oxygen, NAD(P)H as one donor, and incorporation of one atom of oxygen;GO:0004497//monoox…	GO:0044281//small molecule metabolic process;GO:0006066//alcohol metabolic process;GO:0006629//lipid metabolic process;GO:0044710//single-organism metabolic process;GO:0044238//primary metabolic process;GO:1901360//organic cyclic compound metabolic process;GO:0071704//organic substance metabolic process;GO:1901615//organic hydroxy compound metabolic process;GO:0008202//steroid metabolic process;G…
ncbi_505543	2.333333333	9.333333333	0.02	0.066666667	1.736965594	0.001734081	0.008092711	yes	STAB1	stabilin-1 precursor [Bos taurus]	-	-	-	-	GO:0016021//integral component of membrane;GO:0044425//membrane part;GO:0016020//membrane;GO:0031224//intrinsic component of membrane	GO:0038024//cargo receptor activity;GO:0005488//binding;GO:0071813//lipoprotein particle binding;GO:0044877//macromolecular complex binding;GO:0004872//receptor activity;GO:0097367//carbohydrate derivative binding;GO:0060089//molecular transducer activity;GO:0005539//glycosaminoglycan binding;GO:0071814//protein-lipid complex binding	GO:0048731//system development;GO:0044767//single-organism developmental process;GO:0050896//response to stimulus;GO:0009607//response to biotic stimulus;GO:0001568//blood vessel development;GO:0032502//developmental process;GO:0044699//single-organism process;GO:0072359//circulatory system development;GO:0051707//response to other organism;GO:0051704//multi-organism process;GO:0007154//cell comm…
ncbi_505595	15	34	0.206666667	0.423333333	1.034488376	0.00027575	0.001625295	yes	MCF2L	PREDICTED: guanine nucleotide exchange factor DBS isoform X3 [Bos taurus]	-	-	-	-	GO:0031252//cell leading edge;GO:0044464//cell part;GO:0005623//cell	GO:0035091//phosphatidylinositol binding;GO:0043168//anion binding;GO:0043167//ion binding;GO:0005488//binding;GO:0005543//phospholipid binding;GO:0008289//lipid binding	GO:0097659//nucleic acid-templated transcription;GO:0090304//nucleic acid metabolic process;GO:0009058//biosynthetic process;GO:0006725//cellular aromatic compound metabolic process;GO:0006807//nitrogen compound metabolic process;GO:0009987//cellular process;GO:0035556//intracellular signal transduction;GO:0006366//transcription from RNA polymerase II promoter;GO:0044271//cellular nitrogen compou…
ncbi_506110	5.333333333	1	0.15	0.026666667	-2.491853096	0.006848656	0.026632194	yes	DRAXIN	Draxin, partial [Bos mutus]	-	-	-	-	-	-	-
ncbi_506459	2191	7496.666667	45.36333333	139.9333333	1.625141106	0	0	yes	ACSS2	acetyl-coenzyme A synthetase, cytoplasmic [Bos taurus]	Metabolism	Global and Overview;Carbohydrate metabolism	ko01100//Metabolic pathways;ko01110//Biosynthesis of secondary metabolites;ko01130//Biosynthesis of antibiotics;ko01120//Microbial metabolism in diverse environments;ko01200//Carbon metabolism;ko00010//Glycolysis / Gluconeogenesis;ko00620//Pyruvate metabolism;ko00640//Propanoate metabolism	K01895	GO:0044464//cell part;GO:0005622//intracellular;GO:0043227//membrane-bounded organelle;GO:0005623//cell;GO:0043231//intracellular membrane-bounded organelle;GO:0043229//intracellular organelle;GO:0044424//intracellular part;GO:0043226//organelle	-	GO:0035383//thioester metabolic process;GO:0044710//single-organism metabolic process;GO:0006084//acetyl-CoA metabolic process;GO:0044238//primary metabolic process;GO:0006629//lipid metabolic process;GO:0006793//phosphorus metabolic process;GO:0006790//sulfur compound metabolic process;GO:0044237//cellular metabolic process;GO:0009987//cellular process;GO:0006732//coenzyme metabolic process;GO:0…
ncbi_506508	7.666666667	2.666666667	0.096666667	0.03	-1.688055994	0.004490378	0.018533431	yes	PLB1	PREDICTED: phospholipase B1, membrane-associated isoform X1 [Bos taurus]	Organismal Systems;Metabolism	Lipid metabolism;Digestive system;Global and Overview	ko01100//Metabolic pathways;ko01110//Biosynthesis of secondary metabolites;ko00564//Glycerophospholipid metabolism;ko00590//Arachidonic acid metabolism;ko00565//Ether lipid metabolism;ko00591//Linoleic acid metabolism;ko00592//alpha-Linolenic acid metabolism;ko04977//Vitamin digestion and absorption	K14621	-	GO:0016788//hydrolase activity, acting on ester bonds;GO:0003824//catalytic activity;GO:0016787//hydrolase activity	-
ncbi_507597	19.66666667	7.676666667	0.513333333	0.22	-1.222392421	5.35E-05	0.000375428	yes	NPL	PREDICTED: N-acetylneuraminate lyase isoform X1 [Bos taurus]	Metabolism	Carbohydrate metabolism	ko00520//Amino sugar and nucleotide sugar metabolism	K01639	-	GO:0016833//oxo-acid-lyase activity;GO:0016830//carbon-carbon lyase activity;GO:0016829//lyase activity;GO:0003824//catalytic activity	GO:0071704//organic substance metabolic process;GO:0044710//single-organism metabolic process;GO:0044238//primary metabolic process;GO:0019752//carboxylic acid metabolic process;GO:0008152//metabolic process;GO:0044237//cellular metabolic process;GO:0044763//single-organism cellular process;GO:0006040//amino sugar metabolic process;GO:0044699//single-organism process;GO:0043436//oxoacid metabolic…
ncbi_508044	20	10.66666667	0.42	0.206666667	-1.023083613	0.002908332	0.012674768	yes	IL22RA1	TPA: interleukin-22 receptor subunit alpha-1 precursor [Bos taurus]	Environmental Information Processing	Signaling molecules and interaction;Signal transduction	ko04060//Cytokine-cytokine receptor interaction;ko04630//Jak-STAT signaling pathway	K05138	GO:0031224//intrinsic component of membrane;GO:0016020//membrane;GO:0044425//membrane part	-	GO:0051704//multi-organism process;GO:0009607//response to biotic stimulus;GO:0051707//response to other organism;GO:0050896//response to stimulus;GO:0043207//response to external biotic stimulus;GO:0009605//response to external stimulus;GO:0006950//response to stress;GO:0042742//defense response to bacterium;GO:0098542//defense response to other organism;GO:0009617//response to bacterium;GO:0006…
ncbi_508861	6305.333333	16173	357.33	826.0966667	1.209053568	0.00E+00	2.93E-306	yes	SAT1	Diamine acetyltransferase 1, partial [Bos mutus]	Metabolism	Amino acid metabolism;Global and Overview	ko01100//Metabolic pathways;ko00330//Arginine and proline metabolism	K00657	GO:0044424//intracellular part;GO:0044464//cell part;GO:0005622//intracellular;GO:0005623//cell	GO:0016740//transferase activity;GO:0016747//transferase activity, transferring acyl groups other than amino-acyl groups;GO:0016410//N-acyltransferase activity;GO:0016746//transferase activity, transferring acyl groups;GO:0008080//N-acetyltransferase activity;GO:0003824//catalytic activity;GO:0016407//acetyltransferase activity	GO:0009308//amine metabolic process;GO:0006807//nitrogen compound metabolic process;GO:0008283//cell proliferation;GO:0071704//organic substance metabolic process;GO:0006598//polyamine catabolic process;GO:1901575//organic substance catabolic process;GO:1901564//organonitrogen compound metabolic process;GO:0044699//single-organism process;GO:0009987//cellular process;GO:0044237//cellular metaboli…
ncbi_508916	3.666666667	0.333333333	0.113333333	0.01	-3.502500341	0.010037641	0.036798603	yes	Ces1d	TPA: carboxylesterase 1 [Bos taurus]	Metabolism	Global and Overview;Xenobiotics biodegradation and metabolism	ko01100//Metabolic pathways;ko00983//Drug metabolism - other enzymes	K01044	-	-	-
ncbi_509394	5	18.33333333	0.163333333	0.54	1.725140159	1.88E-05	0.000147195	yes	ISYNA1	inositol-3-phosphate synthase 1 [Bos taurus]	Metabolism	Carbohydrate metabolism;Global and Overview	ko01100//Metabolic pathways;ko01130//Biosynthesis of antibiotics;ko00562//Inositol phosphate metabolism	K01858	GO:0005623//cell;GO:0044464//cell part;GO:0005622//intracellular;GO:0044424//intracellular part	-	GO:0044281//small molecule metabolic process;GO:0005975//carbohydrate metabolic process;GO:0044699//single-organism process;GO:0006629//lipid metabolic process;GO:0006793//phosphorus metabolic process;GO:0044238//primary metabolic process;GO:0019751//polyol metabolic process;GO:1901615//organic hydroxy compound metabolic process;GO:0044255//cellular lipid metabolic process;GO:0019637//organophosp…
ncbi_509808	349	797.3333333	6.413333333	13.27333333	1.049384422	2.06E-65	6.66E-63	yes	LIPG	PREDICTED: endothelial lipase isoform X1 [Bos indicus]	Metabolism	Global and Overview;Lipid metabolism	ko01100//Metabolic pathways;ko00561//Glycerolipid metabolism	K01046	-	GO:0016787//hydrolase activity;GO:0004806//triglyceride lipase activity;GO:0003824//catalytic activity;GO:0016298//lipase activity;GO:0004620//phospholipase activity;GO:0016788//hydrolase activity, acting on ester bonds;GO:0052689//carboxylic ester hydrolase activity	GO:0071840//cellular component organization or biogenesis;GO:0009987//cellular process;GO:0019222//regulation of metabolic process;GO:0008152//metabolic process;GO:0006869//lipid transport;GO:0033036//macromolecule localization;GO:0006810//transport;GO:0048878//chemical homeostasis;GO:0044765//single-organism transport;GO:0044763//single-organism cellular process;GO:0097006//regulation of plasma …
ncbi_511727	49.66666667	27	1.046666667	0.506666667	-1.046693235	1.25E-06	1.25E-05	yes	Lrrc49	leucine-rich repeat-containing protein 49 [Bos taurus]	-	-	-	-	-	-	-
ncbi_511899	1408.333333	4739.333333	28.36666667	84.79333333	1.57975421	0	0	yes	INSIG1	insulin-induced gene 1 protein [Bos taurus]	-	-	-	-	GO:0031224//intrinsic component of membrane;GO:0005623//cell;GO:0005783//endoplasmic reticulum;GO:0005789//endoplasmic reticulum membrane;GO:0098588//bounding membrane of organelle;GO:0005737//cytoplasm;GO:0044444//cytoplasmic part;GO:0043226//organelle;GO:0031090//organelle membrane;GO:0044432//endoplasmic reticulum part;GO:0031300//intrinsic component of organelle membrane;GO:0044422//organelle…	-	GO:0048705//skeletal system morphogenesis;GO:0090596//sensory organ morphogenesis;GO:0007423//sensory organ development;GO:0060349//bone morphogenesis;GO:0046486//glycerolipid metabolic process;GO:0006629//lipid metabolic process;GO:0044087//regulation of cellular component biogenesis;GO:0065007//biological regulation;GO:0032501//multicellular organismal process;GO:0048562//embryonic organ morpho…
ncbi_512005	19.33333333	8.333333333	0.426666667	0.163333333	-1.385290156	0.000110942	0.000725146	yes	PINLYP	PREDICTED: phospholipase A2 inhibitor and Ly6/PLAUR domain-containing protein [Bison bison bison]	-	-	-	-	-	-	-
ncbi_512361	0	3.333333333	0.001	0.086666667	6.437405312	0.002837285	0.012432283	yes	LAPTM5	lysosomal-associated transmembrane protein 5 [Bos taurus]	Cellular Processes	Transport and catabolism	ko04142//Lysosome	K12387	GO:0016020//membrane;GO:0016021//integral component of membrane;GO:0031224//intrinsic component of membrane;GO:0044425//membrane part	-	GO:0051179//localization;GO:0051234//establishment of localization
ncbi_512464	2	10.42333333	0.043333333	0.19	2.132450296	0.000161586	0.001012171	yes	Slc11a2	solute carrier family 11 (proton-coupled divalent metal ion transporters), member 2-like [Bos taurus]	Organismal Systems;Cellular Processes	Transport and catabolism;Digestive system	ko04142//Lysosome;ko04978//Mineral absorption	K12347	-	-	-
ncbi_512468	2206	7065.666667	37.62333333	109.63	1.542943064	0	0	yes	GCLC	glutamate--cysteine ligase catalytic subunit [Bos taurus]	Metabolism	Amino acid metabolism;Global and Overview;Metabolism of other amino acids	ko01100//Metabolic pathways;ko00480//Glutathione metabolism;ko00270//Cysteine and methionine metabolism	K11204	-	-	-
ncbi_512714	3.333333333	10	0.093333333	0.253333333	1.440572591	0.009238737	0.034314094	yes	Lrrc34	PREDICTED: leucine-rich repeat-containing protein 34 isoform X1 [Bos taurus]	-	-	-	-	-	-	-
ncbi_513221	376	1103.333333	14.31	38.01333333	1.409481866	3.94E-137	4.54E-134	yes	HMOX1	heme oxygenase 1 [Bos taurus]	Metabolism;Organismal Systems	Global and Overview;Metabolism of cofactors and vitamins;Digestive system	ko01100//Metabolic pathways;ko01110//Biosynthesis of secondary metabolites;ko04978//Mineral absorption;ko00860//Porphyrin and chlorophyll metabolism	K00510	GO:0005622//intracellular;GO:0016020//membrane;GO:0005623//cell;GO:0043231//intracellular membrane-bounded organelle;GO:0043226//organelle;GO:0043229//intracellular organelle;GO:0012505//endomembrane system;GO:0043227//membrane-bounded organelle;GO:0042175//nuclear outer membrane-endoplasmic reticulum membrane network;GO:0044464//cell part;GO:0044424//intracellular part	GO:0016705//oxidoreductase activity, acting on paired donors, with incorporation or reduction of molecular oxygen;GO:0003824//catalytic activity;GO:0016491//oxidoreductase activity;GO:0046983//protein dimerization activity;GO:0043169//cation binding;GO:0043167//ion binding;GO:0005488//binding;GO:0005515//protein binding;GO:0060089//molecular transducer activity	GO:0051716//cellular response to stimulus;GO:0050801//ion homeostasis;GO:0042127//regulation of cell proliferation;GO:0048583//regulation of response to stimulus;GO:0006461//protein complex assembly;GO:0044700//single organism signaling;GO:0002376//immune system process;GO:0050789//regulation of biological process;GO:0055114//oxidation-reduction process;GO:0023051//regulation of signaling;GO:0009…
ncbi_513523	232	114.6666667	4.653333333	2.073333333	-1.166312456	2.60E-29	2.05E-27	yes	ORC1	origin recognition complex subunit 1 [Bos taurus]	Cellular Processes	Cell growth and death	ko04110//Cell cycle	K02603	GO:0044464//cell part;GO:0031981//nuclear lumen;GO:0043234//protein complex;GO:0043229//intracellular organelle;GO:0043231//intracellular membrane-bounded organelle;GO:0005622//intracellular;GO:0070013//intracellular organelle lumen;GO:0043232//intracellular non-membrane-bounded organelle;GO:0044428//nuclear part;GO:0043227//membrane-bounded organelle;GO:0043233//organelle lumen;GO:0005623//cell;…	GO:0032550//purine ribonucleoside binding;GO:1901363//heterocyclic compound binding;GO:0032549//ribonucleoside binding;GO:0036094//small molecule binding;GO:0016787//hydrolase activity;GO:0097159//organic cyclic compound binding;GO:0003676//nucleic acid binding;GO:0097367//carbohydrate derivative binding;GO:0016818//hydrolase activity, acting on acid anhydrides, in phosphorus-containing anhydride…	GO:0006139//nucleobase-containing compound metabolic process;GO:0044238//primary metabolic process;GO:0090304//nucleic acid metabolic process;GO:0008152//metabolic process;GO:0006259//DNA metabolic process;GO:0006807//nitrogen compound metabolic process;GO:0034641//cellular nitrogen compound metabolic process;GO:1901360//organic cyclic compound metabolic process;GO:0044260//cellular macromolecule…
ncbi_513659	0.333333333	4.333333333	0.01	0.086666667	3.115477217	0.006222623	0.024510784	yes	GBP6	PREDICTED: guanylate-binding protein 6 [Bos taurus]	-	-	-	-	-	GO:0097159//organic cyclic compound binding;GO:0097367//carbohydrate derivative binding;GO:0001882//nucleoside binding;GO:1901363//heterocyclic compound binding;GO:0032549//ribonucleoside binding;GO:0032550//purine ribonucleoside binding;GO:0001883//purine nucleoside binding;GO:0036094//small molecule binding;GO:0005488//binding	GO:0009261//ribonucleotide catabolic process;GO:0044699//single-organism process;GO:0044270//cellular nitrogen compound catabolic process;GO:0008152//metabolic process;GO:0009150//purine ribonucleotide metabolic process;GO:0006796//phosphate-containing compound metabolic process;GO:0072523//purine-containing compound catabolic process;GO:0046483//heterocycle metabolic process;GO:1901292//nucleosi…
ncbi_513912	3	14	0.04	0.163333333	2.029747343	6.17E-05	0.000426512	yes	SRL	PREDICTED: sarcalumenin isoform X2 [Bos taurus]	-	-	-	-	-	GO:0036094//small molecule binding;GO:0032549//ribonucleoside binding;GO:0001882//nucleoside binding;GO:0001883//purine nucleoside binding;GO:1901363//heterocyclic compound binding;GO:0097367//carbohydrate derivative binding;GO:0032550//purine ribonucleoside binding;GO:0097159//organic cyclic compound binding;GO:0005488//binding	GO:0009987//cellular process;GO:0006195//purine nucleotide catabolic process;GO:0072523//purine-containing compound catabolic process;GO:0009261//ribonucleotide catabolic process;GO:0044710//single-organism metabolic process;GO:1901360//organic cyclic compound metabolic process;GO:0006139//nucleobase-containing compound metabolic process;GO:0055086//nucleobase-containing small molecule metabolic …
ncbi_514031	14	33	0.326666667	0.666666667	1.029146346	0.000258295	0.001531921	yes	ITGB7	integrin beta-7 precursor [Bos taurus]	Organismal Systems;Environmental Information Processing;Cellular Processes	Signaling molecules and interaction;Immune system;Cell motility;Cellular commiunity;Signal transduction	ko04151//PI3K-Akt signaling pathway;ko04810//Regulation of actin cytoskeleton;ko04510//Focal adhesion;ko04514//Cell adhesion molecules (CAMs);ko04512//ECM-receptor interaction;ko04672//Intestinal immune network for IgA production	K06590	GO:0016020//membrane;GO:0044425//membrane part;GO:0031224//intrinsic component of membrane	-	GO:0007154//cell communication;GO:0044699//single-organism process;GO:0044763//single-organism cellular process;GO:0022610//biological adhesion;GO:0009987//cellular process;GO:0044700//single organism signaling;GO:0050789//regulation of biological process;GO:0023052//signaling;GO:0044707//single-multicellular organism process;GO:0007166//cell surface receptor signaling pathway;GO:0032501//multice…
ncbi_514076	4.666666667	27	0.113333333	0.583333333	2.363748271	1.20E-06	1.20E-05	yes	CFB	complement factor B precursor [Bos taurus]	Organismal Systems	Immune system	ko04610//Complement and coagulation cascades	K01335	-	GO:0008233//peptidase activity;GO:0070011//peptidase activity, acting on L-amino acid peptides;GO:0016787//hydrolase activity;GO:0004175//endopeptidase activity;GO:0003824//catalytic activity	GO:0043170//macromolecule metabolic process;GO:0002682//regulation of immune system process;GO:0050896//response to stimulus;GO:0048584//positive regulation of response to stimulus;GO:0044238//primary metabolic process;GO:0006955//immune response;GO:0002376//immune system process;GO:0050776//regulation of immune response;GO:0006508//proteolysis;GO:0002253//activation of immune response;GO:0051604…
ncbi_514159	1.666666667	6.666666667	0.053333333	0.17	1.672425342	0.010993425	0.039653976	yes	Acsl5	long-chain-fatty-acid--CoA ligase 5 [Bos taurus]	Cellular Processes;Metabolism;Organismal Systems	Endocrine system;Global and Overview;Transport and catabolism;Lipid metabolism	ko01100//Metabolic pathways;ko04146//Peroxisome;ko03320//PPAR signaling pathway;ko04920//Adipocytokine signaling pathway;ko01212//Fatty acid metabolism;ko00071//Fatty acid degradation;ko00061//Fatty acid biosynthesis	K01897	GO:0044464//cell part;GO:0016020//membrane;GO:0043229//intracellular organelle;GO:0031090//organelle membrane;GO:0044424//intracellular part;GO:0005622//intracellular;GO:0043226//organelle;GO:0043231//intracellular membrane-bounded organelle;GO:0044422//organelle part;GO:0044446//intracellular organelle part;GO:0031967//organelle envelope;GO:0005623//cell;GO:0043227//membrane-bounded organelle;GO…	-	GO:0023051//regulation of signaling;GO:0050789//regulation of biological process;GO:0065007//biological regulation;GO:2001233//regulation of apoptotic signaling pathway;GO:0009966//regulation of signal transduction;GO:0048583//regulation of response to stimulus;GO:0043067//regulation of programmed cell death;GO:0042981//regulation of apoptotic process;GO:0050794//regulation of cellular process;GO…
ncbi_514189	1.666666667	7.333333333	0.026666667	0.103333333	1.95419631	0.009114979	0.033940363	yes	--	PREDICTED: uncharacterized protein LOC514189 [Bos taurus]	-	-	-	-	-	-	-
ncbi_514293	1543.666667	4036.333333	67.83	160.04	1.238437136	7.50E-226	1.35E-222	yes	IDI1	isopentenyl-diphosphate Delta-isomerase 1 [Bos taurus]	Metabolism	Global and Overview;Metabolism of terpenoids and polyketides	ko01100//Metabolic pathways;ko01110//Biosynthesis of secondary metabolites;ko01130//Biosynthesis of antibiotics;ko00900//Terpenoid backbone biosynthesis	K01823	GO:0043229//intracellular organelle;GO:0043226//organelle;GO:0005622//intracellular;GO:0044444//cytoplasmic part;GO:0042579//microbody;GO:0043227//membrane-bounded organelle;GO:0005623//cell;GO:0005737//cytoplasm;GO:0043231//intracellular membrane-bounded organelle;GO:0044464//cell part;GO:0044424//intracellular part	GO:0016863//intramolecular oxidoreductase activity, transposing C=C bonds;GO:0003824//catalytic activity;GO:0046914//transition metal ion binding;GO:0016853//isomerase activity;GO:0005488//binding;GO:0046872//metal ion binding;GO:0043167//ion binding;GO:0016860//intramolecular oxidoreductase activity;GO:0043169//cation binding	GO:0090407//organophosphate biosynthetic process;GO:0006720//isoprenoid metabolic process;GO:0044699//single-organism process;GO:0006793//phosphorus metabolic process;GO:0006629//lipid metabolic process;GO:0014070//response to organic cyclic compound;GO:0080184//response to phenylpropanoid;GO:0006066//alcohol metabolic process;GO:0019637//organophosphate metabolic process;GO:0042221//response to …
ncbi_514513	5	18	0.09	0.273333333	1.602664502	9.43E-05	0.000625681	yes	ANKRD35	ankyrin repeat domain-containing protein 35 [Bos taurus]	-	-	-	-	-	-	-
ncbi_515017	0	3.666666667	0.001	0.126666667	6.984893108	0.001281363	0.006199045	yes	PDGFRL	TPA: platelet-derived growth factor receptor-like protein precursor [Bos taurus]	-	-	-	-	-	GO:0004713//protein tyrosine kinase activity;GO:0004872//receptor activity;GO:0016740//transferase activity;GO:0004714//transmembrane receptor protein tyrosine kinase activity;GO:0099600//transmembrane receptor activity;GO:0005017//platelet-derived growth factor-activated receptor activity;GO:0016773//phosphotransferase activity, alcohol group as acceptor;GO:0003824//catalytic activity;GO:0016772…	GO:0007154//cell communication;GO:0007166//cell surface receptor signaling pathway;GO:0044699//single-organism process;GO:0007167//enzyme linked receptor protein signaling pathway;GO:0050789//regulation of biological process;GO:0007165//signal transduction;GO:0048008//platelet-derived growth factor receptor signaling pathway;GO:0044700//single organism signaling;GO:0051716//cellular response to s…
ncbi_515146	57.40333333	42.36	0.77	0.33	-1.222392421	0.013530338	0.047262465	yes	XYLB	xylulose kinase [Bos taurus]	Metabolism	Global and Overview;Carbohydrate metabolism	ko01100//Metabolic pathways;ko00040//Pentose and glucuronate interconversions	K00854	-	GO:0032550//purine ribonucleoside binding;GO:0097367//carbohydrate derivative binding;GO:0001883//purine nucleoside binding;GO:0005488//binding;GO:0097159//organic cyclic compound binding;GO:0016773//phosphotransferase activity, alcohol group as acceptor;GO:0001882//nucleoside binding;GO:0003824//catalytic activity;GO:0032549//ribonucleoside binding;GO:0016740//transferase activity;GO:0016772//tr…	GO:0008152//metabolic process;GO:0016310//phosphorylation;GO:0044238//primary metabolic process;GO:0005996//monosaccharide metabolic process;GO:0044710//single-organism metabolic process;GO:0009987//cellular process;GO:0006793//phosphorus metabolic process;GO:0006796//phosphate-containing compound metabolic process;GO:0019321//pentose metabolic process;GO:0044699//single-organism process;GO:00447…
ncbi_515301	199.3333333	100	4.563333333	2.023333333	-1.173354025	5.79E-19	2.38E-17	yes	CDC6	cell division control protein 6 homolog [Bos taurus]	Cellular Processes	Cell growth and death	ko04110//Cell cycle	K02213	GO:0005622//intracellular;GO:0005819//spindle;GO:0044424//intracellular part;GO:0044446//intracellular organelle part;GO:0044422//organelle part;GO:0043227//membrane-bounded organelle;GO:0044464//cell part;GO:0043226//organelle;GO:0043231//intracellular membrane-bounded organelle;GO:0005623//cell;GO:0015630//microtubule cytoskeleton;GO:0005856//cytoskeleton;GO:0043229//intracellular organelle;GO:…	GO:0005515//protein binding;GO:0097159//organic cyclic compound binding;GO:0016817//hydrolase activity, acting on acid anhydrides;GO:1901363//heterocyclic compound binding;GO:0005488//binding;GO:0036094//small molecule binding;GO:0003824//catalytic activity;GO:0001883//purine nucleoside binding;GO:0097367//carbohydrate derivative binding;GO:0016462//pyrophosphatase activity;GO:0001882//nucleoside…	GO:0007059//chromosome segregation;GO:0000910//cytokinesis;GO:0050794//regulation of cellular process;GO:0050789//regulation of biological process;GO:0051726//regulation of cell cycle;GO:0010564//regulation of cell cycle process;GO:0051128//regulation of cellular component organization;GO:0051301//cell division;GO:0009987//cellular process;GO:0044699//single-organism process;GO:0022402//cell cycl…
ncbi_515940	14.33333333	34.66666667	0.623333333	1.326666667	1.089730161	0.000328332	0.001893151	yes	THRSP	thyroid hormone-inducible hepatic protein [Bos taurus]	-	-	-	-	GO:0005737//cytoplasm;GO:0005622//intracellular;GO:0044464//cell part;GO:0005623//cell;GO:0044424//intracellular part;GO:0044444//cytoplasmic part	GO:0046983//protein dimerization activity;GO:0005488//binding;GO:0005515//protein binding	GO:0044255//cellular lipid metabolic process;GO:0019432//triglyceride biosynthetic process;GO:0006641//triglyceride metabolic process;GO:0044237//cellular metabolic process;GO:0046463//acylglycerol biosynthetic process;GO:0044249//cellular biosynthetic process;GO:0044238//primary metabolic process;GO:0044699//single-organism process;GO:0046486//glycerolipid metabolic process;GO:0045017//glyceroli…
ncbi_515988	37.33333333	18.33333333	0.866666667	0.376666667	-1.202188851	3.95E-06	3.57E-05	yes	STAT4	signal transducer and activator of transcription 4 [Bos taurus]	Environmental Information Processing	Signal transduction	ko04630//Jak-STAT signaling pathway	K11222	GO:0005623//cell;GO:0043227//membrane-bounded organelle;GO:0044424//intracellular part;GO:0044464//cell part;GO:0043231//intracellular membrane-bounded organelle;GO:0005622//intracellular;GO:0043229//intracellular organelle;GO:0043226//organelle	GO:0005488//binding;GO:0043169//cation binding;GO:0001071//nucleic acid binding transcription factor activity;GO:0046872//metal ion binding;GO:0060089//molecular transducer activity;GO:0043167//ion binding	GO:0008152//metabolic process;GO:0043170//macromolecule metabolic process;GO:0071704//organic substance metabolic process;GO:0010467//gene expression
ncbi_516256	0.666666667	4.666666667	0.04	0.216666667	2.437405312	0.009078305	0.033845474	yes	TNFRSF18	PREDICTED: tumor necrosis factor receptor superfamily member 18 isoform X2 [Bos mutus]	Environmental Information Processing	Signaling molecules and interaction	ko04060//Cytokine-cytokine receptor interaction	K05154	GO:0071944//cell periphery;GO:0005886//plasma membrane;GO:0005623//cell;GO:0044464//cell part;GO:0016020//membrane	-	-
ncbi_519016	544.6666667	281.6666667	15.11	7.146666667	-1.080161255	4.45E-21	2.10E-19	yes	CDT1	PREDICTED: DNA replication factor Cdt1 [Bos taurus]	-	-	-	-	GO:0043231//intracellular membrane-bounded organelle;GO:0043226//organelle;GO:0043227//membrane-bounded organelle;GO:0005622//intracellular;GO:0005623//cell;GO:0044464//cell part;GO:0044424//intracellular part;GO:0043229//intracellular organelle	GO:1901363//heterocyclic compound binding;GO:0097159//organic cyclic compound binding;GO:0003676//nucleic acid binding;GO:0005488//binding	GO:0050789//regulation of biological process;GO:0043170//macromolecule metabolic process;GO:1901576//organic substance biosynthetic process;GO:0050794//regulation of cellular process;GO:0071704//organic substance metabolic process;GO:0006270//DNA replication initiation;GO:0065007//biological regulation;GO:0006261//DNA-dependent DNA replication;GO:1901360//organic cyclic compound metabolic process…
ncbi_519331	2.666666667	35.66666667	0.05	0.613333333	3.61667136	5.03E-20	2.23E-18	yes	Cacng4	PREDICTED: voltage-dependent calcium channel gamma-4 subunit [Capra hircus]	Environmental Information Processing;Organismal Systems	Endocrine system;Circulatory system;Signal transduction	ko04010//MAPK signaling pathway;ko04921//Oxytocin signaling pathway;ko04261//Adrenergic signaling in cardiomyocytes;ko04260//Cardiac muscle contraction	K04869	GO:0044444//cytoplasmic part;GO:0005886//plasma membrane;GO:0031982//vesicle;GO:0016020//membrane;GO:0098797//plasma membrane protein complex;GO:0044459//plasma membrane part;GO:0030139//endocytic vesicle;GO:0031226//intrinsic component of plasma membrane;GO:0031224//intrinsic component of membrane;GO:0071944//cell periphery;GO:0044464//cell part;GO:0043234//protein complex;GO:0043231//intracellu…	GO:0008324//cation transmembrane transporter activity;GO:0005215//transporter activity;GO:0022803//passive transmembrane transporter activity;GO:0022891//substrate-specific transmembrane transporter activity;GO:0046873//metal ion transmembrane transporter activity;GO:0022838//substrate-specific channel activity;GO:0015075//ion transmembrane transporter activity;GO:0022857//transmembrane transport…	GO:0010469//regulation of receptor activity;GO:0009987//cellular process;GO:0023051//regulation of signaling;GO:1902578//single-organism localization;GO:0044699//single-organism process;GO:0006810//transport;GO:0006811//ion transport;GO:0030001//metal ion transport;GO:0051234//establishment of localization;GO:0007154//cell communication;GO:0034220//ion transmembrane transport;GO:0048583//regulati…
ncbi_520341	1.333333333	7	0.056666667	0.266666667	2.234465254	0.00254136	0.01128887	yes	TNFRSF9	TPA: tumor necrosis factor receptor superfamily, member 9 [Bos taurus]	Environmental Information Processing	Signaling molecules and interaction	ko04060//Cytokine-cytokine receptor interaction	K05146	GO:0016020//membrane;GO:0044421//extracellular region part;GO:0005886//plasma membrane;GO:0005576//extracellular region;GO:0044464//cell part;GO:0005623//cell;GO:0071944//cell periphery	GO:0005488//binding;GO:0005515//protein binding	GO:0044085//cellular component biogenesis;GO:0048523//negative regulation of cellular process;GO:0006461//protein complex assembly;GO:0009987//cellular process;GO:0048519//negative regulation of biological process;GO:0065007//biological regulation;GO:0001818//negative regulation of cytokine production;GO:0032879//regulation of localization;GO:0050707//regulation of cytokine secretion;GO:0051049//…
ncbi_520412	26.71666667	62.79333333	0.196666667	0.42	1.094636874	1.84E-07	2.13E-06	yes	TMEM236	PREDICTED: transmembrane protein 236 [Bos taurus]	-	-	-	-	-	-	-
ncbi_520599	14.66666667	39	0.413333333	1.016666667	1.298469122	1.93E-06	1.87E-05	yes	TBC1D10C	carabin [Bos taurus]	-	-	-	-	-	-	GO:0051336//regulation of hydrolase activity;GO:0050790//regulation of catalytic activity;GO:0050789//regulation of biological process;GO:0019222//regulation of metabolic process;GO:0065009//regulation of molecular function;GO:0065007//biological regulation;GO:0043087//regulation of GTPase activity
ncbi_520750	24.33333333	13	0.356666667	0.17	-1.069041644	0.000555089	0.002979059	yes	CILP2	cartilage intermediate layer protein 2 precursor [Bos taurus]	-	-	-	-	-	-	-
ncbi_521224	18.66666667	41.66666667	0.346666667	0.7	1.0138058	0.000413796	0.002312272	yes	RASA4	PREDICTED: ras GTPase-activating protein 4 isoform X1 [Bos taurus]	Environmental Information Processing	Signal transduction	ko04014//Ras signaling pathway	K17630	GO:0044464//cell part;GO:0005623//cell	-	GO:0007154//cell communication;GO:0035556//intracellular signal transduction;GO:0044763//single-organism cellular process;GO:0050794//regulation of cellular process;GO:0065007//biological regulation;GO:0050789//regulation of biological process;GO:0023052//signaling;GO:0050896//response to stimulus;GO:0009987//cellular process;GO:0044699//single-organism process;GO:0051716//cellular response to st…
ncbi_522144	24.66666667	87.66666667	0.523333333	1.643333333	1.650823087	1.43E-17	5.22E-16	yes	C5AR2	C5a anaphylatoxin chemotactic receptor 2 [Bos taurus]	-	-	-	-	GO:0071944//cell periphery;GO:0016020//membrane;GO:0044459//plasma membrane part;GO:0005886//plasma membrane;GO:0044425//membrane part;GO:0098589//membrane region;GO:0098590//plasma membrane region;GO:0044464//cell part;GO:0098805//whole membrane;GO:0031224//intrinsic component of membrane;GO:0005623//cell;GO:0016323//basolateral plasma membrane	GO:0004872//receptor activity;GO:0001653//peptide receptor activity;GO:0060089//molecular transducer activity;GO:0004930//G-protein coupled receptor activity;GO:0008528//G-protein coupled peptide receptor activity;GO:0004871//signal transducer activity;GO:0099600//transmembrane receptor activity;GO:0004888//transmembrane signaling receptor activity;GO:0038023//signaling receptor activity	GO:0030334//regulation of cell migration;GO:0002686//negative regulation of leukocyte migration;GO:0001818//negative regulation of cytokine production;GO:0002682//regulation of immune system process;GO:0051270//regulation of cellular component movement;GO:0048585//negative regulation of response to stimulus;GO:0032879//regulation of localization;GO:0050920//regulation of chemotaxis;GO:0030336//ne…
ncbi_523833	18.66666667	10	0.446666667	0.213333333	-1.06608919	0.001847572	0.008545747	yes	ZNF488	PREDICTED: zinc finger protein 488 [Bison bison bison]	-	-	-	-	-	GO:0005488//binding;GO:0043169//cation binding;GO:0043167//ion binding	GO:0044260//cellular macromolecule metabolic process;GO:0006725//cellular aromatic compound metabolic process;GO:0009058//biosynthetic process;GO:0021782//glial cell development;GO:0051962//positive regulation of nervous system development;GO:0045687//positive regulation of glial cell differentiation;GO:0045597//positive regulation of cell differentiation;GO:0034645//cellular macromolecule biosyn…
ncbi_524078	31	102.6666667	0.193333333	0.56	1.534336428	2.10E-15	6.45E-14	yes	Slc7a11	PREDICTED: LOW QUALITY PROTEIN: cystine/glutamate transporter isoform X2 [Bos taurus]	-	-	-	-	GO:0044425//membrane part;GO:0016020//membrane;GO:0031224//intrinsic component of membrane	GO:0008514//organic anion transmembrane transporter activity;GO:0022857//transmembrane transporter activity;GO:0046943//carboxylic acid transmembrane transporter activity;GO:0005342//organic acid transmembrane transporter activity;GO:0005215//transporter activity;GO:0008509//anion transmembrane transporter activity;GO:0022891//substrate-specific transmembrane transporter activity;GO:0022892//subs…	GO:0044765//single-organism transport;GO:0030168//platelet activation;GO:0071702//organic substance transport;GO:0006811//ion transport;GO:0044763//single-organism cellular process;GO:0046942//carboxylic acid transport;GO:0065008//regulation of biological quality;GO:0007596//blood coagulation;GO:0050878//regulation of body fluid levels;GO:0006820//anion transport;GO:0009987//cellular process;GO:0…
ncbi_525154	2097	5241	56.53666667	123.4666667	1.126862867	7.77E-112	6.27E-109	yes	SC5D	lathosterol oxidase [Bos taurus]	Metabolism	Global and Overview;Lipid metabolism	ko01100//Metabolic pathways;ko01110//Biosynthesis of secondary metabolites;ko01130//Biosynthesis of antibiotics;ko00100//Steroid biosynthesis	K00227	GO:0044425//membrane part;GO:0016020//membrane;GO:0031224//intrinsic component of membrane	GO:0003824//catalytic activity	GO:0006631//fatty acid metabolic process;GO:0008152//metabolic process;GO:0019752//carboxylic acid metabolic process;GO:0043436//oxoacid metabolic process;GO:0006082//organic acid metabolic process;GO:0044237//cellular metabolic process;GO:0071704//organic substance metabolic process;GO:0006629//lipid metabolic process;GO:0009987//cellular process;GO:0044255//cellular lipid metabolic process;GO:0…
ncbi_525426	4.666666667	13.66666667	0.12	0.306666667	1.353636955	0.003977779	0.01667339	yes	LRRC29	PREDICTED: F-box/LRR-repeat protein 2 isoform X1 [Bos taurus]	-	-	-	-	-	-	-
ncbi_526233	40.33333333	122.6666667	0.853333333	2.26	1.405141463	7.06E-20	3.10E-18	yes	EGR3	TPA: early growth response 3-like [Bos taurus]	-	-	-	-	-	-	-
ncbi_526347	5.333333333	13.66666667	0.14	0.34	1.280107919	0.006909477	0.026817014	yes	ADGRE3	PREDICTED: LOW QUALITY PROTEIN: adhesion G protein-coupled receptor E3 [Bos taurus]	-	-	-	-	GO:0016020//membrane;GO:0031224//intrinsic component of membrane;GO:0044425//membrane part	GO:0005488//binding;GO:0043169//cation binding;GO:0046872//metal ion binding;GO:0043167//ion binding	GO:0007165//signal transduction;GO:0044699//single-organism process;GO:0050789//regulation of biological process;GO:0051716//cellular response to stimulus;GO:0007186//G-protein coupled receptor signaling pathway;GO:0044763//single-organism cellular process;GO:0044700//single organism signaling;GO:0065007//biological regulation;GO:0050794//regulation of cellular process;GO:0009987//cellular proces…
ncbi_526535	1499.333333	3598.666667	34.11666667	74.07666667	1.118542485	2.52E-129	2.71E-126	yes	SQLE	squalene monooxygenase [Bos taurus]	Metabolism	Global and Overview;Lipid metabolism	ko01100//Metabolic pathways;ko01110//Biosynthesis of secondary metabolites;ko01130//Biosynthesis of antibiotics;ko00100//Steroid biosynthesis	K00511	GO:0044425//membrane part;GO:0031224//intrinsic component of membrane;GO:0016020//membrane	GO:0036094//small molecule binding;GO:0005488//binding;GO:0097159//organic cyclic compound binding;GO:0003824//catalytic activity;GO:1901265//nucleoside phosphate binding;GO:1901363//heterocyclic compound binding;GO:0000166//nucleotide binding	GO:0008152//metabolic process;GO:0044710//single-organism metabolic process;GO:0044699//single-organism process
ncbi_528723	0.333333333	3.666666667	0.01	0.26	4.700439718	0.010429835	0.038003315	yes	S100Z	protein S100-Z [Bos taurus]	-	-	-	-	-	GO:0005488//binding;GO:0043167//ion binding;GO:0043169//cation binding	-
ncbi_528813	0.666666667	5	0.013333333	0.073333333	2.459431619	0.005797121	0.023128292	yes	SCNN1D	PREDICTED: amiloride-sensitive sodium channel subunit delta [Bos taurus]	-	-	-	-	GO:0044425//membrane part;GO:0016020//membrane;GO:0031224//intrinsic component of membrane	-	-
ncbi_529131	0	2.666666667	0.001	0.04	5.321928095	0.010729986	0.038860081	yes	DAPK3	PREDICTED: death-associated protein kinase 2 isoform X2 [Bos taurus]	-	-	-	-	GO:0005623//cell;GO:0005622//intracellular;GO:0044424//intracellular part;GO:0044464//cell part	GO:0016772//transferase activity, transferring phosphorus-containing groups;GO:0016773//phosphotransferase activity, alcohol group as acceptor;GO:0016301//kinase activity;GO:0032550//purine ribonucleoside binding;GO:1901363//heterocyclic compound binding;GO:0003824//catalytic activity;GO:0097159//organic cyclic compound binding;GO:0005515//protein binding;GO:0016740//transferase activity;GO:00018…	GO:0008219//cell death;GO:0012501//programmed cell death;GO:0006915//apoptotic process;GO:0044260//cellular macromolecule metabolic process;GO:0050896//response to stimulus;GO:0006464//cellular protein modification process;GO:0009987//cellular process;GO:0065007//biological regulation;GO:0007165//signal transduction;GO:0071704//organic substance metabolic process;GO:0043412//macromolecule modific…
ncbi_529298	13.66666667	40.66666667	0.11	0.3	1.447458977	3.51E-07	3.86E-06	yes	L3MBTL1	PREDICTED: lethal(3)malignant brain tumor-like protein 1 isoform X1 [Bos taurus]	-	-	-	-	-	-	-
ncbi_530688	10.33333333	4.333333333	0.196666667	0.076666667	-1.359081093	0.005239189	0.021238389	yes	Rpp25	PREDICTED: ribonuclease P protein subunit p25 [Bos taurus]	Genetic Information Processing	Translation	ko03013//RNA transport;ko03008//Ribosome biogenesis in eukaryotes	K14525	GO:0005622//intracellular;GO:0044446//intracellular organelle part;GO:0043231//intracellular membrane-bounded organelle;GO:0015630//microtubule cytoskeleton;GO:0043226//organelle;GO:0005815//microtubule organizing center;GO:0043232//intracellular non-membrane-bounded organelle;GO:0005856//cytoskeleton;GO:0044464//cell part;GO:0005623//cell;GO:0044430//cytoskeletal part;GO:0043227//membrane-bounde…	-	-
ncbi_531327	0	5.333333333	0.001	0.103333333	6.691161905	8.74E-05	0.000585037	yes	LAMP3	lysosome-associated membrane glycoprotein 3 [Bos taurus]	Cellular Processes	Transport and catabolism	ko04142//Lysosome	K06562	GO:0044422//organelle part;GO:0044433//cytoplasmic vesicle part;GO:0005623//cell;GO:0042599//lamellar body;GO:0030659//cytoplasmic vesicle membrane;GO:0043229//intracellular organelle;GO:0098805//whole membrane;GO:0012506//vesicle membrane;GO:0030141//secretory granule;GO:0031410//cytoplasmic vesicle;GO:0044446//intracellular organelle part;GO:0044464//cell part;GO:0043231//intracellular membrane…	-	-
ncbi_532090	0	3.333333333	0.001	0.07	6.129283017	0.003216963	0.0138183	yes	LMOD1	leiomodin-1 [Bos taurus]	-	-	-	-	GO:0043229//intracellular organelle;GO:0043226//organelle;GO:0005622//intracellular;GO:0043232//intracellular non-membrane-bounded organelle;GO:0044424//intracellular part;GO:0005623//cell;GO:0043228//non-membrane-bounded organelle;GO:0044464//cell part	GO:0008092//cytoskeletal protein binding;GO:0005515//protein binding;GO:0005488//binding	-
ncbi_532808	5.926666667	0.366666667	0.11	0.006666667	-4.044394119	0.00010162	0.000670457	yes	CLVS1	clavesin-1 [Bos taurus]	-	-	-	-	GO:0043231//intracellular membrane-bounded organelle;GO:0044464//cell part;GO:0044424//intracellular part;GO:0005622//intracellular;GO:0031410//cytoplasmic vesicle;GO:0043229//intracellular organelle;GO:0043226//organelle;GO:0044444//cytoplasmic part;GO:0016023//cytoplasmic, membrane-bounded vesicle;GO:0005737//cytoplasm;GO:0031982//vesicle;GO:0043227//membrane-bounded organelle;GO:0031988//membr…	GO:0005488//binding;GO:0008289//lipid binding;GO:0043168//anion binding;GO:0043167//ion binding;GO:0005543//phospholipid binding;GO:0035091//phosphatidylinositol binding;GO:1902936//phosphatidylinositol bisphosphate binding;GO:1901981//phosphatidylinositol phosphate binding	GO:0009987//cellular process;GO:0007033//vacuole organization;GO:0051234//establishment of localization;GO:0071840//cellular component organization or biogenesis;GO:0006996//organelle organization;GO:0016043//cellular component organization;GO:0051179//localization
ncbi_533229	34.33333333	18	0.746666667	0.36	-1.05246742	0.004072734	0.017009779	yes	ETNK2	PREDICTED: ethanolamine kinase 2 isoform X2 [Ovis aries musimon]	Metabolism	Global and Overview;Lipid metabolism	ko01100//Metabolic pathways;ko00564//Glycerophospholipid metabolism	K00894	-	GO:0016301//kinase activity;GO:0016772//transferase activity, transferring phosphorus-containing groups;GO:0003824//catalytic activity;GO:0016740//transferase activity	GO:0006796//phosphate-containing compound metabolic process;GO:0044238//primary metabolic process;GO:0044255//cellular lipid metabolic process;GO:0032502//developmental process;GO:0044710//single-organism metabolic process;GO:0009987//cellular process;GO:0071704//organic substance metabolic process;GO:0040007//growth;GO:0007275//multicellular organism development;GO:0006629//lipid metabolic proce…
ncbi_533295	0	3	0.001	0.03	4.906890596	0.005848093	0.023279855	yes	NSUN5	PREDICTED: putative methyltransferase NSUN7 [Bos taurus]	-	-	-	-	-	-	-
ncbi_534583	4.333333333	0.333333333	0.176666667	0.013333333	-3.727920455	0.003725157	0.015720863	yes	CNN1	PREDICTED: calponin-1 [Camelus ferus]	-	-	-	-	GO:0043232//intracellular non-membrane-bounded organelle;GO:0043226//organelle;GO:0044464//cell part;GO:0005622//intracellular;GO:0043229//intracellular organelle;GO:0044424//intracellular part;GO:0005623//cell;GO:0043228//non-membrane-bounded organelle	GO:0005488//binding;GO:0005515//protein binding	GO:0006996//organelle organization;GO:0007010//cytoskeleton organization;GO:1902589//single-organism organelle organization;GO:0044763//single-organism cellular process;GO:0030029//actin filament-based process;GO:0030036//actin cytoskeleton organization;GO:0016043//cellular component organization;GO:0044699//single-organism process;GO:0009987//cellular process;GO:0071840//cellular component organ…
ncbi_535347	9	25	0.156666667	0.353333333	1.173331603	8.35E-05	0.000561625	yes	FYB	FYN-binding protein [Bos taurus]	Environmental Information Processing	Signal transduction	ko04015//Rap1 signaling pathway	K17698	-	-	-
ncbi_535379	273	104.6666667	1.626666667	0.54	-1.590887335	9.41E-54	2.30E-51	yes	ABCA1	PREDICTED: ATP-binding cassette sub-family A member 1 isoform X2 [Bos taurus]	Environmental Information Processing;Organismal Systems	Digestive system;Membrane transport	ko02010//ABC transporters;ko04975//Fat digestion and absorption	K05641	GO:0005623//cell;GO:0005737//cytoplasm;GO:0031224//intrinsic component of membrane;GO:0016023//cytoplasmic, membrane-bounded vesicle;GO:0043227//membrane-bounded organelle;GO:0031982//vesicle;GO:0005622//intracellular;GO:0031410//cytoplasmic vesicle;GO:0016021//integral component of membrane;GO:0044425//membrane part;GO:0016020//membrane;GO:0031988//membrane-bounded vesicle;GO:0044464//cell part;…	GO:0038023//signaling receptor activity;GO:1901363//heterocyclic compound binding;GO:0004888//transmembrane signaling receptor activity;GO:0022892//substrate-specific transporter activity;GO:0060089//molecular transducer activity;GO:0099600//transmembrane receptor activity;GO:0004872//receptor activity;GO:0016818//hydrolase activity, acting on acid anhydrides, in phosphorus-containing anhydrides;…	GO:0071840//cellular component organization or biogenesis;GO:0032879//regulation of localization;GO:1901564//organonitrogen compound metabolic process;GO:1902578//single-organism localization;GO:0050896//response to stimulus;GO:1901135//carbohydrate derivative metabolic process;GO:0007166//cell surface receptor signaling pathway;GO:0009259//ribonucleotide metabolic process;GO:0051649//establishme…
ncbi_535881	2.333333333	12	0.02	0.06	1.584962501	0.000114332	0.00074489	yes	SLC8A2	PREDICTED: sodium/calcium exchanger 2 isoform X1 [Bos taurus]	Environmental Information Processing;Organismal Systems	Digestive system;Sensory system;Signal transduction	ko04740//Olfactory transduction;ko04020//Calcium signaling pathway;ko04022//cGMP - PKG signaling pathway;ko04974//Protein digestion and absorption	K05849	GO:0016020//membrane;GO:0031224//intrinsic component of membrane;GO:0044425//membrane part	-	GO:0015672//monovalent inorganic cation transport;GO:0006814//sodium ion transport;GO:0072511//divalent inorganic cation transport;GO:0006810//transport;GO:0070838//divalent metal ion transport;GO:0044763//single-organism cellular process;GO:0030001//metal ion transport;GO:0006812//cation transport;GO:0009987//cellular process;GO:0044765//single-organism transport;GO:1902578//single-organism loca…
ncbi_537224	487	1105	5.43	11.08	1.028933778	1.02E-64	3.15E-62	yes	Lpin1	PREDICTED: phosphatidate phosphatase LPIN1 isoform X2 [Bos indicus]	Metabolism	Lipid metabolism;Global and Overview	ko01100//Metabolic pathways;ko01110//Biosynthesis of secondary metabolites;ko00564//Glycerophospholipid metabolism;ko00561//Glycerolipid metabolism	K15728	GO:0043234//protein complex;GO:0032991//macromolecular complex;GO:0043227//membrane-bounded organelle;GO:0043229//intracellular organelle;GO:0044464//cell part;GO:0044424//intracellular part;GO:0005623//cell;GO:0043226//organelle;GO:0005622//intracellular;GO:0043231//intracellular membrane-bounded organelle	GO:0000989//transcription factor activity, transcription factor binding;GO:0016788//hydrolase activity, acting on ester bonds;GO:0019899//enzyme binding;GO:0042578//phosphoric ester hydrolase activity;GO:0008134//transcription factor binding;GO:0005515//protein binding;GO:0016791//phosphatase activity;GO:0003824//catalytic activity;GO:0000988//transcription factor activity, protein binding;GO:000…	GO:0006464//cellular protein modification process;GO:0046486//glycerolipid metabolic process;GO:0010467//gene expression;GO:0071840//cellular component organization or biogenesis;GO:0006351//transcription, DNA-templated;GO:0044267//cellular protein metabolic process;GO:0044255//cellular lipid metabolic process;GO:0006629//lipid metabolic process;GO:0032502//developmental process;GO:0044710//singl…
ncbi_537502	35.66666667	18.62333333	0.516666667	0.246666667	-1.06667104	0.000654174	0.00345793	yes	ANKLE1	PREDICTED: ankyrin repeat and LEM domain-containing protein 1 isoform X2 [Bos taurus]	-	-	-	-	-	-	-
ncbi_538131	2.666666667	10.66666667	0.023333333	0.093333333	2	0.000519478	0.002811312	yes	ADAMTS17	PREDICTED: LOW QUALITY PROTEIN: A disintegrin and metalloproteinase with thrombospondin motifs 17 isoform X2 [Bos taurus]	-	-	-	-	GO:0031012//extracellular matrix	GO:0046872//metal ion binding;GO:0046914//transition metal ion binding;GO:0043167//ion binding;GO:0005488//binding;GO:0043169//cation binding	-
ncbi_538402	62.33333333	28.33333333	1.29	0.523333333	-1.301569007	3.27E-08	4.24E-07	yes	FAM81A	PREDICTED: protein FAM81A isoform X1 [Bos taurus]	-	-	-	-	-	-	-
ncbi_538433	1.333333333	7	0.023333333	0.106666667	2.192645078	0.005075566	0.020652921	yes	ANKRD34A	PREDICTED: ankyrin repeat domain-containing protein 34A [Bos taurus]	-	-	-	-	-	-	-
ncbi_540175	22	54.33333333	0.683333333	1.466666667	1.101879614	1.05E-06	1.07E-05	yes	GPRIN2	G protein-regulated inducer of neurite outgrowth 2 [Bos taurus]	-	-	-	-	-	-	-
ncbi_540236	410.18	984.35	12.01333333	26.02333333	1.115169259	2.01E-59	5.70E-57	yes	Tubb4a	tubulin beta-4A chain isoform 2 [Homo sapiens]	Cellular Processes	Cellular commiunity;Transport and catabolism	ko04145//Phagosome;ko04540//Gap junction	K07375	GO:0005622//intracellular;GO:0044422//organelle part;GO:0043231//intracellular membrane-bounded organelle;GO:0043229//intracellular organelle;GO:0043227//membrane-bounded organelle;GO:0005737//cytoplasm;GO:0044424//intracellular part;GO:0005813//centrosome;GO:0042995//cell projection;GO:0043005//neuron projection;GO:0097458//neuron part;GO:0043226//organelle;GO:0044297//cell body;GO:0044446//intr…	GO:0017111//nucleoside-triphosphatase activity;GO:0003824//catalytic activity;GO:0097367//carbohydrate derivative binding;GO:0001882//nucleoside binding;GO:0016462//pyrophosphatase activity;GO:0016818//hydrolase activity, acting on acid anhydrides, in phosphorus-containing anhydrides;GO:0005488//binding;GO:1901363//heterocyclic compound binding;GO:0097159//organic cyclic compound binding;GO:00325…	GO:0009154//purine ribonucleotide catabolic process;GO:0007017//microtubule-based process;GO:0031023//microtubule organizing center organization;GO:0044237//cellular metabolic process;GO:1901564//organonitrogen compound metabolic process;GO:0044710//single-organism metabolic process;GO:0007049//cell cycle;GO:0006796//phosphate-containing compound metabolic process;GO:0044248//cellular catabolic p…
ncbi_540239	29	15.66666667	1.44	0.703333333	-1.033788313	0.001161825	0.00570762	yes	EVX1	homeobox even-skipped homolog protein 1 [Bos taurus]	-	-	-	-	GO:0005623//cell;GO:0005622//intracellular;GO:0044464//cell part;GO:0043231//intracellular membrane-bounded organelle;GO:0043229//intracellular organelle;GO:0043226//organelle;GO:0043227//membrane-bounded organelle;GO:0044424//intracellular part	GO:0001071//nucleic acid binding transcription factor activity;GO:0005488//binding;GO:0097159//organic cyclic compound binding;GO:1901363//heterocyclic compound binding;GO:0003676//nucleic acid binding;GO:0003677//DNA binding	GO:0034645//cellular macromolecule biosynthetic process;GO:0009987//cellular process;GO:0006351//transcription, DNA-templated;GO:0006725//cellular aromatic compound metabolic process;GO:0044249//cellular biosynthetic process;GO:0016070//RNA metabolic process;GO:0021510//spinal cord development;GO:0044237//cellular metabolic process;GO:0090304//nucleic acid metabolic process;GO:0021515//cell diffe…
ncbi_541302	14.66666667	4.666666667	0.313333333	0.106666667	-1.554588852	8.15E-05	0.000549269	yes	CYP2R1	vitamin D 25-hydroxylase [Bos taurus]	Metabolism	Global and Overview;Lipid metabolism	ko01100//Metabolic pathways;ko00100//Steroid biosynthesis	K07419	GO:0043227//membrane-bounded organelle;GO:0043229//intracellular organelle;GO:0043231//intracellular membrane-bounded organelle;GO:0044424//intracellular part;GO:0044464//cell part;GO:0005623//cell;GO:0043226//organelle;GO:0005622//intracellular	GO:0004497//monooxygenase activity;GO:0043169//cation binding;GO:0016709//oxidoreductase activity, acting on paired donors, with incorporation or reduction of molecular oxygen, NAD(P)H as one donor, and incorporation of one atom of oxygen;GO:0005488//binding;GO:0046914//transition metal ion binding;GO:0003824//catalytic activity;GO:0043167//ion binding;GO:0046872//metal ion binding;GO:1901363//he…	GO:0006775//fat-soluble vitamin metabolic process;GO:0006694//steroid biosynthetic process;GO:0042362//fat-soluble vitamin biosynthetic process;GO:0042221//response to chemical;GO:1901362//organic cyclic compound biosynthetic process;GO:0044711//single-organism biosynthetic process;GO:0008610//lipid biosynthetic process;GO:0044283//small molecule biosynthetic process;GO:1901615//organic hydroxy c…
ncbi_613414	120.3366667	714.2733333	17.36666667	91.83666667	2.402749407	1.64E-49	3.54E-47	yes	TRH	thyrotropin releasing hormone precursor [Bos taurus]	Environmental Information Processing	Signaling molecules and interaction	ko04080//Neuroactive ligand-receptor interaction	K05253	-	-	GO:0023052//signaling;GO:0007626//locomotory behavior;GO:0050896//response to stimulus;GO:0044699//single-organism process;GO:0007165//signal transduction;GO:0009987//cellular process;GO:0044708//single-organism behavior;GO:0032501//multicellular organismal process;GO:0007610//behavior;GO:0050789//regulation of biological process;GO:0044707//single-multicellular organism process;GO:0008344//adult…
ncbi_613667	9	29.66666667	0.523333333	1.523333333	1.541429606	6.41E-07	6.73E-06	yes	CXCL1	TPA: chemokine (C-X-C motif) ligand 2 [Bos taurus]	Organismal Systems;Environmental Information Processing	Signal transduction;Immune system;Signaling molecules and interaction	ko04060//Cytokine-cytokine receptor interaction;ko04062//Chemokine signaling pathway;ko04668//TNF signaling pathway	K05505	-	GO:0005102//receptor binding;GO:0005488//binding;GO:0005515//protein binding;GO:0005125//cytokine activity	GO:0009605//response to external stimulus;GO:0002376//immune system process;GO:0042221//response to chemical;GO:0050896//response to stimulus;GO:0040011//locomotion;GO:0042330//taxis;GO:0006935//chemotaxis
ncbi_613862	12	6	0.38	0.156666667	-1.278301162	0.012910245	0.045347985	yes	TULP1	tubby-related protein 1 [Bos taurus]	-	-	-	-	GO:0097458//neuron part;GO:0016020//membrane;GO:0044464//cell part;GO:0005623//cell	GO:0043168//anion binding;GO:0005543//phospholipid binding;GO:0008092//cytoskeletal protein binding;GO:0038023//signaling receptor activity;GO:0004888//transmembrane signaling receptor activity;GO:0035091//phosphatidylinositol binding;GO:1901981//phosphatidylinositol phosphate binding;GO:1902936//phosphatidylinositol bisphosphate binding;GO:0060089//molecular transducer activity;GO:0004872//recep…	GO:0007423//sensory organ development;GO:0044763//single-organism cellular process;GO:0030030//cell projection organization;GO:0030182//neuron differentiation;GO:0023052//signaling;GO:0016192//vesicle-mediated transport;GO:0044700//single organism signaling;GO:0048869//cellular developmental process;GO:0050896//response to stimulus;GO:0001754//eye photoreceptor cell differentiation;GO:0044767//si…
ncbi_614115	12	26.33333333	0.083333333	0.173333333	1.056583528	0.00136634	0.006550802	yes	SRRM4	PREDICTED: serine/arginine repetitive matrix protein 4 [Bos taurus]	-	-	-	-	GO:0043231//intracellular membrane-bounded organelle;GO:0043229//intracellular organelle;GO:0005623//cell;GO:0005622//intracellular;GO:0043227//membrane-bounded organelle;GO:0044464//cell part;GO:0044424//intracellular part;GO:0043226//organelle	GO:0044822//poly(A) RNA binding;GO:0003723//RNA binding;GO:1901363//heterocyclic compound binding;GO:0005488//binding;GO:0003676//nucleic acid binding;GO:0097159//organic cyclic compound binding	GO:0044237//cellular metabolic process;GO:0048856//anatomical structure development;GO:0007600//sensory perception;GO:0008152//metabolic process;GO:0050954//sensory perception of mechanical stimulus;GO:0034641//cellular nitrogen compound metabolic process;GO:0044699//single-organism process;GO:0046483//heterocycle metabolic process;GO:0009987//cellular process;GO:0032502//developmental process;GO…
ncbi_614317	0.666666667	4.666666667	0.006666667	0.053333333	3	0.009579936	0.035305095	yes	Nat8l	PREDICTED: N-acetylaspartate synthetase [Ovis aries musimon]	Metabolism	Global and Overview;Amino acid metabolism	ko01100//Metabolic pathways;ko00250//Alanine, aspartate and glutamate metabolism	K18309	GO:0044422//organelle part;GO:0005783//endoplasmic reticulum;GO:0031090//organelle membrane;GO:0005737//cytoplasm;GO:0043229//intracellular organelle;GO:0005789//endoplasmic reticulum membrane;GO:0005739//mitochondrion;GO:0098588//bounding membrane of organelle;GO:0044432//endoplasmic reticulum part;GO:0005740//mitochondrial envelope;GO:0005623//cell;GO:0012505//endomembrane system;GO:0016020//me…	GO:0016740//transferase activity;GO:0016747//transferase activity, transferring acyl groups other than amino-acyl groups;GO:0003824//catalytic activity;GO:0016407//acetyltransferase activity;GO:0016746//transferase activity, transferring acyl groups;GO:0008080//N-acetyltransferase activity;GO:0016410//N-acyltransferase activity	GO:0051049//regulation of transport;GO:0065007//biological regulation;GO:0043269//regulation of ion transport;GO:0032879//regulation of localization;GO:0048518//positive regulation of biological process;GO:0050789//regulation of biological process;GO:0051050//positive regulation of transport;GO:0043270//positive regulation of ion transport
ncbi_614893	496.6666667	270.6666667	11.81666667	5.786666667	-1.03001868	7.56E-40	1.08E-37	yes	CDCA7	cell division cycle-associated protein 7 [Bos taurus]	-	-	-	-	GO:0044464//cell part;GO:0044424//intracellular part;GO:0005623//cell;GO:0005622//intracellular	-	GO:0044271//cellular nitrogen compound biosynthetic process;GO:0071704//organic substance metabolic process;GO:0008152//metabolic process;GO:0034641//cellular nitrogen compound metabolic process;GO:0018130//heterocycle biosynthetic process;GO:0019438//aromatic compound biosynthetic process;GO:0012501//programmed cell death;GO:0016265//death;GO:0044260//cellular macromolecule metabolic process;GO:…
ncbi_615458	44	21.66666667	0.75	0.33	-1.184424571	2.71E-07	3.05E-06	yes	LYL1	PREDICTED: protein lyl-1 [Bos mutus]	-	-	-	-	-	GO:1901363//heterocyclic compound binding;GO:0005515//protein binding;GO:0097159//organic cyclic compound binding;GO:0005488//binding;GO:0003676//nucleic acid binding	GO:0009987//cellular process;GO:0032501//multicellular organismal process;GO:0034641//cellular nitrogen compound metabolic process;GO:1901362//organic cyclic compound biosynthetic process;GO:0032502//developmental process;GO:0006139//nucleobase-containing compound metabolic process;GO:0044249//cellular biosynthetic process;GO:0034645//cellular macromolecule biosynthetic process;GO:0048534//hemato…
ncbi_615537	16.23666667	8.003333333	0.206666667	0.09	-1.199308808	0.003022763	0.013088637	yes	GSTM1	GSTM2 protein, partial [Bos taurus]	Metabolism	Metabolism of other amino acids;Xenobiotics biodegradation and metabolism	ko00980//Metabolism of xenobiotics by cytochrome P450;ko00982//Drug metabolism - cytochrome P450;ko00480//Glutathione metabolism	K00799	GO:0005623//cell;GO:0005622//intracellular;GO:0044464//cell part;GO:0044424//intracellular part	-	-
ncbi_615553	217	118.6666667	8.923333333	4.413333333	-1.015714017	7.56E-20	3.31E-18	yes	RMI2	TPA: recQ-mediated genome instability protein 2 [Bos taurus]	Genetic Information Processing	Replication and repair	ko03460//Fanconi anemia pathway	K15365	GO:0044464//cell part;GO:0044424//intracellular part;GO:0005623//cell;GO:0043229//intracellular organelle;GO:0043227//membrane-bounded organelle;GO:0043231//intracellular membrane-bounded organelle;GO:0005622//intracellular;GO:0043226//organelle	-	GO:0046483//heterocycle metabolic process;GO:0071704//organic substance metabolic process;GO:0006807//nitrogen compound metabolic process;GO:0043170//macromolecule metabolic process;GO:1901360//organic cyclic compound metabolic process;GO:0006139//nucleobase-containing compound metabolic process;GO:0044238//primary metabolic process;GO:0008152//metabolic process;GO:0006725//cellular aromatic comp…
ncbi_615929	20	54	0.473333333	1.183333333	1.321928095	3.03E-08	3.95E-07	yes	GGT7	gamma-glutamyltransferase 7 [Bos taurus]	Metabolism	Global and Overview;Metabolism of other amino acids	ko01100//Metabolic pathways;ko00480//Glutathione metabolism;ko00430//Taurine and hypotaurine metabolism;ko00460//Cyanoamino acid metabolism	K00681	GO:0044425//membrane part;GO:0016020//membrane;GO:0031224//intrinsic component of membrane	GO:0070011//peptidase activity, acting on L-amino acid peptides;GO:0008242//omega peptidase activity;GO:0008233//peptidase activity;GO:0016787//hydrolase activity;GO:0008238//exopeptidase activity;GO:0003824//catalytic activity	GO:0006807//nitrogen compound metabolic process;GO:0043603//cellular amide metabolic process;GO:0009987//cellular process;GO:0006575//cellular modified amino acid metabolic process;GO:0044237//cellular metabolic process;GO:0006518//peptide metabolic process;GO:0006749//glutathione metabolic process;GO:0008152//metabolic process;GO:0034641//cellular nitrogen compound metabolic process;GO:0071704//…
ncbi_616048	18.33333333	36	0.67	1.413333333	1.076868763	0.010180492	0.03719556	yes	DUSP13	TPA: dual specificity phosphatase 13 [Bos taurus]	-	-	-	-	-	GO:0003824//catalytic activity;GO:0004721//phosphoprotein phosphatase activity;GO:0016788//hydrolase activity, acting on ester bonds;GO:0016791//phosphatase activity;GO:0042578//phosphoric ester hydrolase activity;GO:0016787//hydrolase activity	GO:0044238//primary metabolic process;GO:0008152//metabolic process;GO:0016311//dephosphorylation;GO:0006796//phosphate-containing compound metabolic process;GO:0044267//cellular protein metabolic process;GO:0036211//protein modification process;GO:0044260//cellular macromolecule metabolic process;GO:0043170//macromolecule metabolic process;GO:0019538//protein metabolic process;GO:0006793//phosph…
ncbi_616069	2.333333333	11	0.096666667	0.27	1.481869008	0.000212832	0.001294151	yes	N4BP2L1	NEDD4-binding protein 2-like 1 [Bos taurus]	-	-	-	-	-	-	-
ncbi_616179	21	10.66666667	0.323333333	0.133333333	-1.277984747	0.000611018	0.003243623	yes	EDA	ectodysplasin-A [Bos taurus]	Environmental Information Processing	Signaling molecules and interaction	ko04060//Cytokine-cytokine receptor interaction	K05480	GO:0005623//cell;GO:0012505//endomembrane system;GO:0016021//integral component of membrane;GO:0031224//intrinsic component of membrane;GO:0044425//membrane part;GO:0016020//membrane;GO:0042175//nuclear outer membrane-endoplasmic reticulum membrane network;GO:0044464//cell part	-	GO:0042306//regulation of protein import into nucleus;GO:0009888//tissue development;GO:0048732//gland development;GO:0002376//immune system process;GO:0060255//regulation of macromolecule metabolic process;GO:1903506//regulation of nucleic acid-templated transcription;GO:0031328//positive regulation of cellular biosynthetic process;GO:0048522//positive regulation of cellular process;GO:0051173//…
ncbi_616407	27	15	0.42	0.203333333	-1.046542586	0.001405583	0.006713023	yes	Slc24a3	PREDICTED: sodium/potassium/calcium exchanger 3 isoform X3 [Ovis aries musimon]	-	-	-	-	GO:0044425//membrane part;GO:0016020//membrane;GO:0031224//intrinsic component of membrane	GO:0046873//metal ion transmembrane transporter activity;GO:0015291//secondary active transmembrane transporter activity;GO:0015077//monovalent inorganic cation transmembrane transporter activity;GO:0008324//cation transmembrane transporter activity;GO:0022857//transmembrane transporter activity;GO:0022890//inorganic cation transmembrane transporter activity;GO:0015081//sodium ion transmembrane t…	GO:0006873//cellular ion homeostasis;GO:0015672//monovalent inorganic cation transport;GO:0042592//homeostatic process;GO:0034220//ion transmembrane transport;GO:0030001//metal ion transport;GO:0006816//calcium ion transport;GO:1902578//single-organism localization;GO:0051234//establishment of localization;GO:0044699//single-organism process;GO:0070838//divalent metal ion transport;GO:0019725//ce…
ncbi_616532	6.666666667	22	0.106666667	0.313333333	1.554588852	3.20E-05	0.000237572	yes	LSMEM2	PREDICTED: leucine-rich single-pass membrane protein 2 [Bos taurus]	-	-	-	-	-	-	-
ncbi_616593	2.666666667	8.333333333	0.086666667	0.253333333	1.547487795	0.009657797	0.035551442	yes	CYP2C19	cytochrome P450, family 2, subfamily C, polypeptide 87 precursor [Bos taurus]	Metabolism;Organismal Systems	Lipid metabolism;Sensory system;Metabolism of cofactors and vitamins;Global and Overview;Nervous system	ko01100//Metabolic pathways;ko04726//Serotonergic synapse;ko04750//Inflammatory mediator regulation of TRP channels;ko00590//Arachidonic acid metabolism;ko00140//Steroid hormone biosynthesis;ko00830//Retinol metabolism;ko00591//Linoleic acid metabolism	K07413	-	GO:0046906//tetrapyrrole binding;GO:1901363//heterocyclic compound binding;GO:0004497//monooxygenase activity;GO:0043167//ion binding;GO:0046872//metal ion binding;GO:0046914//transition metal ion binding;GO:0003824//catalytic activity;GO:0097159//organic cyclic compound binding;GO:0016491//oxidoreductase activity;GO:0043169//cation binding;GO:0005488//binding	GO:0044699//single-organism process;GO:0008152//metabolic process;GO:0044710//single-organism metabolic process
ncbi_616843	3	0	0.04	0.001	-5.321928095	0.005848093	0.023279855	yes	PGLYRP4	PREDICTED: peptidoglycan recognition protein 4 isoform X1 [Bison bison bison]	-	-	-	-	-	GO:0016810//hydrolase activity, acting on carbon-nitrogen (but not peptide) bonds;GO:0008329//signaling pattern recognition receptor activity;GO:0005539//glycosaminoglycan binding;GO:0097367//carbohydrate derivative binding;GO:0016811//hydrolase activity, acting on carbon-nitrogen (but not peptide) bonds, in linear amides;GO:0004872//receptor activity;GO:0004871//signal transducer activity;GO:006…	GO:0048519//negative regulation of biological process;GO:0002376//immune system process;GO:0048856//anatomical structure development;GO:0050789//regulation of biological process;GO:0006022//aminoglycan metabolic process;GO:0002323//natural killer cell activation involved in immune response;GO:0030154//cell differentiation;GO:0048869//cellular developmental process;GO:0008152//metabolic process;GO…
ncbi_616897	1.666666667	7	0.053333333	0.18	1.754887502	0.011434489	0.040970201	yes	AAED1	thioredoxin-like protein AAED1 [Bos taurus]	-	-	-	-	-	-	-
ncbi_617024	159	77.33333333	2.273333333	0.943333333	-1.268969686	1.48E-21	7.20E-20	yes	E2F2	PREDICTED: transcription factor E2F2 [Bos taurus]	Cellular Processes	Cell growth and death	ko04110//Cell cycle	K09389	GO:0044424//intracellular part;GO:0044464//cell part;GO:0032991//macromolecular complex;GO:0005622//intracellular;GO:0005623//cell;GO:0043229//intracellular organelle;GO:0043227//membrane-bounded organelle;GO:0043231//intracellular membrane-bounded organelle;GO:0043226//organelle;GO:0043234//protein complex	GO:0005488//binding;GO:1901363//heterocyclic compound binding;GO:0001071//nucleic acid binding transcription factor activity;GO:0097159//organic cyclic compound binding;GO:0005515//protein binding;GO:0003676//nucleic acid binding	GO:0044260//cellular macromolecule metabolic process;GO:0019438//aromatic compound biosynthetic process;GO:0050896//response to stimulus;GO:0009987//cellular process;GO:0006725//cellular aromatic compound metabolic process;GO:1901360//organic cyclic compound metabolic process;GO:0034654//nucleobase-containing compound biosynthetic process;GO:0034645//cellular macromolecule biosynthetic process;GO…
ncbi_617034	5	15.33333333	0.163333333	0.416666667	1.351074441	0.000713471	0.003726214	yes	CD83	CD83 antigen precursor [Bos taurus]	-	-	-	-	-	-	GO:0044767//single-organism developmental process;GO:0044707//single-multicellular organism process;GO:0002520//immune system development;GO:0098609//cell-cell adhesion;GO:0043367//CD4-positive, alpha-beta T cell differentiation;GO:0035710//CD4-positive, alpha-beta T cell activation;GO:0098602//single organism cell adhesion;GO:0048869//cellular developmental process;GO:0016337//single organismal …
ncbi_617485	3.333333333	13.33333333	0.046666667	0.246666667	2.402098444	0.000764564	0.003953392	yes	SH2D1B	SH2 domain-containing protein 1B [Bos taurus]	Organismal Systems	Immune system	ko04650//Natural killer cell mediated cytotoxicity	K07989	-	-	-
ncbi_618086	10.63333333	2.556666667	0.1	0.023333333	-2.099535674	0.000686513	0.00360408	yes	RTP3	PREDICTED: receptor-transporting protein 3 [Bos taurus]	-	-	-	-	GO:0044464//cell part;GO:0005622//intracellular;GO:0044424//intracellular part;GO:0005623//cell	-	GO:0046907//intracellular transport;GO:0044765//single-organism transport;GO:0006810//transport;GO:1902582//single-organism intracellular transport;GO:0051234//establishment of localization;GO:0071702//organic substance transport;GO:0070727//cellular macromolecule localization;GO:0006886//intracellular protein transport;GO:0008104//protein localization;GO:1902578//single-organism localization;GO:…
ncbi_618318	2	8.666666667	0.073333333	0.303333333	2.048363022	0.001210701	0.005902638	yes	Doc2g	double C2-like domain-containing protein gamma [Bos taurus]	-	-	-	-	GO:0016023//cytoplasmic, membrane-bounded vesicle;GO:0005622//intracellular;GO:0044464//cell part;GO:0031410//cytoplasmic vesicle;GO:0044424//intracellular part;GO:0030136//clathrin-coated vesicle;GO:0031988//membrane-bounded vesicle;GO:0030135//coated vesicle;GO:0005623//cell;GO:0044444//cytoplasmic part;GO:0043231//intracellular membrane-bounded organelle;GO:0043229//intracellular organelle;GO:…	-	GO:0051234//establishment of localization;GO:0051179//localization
ncbi_618577	16.33333333	8	0.34	0.166666667	-1.028569152	0.002618937	0.011579289	yes	SYBU	TPA: syntabulin [Bos taurus]	-	-	-	-	-	GO:0008092//cytoskeletal protein binding;GO:0005488//binding;GO:0005515//protein binding	-
ncbi_618677	116	291	7.513333333	16.85	1.165223577	5.50E-23	3.00E-21	yes	GDF15	growth/differentiation factor 15 precursor [Bos taurus]	-	-	-	-	-	GO:0005488//binding;GO:0005102//receptor binding;GO:0005515//protein binding	-
ncbi_618701	18.45	45.69333333	0.463333333	1.063333333	1.198471541	3.53E-06	3.22E-05	yes	MAGEB4	TPA: melanoma antigen family B, 4-like [Bos taurus]	-	-	-	-	-	-	-
ncbi_777790	10.66666667	5	0.74	0.313333333	-1.239827015	0.009639199	0.035491076	yes	celf2	CUGBP Elav-like family member 2 [Bos taurus]	-	-	-	-	GO:0043231//intracellular membrane-bounded organelle;GO:0043226//organelle;GO:0043227//membrane-bounded organelle;GO:0043229//intracellular organelle;GO:0005623//cell;GO:0044424//intracellular part;GO:0005622//intracellular;GO:0044464//cell part	GO:0097159//organic cyclic compound binding;GO:0003723//RNA binding;GO:1901363//heterocyclic compound binding;GO:0005488//binding;GO:0003676//nucleic acid binding	GO:0044085//cellular component biogenesis;GO:0071704//organic substance metabolic process;GO:0006396//RNA processing;GO:0044260//cellular macromolecule metabolic process;GO:0010467//gene expression;GO:0009987//cellular process;GO:0006397//mRNA processing;GO:0006807//nitrogen compound metabolic process;GO:0065007//biological regulation;GO:0051239//regulation of multicellular organismal process;GO:…
ncbi_781543	0	9.333333333	0.001	0.086666667	6.437405312	4.06E-07	4.39E-06	yes	Rgs8	PREDICTED: regulator of G-protein signaling 8 isoform X2 [Callithrix jacchus]	-	-	-	-	-	-	-
ncbi_782542	20.33333333	9.666666667	0.09	0.043333333	-1.054447784	0.007355181	0.028247956	yes	ONECUT2	PREDICTED: one cut domain family member 2 isoform X2 [Ovis aries musimon]	-	-	-	-	GO:0005622//intracellular;GO:0005623//cell;GO:0044424//intracellular part;GO:0043231//intracellular membrane-bounded organelle;GO:0044464//cell part;GO:0043226//organelle;GO:0043229//intracellular organelle;GO:0043227//membrane-bounded organelle	GO:1901363//heterocyclic compound binding;GO:0003676//nucleic acid binding;GO:0003677//DNA binding;GO:0097159//organic cyclic compound binding;GO:0005488//binding;GO:0001071//nucleic acid binding transcription factor activity	GO:0007160//cell-matrix adhesion;GO:0071840//cellular component organization or biogenesis;GO:0034641//cellular nitrogen compound metabolic process;GO:0043170//macromolecule metabolic process;GO:0006725//cellular aromatic compound metabolic process;GO:0048513//animal organ development;GO:0048666//neuron development;GO:0071495//cellular response to endogenous stimulus;GO:0022610//biological adhesi…
ncbi_784268	4.333333333	11.66666667	0.113333333	0.29	1.355480655	0.0073145	0.028131887	yes	TNFRSF17	PREDICTED: tumor necrosis factor receptor superfamily member 17 [Bos taurus]	Organismal Systems;Environmental Information Processing	Immune system;Signaling molecules and interaction	ko04060//Cytokine-cytokine receptor interaction;ko04672//Intestinal immune network for IgA production	K05153	-	-	-
ncbi_784290	0	3.333333333	0.001	0.22	7.781359714	0.003216963	0.0138183	yes	IZUMO2	izumo sperm-egg fusion protein 2 [Bos taurus]	-	-	-	-	GO:0005623//cell;GO:0044464//cell part	-	GO:0044238//primary metabolic process;GO:0008152//metabolic process;GO:0032774//RNA biosynthetic process;GO:1901362//organic cyclic compound biosynthetic process;GO:0044271//cellular nitrogen compound biosynthetic process;GO:0046483//heterocycle metabolic process;GO:1901576//organic substance biosynthetic process;GO:0009058//biosynthetic process;GO:0034645//cellular macromolecule biosynthetic pro…
ncbi_786836	8.666666667	19.30666667	0.306666667	0.62	1.015596855	0.004650379	0.019115594	yes	MAGEB1	melanoma antigen family B, 2-like [Bos taurus]	-	-	-	-	-	-	-
ncbi_789132	5.333333333	0.666666667	0.146666667	0.02	-2.874469118	0.002143713	0.009725962	yes	ASIC3	amiloride-sensitive cation channel 3 [Bos taurus]	Organismal Systems	Sensory system	ko04750//Inflammatory mediator regulation of TRP channels	K04830	GO:0031224//intrinsic component of membrane;GO:0016021//integral component of membrane;GO:0016020//membrane;GO:0044425//membrane part	GO:0046873//metal ion transmembrane transporter activity;GO:0022803//passive transmembrane transporter activity;GO:0005272//sodium channel activity;GO:0042927//siderophore transporter activity;GO:0022892//substrate-specific transporter activity;GO:0022838//substrate-specific channel activity;GO:0005261//cation channel activity;GO:0008324//cation transmembrane transporter activity;GO:0015267//chan…	GO:0032501//multicellular organismal process;GO:0003008//system process;GO:0044699//single-organism process;GO:0019233//sensory perception of pain;GO:0006810//transport;GO:0050954//sensory perception of mechanical stimulus;GO:0050877//neurological system process;GO:0030001//metal ion transport;GO:0006814//sodium ion transport;GO:0015672//monovalent inorganic cation transport;GO:0007606//sensory p…
