# Supplementary material for: PGN and LTA from Staphylococcus aureus Induced Inflammation and Decreased Lactation through Regulating DNA Methylation and Histone H3 Acetylation in Bovine Mammary Epithelial Cells
Source: Toxins (Basel). 2020 Apr 9;12(4):238. doi: 10.3390/toxins12040238 (PMC7232188; doi:10.3390/toxins12040238)
Supplement: Supplementary file 1 [file toxins-12-00238-s001.zip › toxins-732036-for conversion/Table S4. The annotations of all DEGs in CON-vs-PGN+LTA pair.xls]

Table S4. The annotationsof all DEGs in CON-vs-PGN + LTA pair
id	CON_count	MIX_count	CON_fpkm	MIX_fpkm	log2(FC)	Pvalue	FDR	significant	Symbol	Description	KEGG_A_class	KEGG_B_class	Pathway	K_ID	GO Component	GO Function	GO Process
XLOC_000262	0.666666667	5.333333333	0.103333333	0.766666667	2.891293741	0.006046391	0.018432415	yes	-	XP_010833582.1 PREDICTED: LOW QUALITY PROTEIN: transmembrane protein 212 [Bison bison bison]	-	-	-	-	-	-	-
XLOC_000284	0.666666667	4.666666667	0.126666667	0.816666667	2.688710426	0.010011357	0.028877479	yes	PFN1	XP_004604989.1 PREDICTED: profilin-1 [Sorex araneus]	Cellular Processes;Environmental Information Processing	Signal transduction;Cell motility	ko04015//Rap1 signaling pathway;ko04810//Regulation of actin cytoskeleton	K05759	GO:0044424//intracellular part;GO:0043226//organelle;GO:0043231//intracellular membrane-bounded organelle;GO:0043227//membrane-bounded organelle;GO:0044464//cell part;GO:0044421//extracellular region part;GO:0005623//cell;GO:0043229//intracellular organelle;GO:0005576//extracellular region;GO:0005622//intracellular	GO:0005488//binding;GO:0005515//protein binding	GO:0044707//single-multicellular organism process;GO:0019222//regulation of metabolic process;GO:0048519//negative regulation of biological process;GO:0009889//regulation of biosynthetic process;GO:0048522//positive regulation of cellular process;GO:0032231//regulation of actin filament bundle assembly;GO:0006355//regulation of transcription, DNA-templated;GO:0043254//regulation of protein comple…
XLOC_001152	10	4.666666667	0.633333333	0.266666667	-1.247927513	0.005181804	0.016144343	yes	-	-	-	-	-	-	-	-	-
XLOC_001595	29.66666667	96	0.306666667	0.83	1.436439976	7.35E-15	1.10E-13	yes	-	XP_014333125.1 PREDICTED: inosine triphosphate pyrophosphatase isoform X4 [Bos mutus]	Genetic Information Processing	Replication and repair	ko03420//Nucleotide excision repair	K10838	GO:0005623//cell;GO:0044464//cell part;GO:0005622//intracellular;GO:0043226//organelle;GO:0044424//intracellular part;GO:0043229//intracellular organelle	GO:0005104//fibroblast growth factor receptor binding;GO:0070851//growth factor receptor binding;GO:0005102//receptor binding;GO:0005488//binding;GO:0005515//protein binding	GO:0042221//response to chemical;GO:0048583//regulation of response to stimulus;GO:0070887//cellular response to chemical stimulus;GO:0048869//cellular developmental process;GO:0010033//response to organic substance;GO:0044700//single organism signaling;GO:0007166//cell surface receptor signaling pathway;GO:0044763//single-organism cellular process;GO:0048519//negative regulation of biological pr…
XLOC_002779	9.666666667	5	0.456666667	0.193333333	-1.240051088	0.01477167	0.04039346	yes	-	XP_013371751.1 PREDICTED: LOW QUALITY PROTEIN: uncharacterized protein LOC106148962 [Chinchilla lanigera]	-	-	-	-	-	-	-
XLOC_004659	15	36.33333333	0.81	1.76	1.119581616	0.00025468	0.001082241	yes	-	XP_006046712.1 PREDICTED: vegetative cell wall protein gp1-like [Bubalus bubalis]	-	-	-	-	-	-	-
XLOC_004948	0.666666667	8.333333333	0.043333333	0.496666667	3.518728802	4.19E-05	0.000205464	yes	-	-	-	-	-	-	-	-	-
XLOC_005432	26.16666667	77.54	0.316666667	0.786666667	1.312787441	1.06E-11	1.21E-10	yes	-	XP_012770936.1 hypothetical protein, conserved [Babesia bigemina]	-	-	-	-	-	-	-
XLOC_005961	0.333333333	3.666666667	0.043333333	0.366666667	3.080919995	0.018709949	0.049561851	yes	-	-	-	-	-	-	-	-	-
XLOC_007024	22.33333333	11.66666667	0.936666667	0.326666667	-1.519716476	0.000433573	0.001748707	yes	-	-	-	-	-	-	-	-	-
XLOC_007105	12.33333333	33.66666667	0.2	0.436666667	1.126532406	0.000945851	0.003534222	yes	-	-	-	-	-	-	-	-	-
XLOC_007315	10	25	0.26	0.533333333	1.036525876	0.001259665	0.004574306	yes	-	NP_001040099.1 bitter taste receptor Bota-T2R65A [Bos taurus]	-	-	-	-	GO:0043231//intracellular membrane-bounded organelle;GO:0043226//organelle;GO:0005737//cytoplasm;GO:0016020//membrane;GO:0043229//intracellular organelle;GO:0005623//cell;GO:0005622//intracellular;GO:0044464//cell part;GO:0031224//intrinsic component of membrane;GO:0044444//cytoplasmic part;GO:0043227//membrane-bounded organelle;GO:0005576//extracellular region;GO:0044424//intracellular part;GO:0…	GO:0003824//catalytic activity;GO:0005515//protein binding;GO:0005488//binding;GO:0016647//oxidoreductase activity, acting on the CH-NH group of donors, oxygen as acceptor;GO:0016491//oxidoreductase activity;GO:0016645//oxidoreductase activity, acting on the CH-NH group of donors;GO:0060089//molecular transducer activity	GO:0044767//single-organism developmental process;GO:1901564//organonitrogen compound metabolic process;GO:0048523//negative regulation of cellular process;GO:0006807//nitrogen compound metabolic process;GO:0001944//vasculature development;GO:0040012//regulation of locomotion;GO:0048522//positive regulation of cellular process;GO:0009653//anatomical structure morphogenesis;GO:0051716//cellular re…
XLOC_007424	50.33333333	121.3333333	0.653333333	1.336666667	1.032748582	2.45E-07	1.72E-06	yes	-	-	-	-	-	-	-	-	-
XLOC_008091	5.333333333	14	0.28	0.623333333	1.154577037	0.010813528	0.030878969	yes	-	-	-	-	-	-	-	-	-
XLOC_009072	0.333333333	7.333333333	0.013333333	0.316666667	4.569855608	3.00E-05	0.000150174	yes	-	-	-	-	-	-	-	-	-
XLOC_009150	3	14	0.256666667	1.07	2.059642946	0.000175884	0.000773701	yes	-	XP_005956120.1 PREDICTED: LOW QUALITY PROTEIN: type 1 phosphatidylinositol 4,5-bisphosphate 4-phosphatase [Pantholops hodgsonii]	Environmental Information Processing	Signal transduction	ko04070//Phosphatidylinositol signaling system	K13084	-	-	-
XLOC_009346	10.33333333	24.66666667	0.36	0.786666667	1.127755547	0.00176171	0.006181957	yes	-	CAA10770.1 reverse transcriptase-like [Bos taurus]	-	-	-	-	-	-	-
XLOC_009412	12	4.666666667	0.45	0.146666667	-1.617383978	0.000530224	0.002097921	yes	-	ELR52585.1 Cleavage stimulation factor subunit 2 [Bos mutus]	Organismal Systems	Sensory system	ko04742//Taste transduction	K08474	GO:0005576//extracellular region;GO:0044425//membrane part;GO:0044446//intracellular organelle part;GO:0043226//organelle;GO:0043232//intracellular non-membrane-bounded organelle;GO:0005856//cytoskeleton;GO:0044430//cytoskeletal part;GO:0044424//intracellular part;GO:0044464//cell part;GO:0005622//intracellular;GO:0015630//microtubule cytoskeleton;GO:0043228//non-membrane-bounded organelle;GO:004…	GO:0043167//ion binding;GO:0005488//binding;GO:0043169//cation binding	GO:2000146//negative regulation of cell motility;GO:0023052//signaling;GO:0032502//developmental process;GO:0010633//negative regulation of epithelial cell migration;GO:0022603//regulation of anatomical structure morphogenesis;GO:2000145//regulation of cell motility;GO:0044767//single-organism developmental process;GO:0009987//cellular process;GO:0044700//single organism signaling;GO:0050922//neg…
XLOC_009837	0	3.333333333	0.001	0.183333333	7.518325308	0.006251695	0.018975733	yes	-	XP_015329059.1 PREDICTED: uncharacterized protein LOC101905845 [Bos taurus]	-	-	-	-	-	-	-
XLOC_009989	5	14	0.133333333	0.313333333	1.232660757	0.007175536	0.021494871	yes	-	CAA10770.1 reverse transcriptase-like [Bos taurus]	-	-	-	-	GO:0005623//cell;GO:0044464//cell part;GO:0016020//membrane	-	GO:0009987//cellular process;GO:0008152//metabolic process;GO:0044237//cellular metabolic process
XLOC_010217	2.333333333	14.33333333	0.133333333	0.703333333	2.399171094	1.09E-05	5.88E-05	yes	-	-	-	-	-	-	-	-	-
XLOC_010367	2.666666667	12	0.116666667	0.443333333	1.925999419	0.000519858	0.002059914	yes	-	-	-	-	-	-	-	-	-
XLOC_010861	12.33333333	43.33333333	0.34	0.98	1.527247003	6.72E-09	5.80E-08	yes	-	NP_001040099.1 bitter taste receptor Bota-T2R65A [Bos taurus]	-	-	-	-	GO:0044425//membrane part;GO:0031224//intrinsic component of membrane;GO:0016020//membrane	GO:0060089//molecular transducer activity	GO:0007606//sensory perception of chemical stimulus;GO:0007166//cell surface receptor signaling pathway;GO:0044699//single-organism process;GO:0050794//regulation of cellular process;GO:0051716//cellular response to stimulus;GO:0050877//neurological system process;GO:0044700//single organism signaling;GO:0007600//sensory perception;GO:0065007//biological regulation;GO:0050789//regulation of biolo…
XLOC_011095	8.666666667	24.33333333	0.226666667	0.526666667	1.216317907	0.000791029	0.003018873	yes	-	XP_012770481.1 hypothetical protein, conserved [Babesia bigemina]	-	-	-	-	-	-	-
XLOC_011100	7	2.666666667	0.69	0.21	-1.716207034	0.010515521	0.03015513	yes	-	-	-	-	-	-	-	-	-
XLOC_011137	3.666666667	11.33333333	0.42	1.16	1.465663572	0.009371596	0.027283883	yes	-	-	-	-	-	-	-	-	-
XLOC_011352	62	175.6666667	4.776666667	11.3	1.242246664	1.84E-14	2.69E-13	yes	-	-	-	-	-	-	-	-	-
XLOC_011490	0.036666667	4.35	0.001	0.056666667	5.824428435	0.001120811	0.004121642	yes	-	XP_014959394.1 PREDICTED: elastin isoform X1 [Ovis aries]	Cellular Processes;Environmental Information Processing	Cell motility;Signal transduction	ko04151//PI3K-Akt signaling pathway;ko04010//MAPK signaling pathway;ko04014//Ras signaling pathway;ko04015//Rap1 signaling pathway;ko04810//Regulation of actin cytoskeleton	K04358	GO:0005622//intracellular;GO:0044424//intracellular part;GO:0044464//cell part;GO:0016020//membrane;GO:0005623//cell	GO:0005488//binding	GO:0050789//regulation of biological process;GO:0048731//system development;GO:0016043//cellular component organization;GO:0065007//biological regulation;GO:0006810//transport;GO:0006811//ion transport;GO:0044707//single-multicellular organism process;GO:0009966//regulation of signal transduction;GO:0010646//regulation of cell communication;GO:0048519//negative regulation of biological process;GO…
XLOC_012246	1	8.666666667	0.063333333	0.436666667	2.785495488	0.000285984	0.001201755	yes	-	-	-	-	-	-	-	-	-
XLOC_012509	16	54.33333333	1.076666667	2.606666667	1.275634443	3.63E-10	3.63E-09	yes	-	-	-	-	-	-	-	-	-
XLOC_013722	75.66666667	245.6666667	0.456666667	1.25	1.452714702	3.91E-16	6.48E-15	yes	-	EAW93461.1 hCG1986991 [Homo sapiens]	-	-	-	-	-	-	-
XLOC_014051	68.66666667	199.6666667	0.626666667	1.516666667	1.275133883	9.74E-14	1.34E-12	yes	-	XP_014338791.1 PREDICTED: uncharacterized protein LOC106701616 [Bos mutus]	-	-	-	-	-	-	-
XLOC_014820	49	152.3333333	0.343333333	0.903333333	1.395648514	1.78E-14	2.61E-13	yes	-	CAA10770.1 reverse transcriptase-like [Bos taurus]	-	-	-	-	GO:0005623//cell;GO:0044464//cell part	GO:0005488//binding;GO:0005515//protein binding	GO:0007155//cell adhesion;GO:0008152//metabolic process;GO:0022610//biological adhesion;GO:0044699//single-organism process;GO:0071704//organic substance metabolic process;GO:0043170//macromolecule metabolic process
XLOC_016572	317.3333333	958.7033333	7.256666667	19.43666667	1.421401915	6.08E-110	1.67E-107	yes	-	-	-	-	-	-	-	-	-
XLOC_016642	16	8.666666667	0.373333333	0.173333333	-1.106915204	0.00163576	0.005783694	yes	-	-	-	-	-	-	-	-	-
XLOC_017176	8.666666667	25.33333333	0.673333333	1.596666667	1.245670363	0.000157373	0.000696988	yes	-	-	-	-	-	-	-	-	-
XLOC_017232	0.666666667	4.666666667	0.05	0.3	2.584962501	0.010692073	0.030584986	yes	MYO15A	XP_019836074.1 PREDICTED: myosin XVB [Bos indicus]	-	-	-	-	-	-	-
XLOC_017233	39.33333333	198.6666667	0.58	2.393333333	2.044896538	7.41E-44	4.18E-42	yes	MYO15B	ELR47455.1 Putative myosin-XVB, partial [Bos mutus]	-	-	-	-	-	-	-
XLOC_017471	4.666666667	20	0.196666667	0.71	1.852066571	1.47E-05	7.72E-05	yes	-	ELR59748.1 hypothetical protein M91_15431, partial [Bos mutus]	-	-	-	-	GO:0044424//intracellular part;GO:0044464//cell part;GO:0005623//cell;GO:0005622//intracellular;GO:0005737//cytoplasm	GO:0016645//oxidoreductase activity, acting on the CH-NH group of donors;GO:0003824//catalytic activity;GO:0016647//oxidoreductase activity, acting on the CH-NH group of donors, oxygen as acceptor;GO:0016491//oxidoreductase activity	GO:0006807//nitrogen compound metabolic process;GO:1901575//organic substance catabolic process;GO:0009308//amine metabolic process;GO:0006595//polyamine metabolic process;GO:0051234//establishment of localization;GO:0009987//cellular process;GO:0006810//transport;GO:0044106//cellular amine metabolic process;GO:0051179//localization;GO:0042402//cellular biogenic amine catabolic process;GO:0034641…
XLOC_017472	53.24	139.1433333	0.366666667	0.79	1.107383535	6.34E-14	8.86E-13	yes	-	CAA10770.1 reverse transcriptase-like [Bos taurus]	-	-	-	-	-	-	-
XLOC_017475	7.333333333	20	0.443333333	1.003333333	1.178337241	0.001530053	0.005444283	yes	-	ELR53965.1 hypothetical protein M91_16140, partial [Bos mutus]	-	-	-	-	-	-	-
XLOC_017692	4.666666667	16.66666667	0.216666667	0.67	1.628683878	0.001758272	0.006171226	yes	-	XP_014958889.1 PREDICTED: uncharacterized protein LOC106991855 [Ovis aries]	Genetic Information Processing	Replication and repair	ko03420//Nucleotide excision repair	K10838	-	GO:0016647//oxidoreductase activity, acting on the CH-NH group of donors, oxygen as acceptor;GO:0016491//oxidoreductase activity;GO:0016645//oxidoreductase activity, acting on the CH-NH group of donors;GO:0003824//catalytic activity	GO:0034641//cellular nitrogen compound metabolic process;GO:0044106//cellular amine metabolic process;GO:1901575//organic substance catabolic process;GO:0009056//catabolic process;GO:0009308//amine metabolic process;GO:0006576//cellular biogenic amine metabolic process;GO:0006807//nitrogen compound metabolic process;GO:0006598//polyamine catabolic process;GO:1901565//organonitrogen compound catab…
XLOC_017782	1.333333333	6.666666667	0.063333333	0.253333333	2	0.009513319	0.027637085	yes	-	-	-	-	-	-	-	-	-
XLOC_018111	1.666666667	11.33333333	0.076666667	0.41	2.418952549	0.000150316	0.000668463	yes	-	-	-	-	-	-	-	-	-
XLOC_019008	22.66666667	66	0.323333333	0.803333333	1.312976494	2.62E-07	1.83E-06	yes	-	XP_005960186.1 PREDICTED: uncharacterized protein LOC102320124 [Pantholops hodgsonii]	-	-	-	-	-	-	-
XLOC_019107	22.66666667	50.33333333	1.566666667	4.176666667	1.414653753	0.000118505	0.000536539	yes	-	-	-	-	-	-	-	-	-
XLOC_019246	1	7.333333333	0.06	0.38	2.662965013	0.000795497	0.003033789	yes	-	-	-	-	-	-	-	-	-
XLOC_019608	8.333333333	34	0.19	0.7	1.881355504	4.73E-08	3.66E-07	yes	-	XP_012038148.1 PREDICTED: glycoprotein endo-alpha-1,2-mannosidase isoform X1 [Ovis aries]	Genetic Information Processing	Replication and repair	ko03420//Nucleotide excision repair	K10838	GO:0005622//intracellular;GO:0044424//intracellular part;GO:0044464//cell part;GO:0005623//cell	-	GO:0050896//response to stimulus;GO:0044237//cellular metabolic process;GO:0009987//cellular process;GO:0065007//biological regulation;GO:0008152//metabolic process;GO:0002376//immune system process;GO:0006952//defense response;GO:0050789//regulation of biological process;GO:0050794//regulation of cellular process;GO:0006950//response to stress
XLOC_020094	2.333333333	10.33333333	0.136666667	0.493333333	1.851901361	0.002090053	0.007201976	yes	-	XP_012770481.1 hypothetical protein, conserved [Babesia bigemina]	-	-	-	-	GO:0043227//membrane-bounded organelle;GO:0043226//organelle;GO:0043231//intracellular membrane-bounded organelle;GO:0005623//cell;GO:0005622//intracellular;GO:0044424//intracellular part;GO:0043229//intracellular organelle;GO:0044464//cell part	-	GO:0044710//single-organism metabolic process;GO:0044699//single-organism process;GO:0044237//cellular metabolic process;GO:0008152//metabolic process;GO:0015980//energy derivation by oxidation of organic compounds;GO:0006091//generation of precursor metabolites and energy;GO:0009987//cellular process;GO:0044763//single-organism cellular process;GO:0055114//oxidation-reduction process
XLOC_020197	145.0533333	84.73	1.226666667	0.596666667	-1.039746179	1.53E-15	2.41E-14	yes	-	CAA10770.1 reverse transcriptase-like [Bos taurus]	-	-	-	-	GO:0044464//cell part;GO:0005623//cell;GO:0031252//cell leading edge;GO:0030054//cell junction;GO:0070161//anchoring junction	GO:0005515//protein binding;GO:0008092//cytoskeletal protein binding;GO:0050839//cell adhesion molecule binding;GO:0005488//binding;GO:0003779//actin binding	GO:0044699//single-organism process;GO:0098602//single organism cell adhesion;GO:0007155//cell adhesion;GO:0022610//biological adhesion
XLOC_020230	6.666666667	16	0.276666667	0.58	1.067904065	0.01178067	0.03319747	yes	GUSB	XP_013830270.2 PREDICTED: LOW QUALITY PROTEIN: beta-glucuronidase [Capra hircus]	Metabolism;Cellular Processes	Carbohydrate metabolism;Xenobiotics biodegradation and metabolism;Global and Overview;Metabolism of cofactors and vitamins;Transport and catabolism;Glycan biosynthesis and metabolism	ko01100//Metabolic pathways;ko01110//Biosynthesis of secondary metabolites;ko04142//Lysosome;ko00500//Starch and sucrose metabolism;ko00860//Porphyrin and chlorophyll metabolism;ko00983//Drug metabolism - other enzymes;ko00040//Pentose and glucuronate interconversions;ko00531//Glycosaminoglycan degradation	K01195	GO:0043226//organelle;GO:0044464//cell part;GO:0044424//intracellular part;GO:0000323//lytic vacuole;GO:0031988//membrane-bounded vesicle;GO:0005773//vacuole;GO:0043231//intracellular membrane-bounded organelle;GO:0005622//intracellular;GO:0043227//membrane-bounded organelle;GO:0044444//cytoplasmic part;GO:0031982//vesicle;GO:0005737//cytoplasm;GO:0043229//intracellular organelle;GO:0005623//cell	GO:0004553//hydrolase activity, hydrolyzing O-glycosyl compounds;GO:0005515//protein binding;GO:0016798//hydrolase activity, acting on glycosyl bonds;GO:0016787//hydrolase activity;GO:0003824//catalytic activity;GO:0005488//binding	GO:0009057//macromolecule catabolic process;GO:1902582//single-organism intracellular transport;GO:0046907//intracellular transport;GO:1901135//carbohydrate derivative metabolic process;GO:0044765//single-organism transport;GO:0016192//vesicle-mediated transport;GO:1901564//organonitrogen compound metabolic process;GO:0006807//nitrogen compound metabolic process;GO:0051179//localization;GO:007170…
XLOC_021011	16.66666667	56.66666667	0.536666667	1.54	1.520832163	1.79E-10	1.83E-09	yes	-	XP_005225506.1 PREDICTED: peroxisomal N(1)-acetyl-spermine/spermidine oxidase isoform X1 [Bos taurus]	Genetic Information Processing	Replication and repair	ko03420//Nucleotide excision repair	K10838	GO:0043231//intracellular membrane-bounded organelle;GO:0005737//cytoplasm;GO:0044444//cytoplasmic part;GO:0042579//microbody;GO:0005622//intracellular;GO:0043226//organelle;GO:0043229//intracellular organelle;GO:0043227//membrane-bounded organelle;GO:0005623//cell;GO:0016020//membrane;GO:0044424//intracellular part;GO:0044464//cell part	GO:0016491//oxidoreductase activity;GO:0005102//receptor binding;GO:0005488//binding;GO:0005515//protein binding;GO:0003824//catalytic activity;GO:0016645//oxidoreductase activity, acting on the CH-NH group of donors;GO:0016647//oxidoreductase activity, acting on the CH-NH group of donors, oxygen as acceptor	GO:0042402//cellular biogenic amine catabolic process;GO:0044271//cellular nitrogen compound biosynthetic process;GO:0009891//positive regulation of biosynthetic process;GO:0031323//regulation of cellular metabolic process;GO:0044765//single-organism transport;GO:0043933//macromolecular complex subunit organization;GO:0065007//biological regulation;GO:0006810//transport;GO:0051234//establishment …
XLOC_021113	6	18	0.343333333	0.886666667	1.368781908	0.010366348	0.029779891	yes	-	-	-	-	-	-	-	-	-
XLOC_021197	2187.546667	5719.466667	23.07	54.95666667	1.252276498	0.000561144	0.002205765	yes	TAR1	XP_015323130.1 PREDICTED: skin secretory protein xP2-like [Bos taurus]	-	-	-	-	-	-	-
XLOC_021365	4	0.666666667	0.56	0.066666667	-3.070389328	0.002487737	0.008378715	yes	-	-	-	-	-	-	-	-	-
XLOC_022064	60.33333333	158	0.54	1.15	1.090602549	1.17E-16	2.04E-15	yes	-	CAA10770.1 reverse transcriptase-like [Bos taurus]	-	-	-	-	-	-	-
XLOC_022430	54.33333333	170.3333333	1.38	3.283333333	1.250492957	9.48E-23	2.42E-21	yes	-	CAA10770.1 reverse transcriptase-like [Bos taurus]	-	-	-	-	-	-	-
XLOC_022436	32	84.66666667	0.843333333	1.766666667	1.066854975	3.29E-10	3.30E-09	yes	-	XP_014961252.1 PREDICTED: uncharacterized protein LOC106992064 [Ovis aries musimon]	Organismal Systems	Sensory system	ko04742//Taste transduction	K08474	-	-	GO:0048856//anatomical structure development;GO:0072359//circulatory system development;GO:0048514//blood vessel morphogenesis;GO:0072358//cardiovascular system development;GO:0001568//blood vessel development;GO:0050794//regulation of cellular process;GO:0032502//developmental process;GO:0009987//cellular process;GO:0007275//multicellular organism development;GO:0048519//negative regulation of b…
XLOC_023826	29.33333333	19.33333333	3.366666667	1.326666667	-1.343514957	0.000820391	0.00311266	yes	-	XP_012022356.1 PREDICTED: protein NLRC5 isoform X7 [Ovis aries musimon]	Genetic Information Processing	Replication and repair	ko03420//Nucleotide excision repair	K10838	GO:0044424//intracellular part;GO:0005622//intracellular;GO:0005737//cytoplasm;GO:0005623//cell;GO:0044464//cell part	-	GO:0006952//defense response;GO:0023056//positive regulation of signaling;GO:0010468//regulation of gene expression;GO:0031326//regulation of cellular biosynthetic process;GO:0060760//positive regulation of response to cytokine stimulus;GO:0048519//negative regulation of biological process;GO:2001141//regulation of RNA biosynthetic process;GO:0065007//biological regulation;GO:0010557//positive re…
ncbi_100125282	122.3333333	346.3333333	2.946666667	7.103333333	1.269412318	1.47E-30	5.17E-29	yes	CDHR5	cadherin-related family member 5 precursor [Bos taurus]	-	-	-	-	GO:0044425//membrane part;GO:0031224//intrinsic component of membrane;GO:0016020//membrane	-	GO:0007155//cell adhesion;GO:0022610//biological adhesion;GO:0098609//cell-cell adhesion
ncbi_100125302	17.66666667	36	0.266666667	0.553333333	1.053111336	0.009407753	0.027366434	yes	TMEM8B	PREDICTED: transmembrane protein 8B isoform X2 [Ovis aries]	-	-	-	-	GO:0043231//intracellular membrane-bounded organelle;GO:0044464//cell part;GO:0016020//membrane;GO:0043226//organelle;GO:0005622//intracellular;GO:0043229//intracellular organelle;GO:0031224//intrinsic component of membrane;GO:0044424//intracellular part;GO:0005623//cell;GO:0043227//membrane-bounded organelle;GO:0044425//membrane part	-	GO:0007155//cell adhesion;GO:0040007//growth;GO:0031589//cell-substrate adhesion;GO:0022610//biological adhesion
ncbi_100125579	10	1.666666667	0.286666667	0.043333333	-2.725825037	3.83E-06	2.23E-05	yes	ZNF554	zinc finger protein 554 [Bos taurus]	-	-	-	-	GO:0044464//cell part;GO:0005623//cell	GO:0005488//binding;GO:0043167//ion binding;GO:0043169//cation binding	GO:0018130//heterocycle biosynthetic process;GO:1901360//organic cyclic compound metabolic process;GO:0006351//transcription, DNA-templated;GO:0071704//organic substance metabolic process;GO:0016070//RNA metabolic process;GO:0044260//cellular macromolecule metabolic process;GO:0034645//cellular macromolecule biosynthetic process;GO:0044249//cellular biosynthetic process;GO:1901362//organic cyclic…
ncbi_100125591	6516	15831.33333	202.24	408.98	1.015961925	5.56E-146	3.01E-143	yes	IRF7	PREDICTED: interferon regulatory factor 7 isoform X1 [Bos taurus]	Organismal Systems	Immune system	ko04620//Toll-like receptor signaling pathway;ko04622//RIG-I-like receptor signaling pathway;ko04623//Cytosolic DNA-sensing pathway	K09447	-	GO:0097159//organic cyclic compound binding;GO:0003700//transcription factor activity, sequence-specific DNA binding;GO:0001067//regulatory region nucleic acid binding;GO:0001071//nucleic acid binding transcription factor activity;GO:0005488//binding;GO:0003676//nucleic acid binding;GO:0000981//RNA polymerase II transcription factor activity, sequence-specific DNA binding;GO:1901363//heterocyclic…	GO:1901576//organic substance biosynthetic process;GO:0032481//positive regulation of type I interferon production;GO:0010467//gene expression;GO:0044700//single organism signaling;GO:0044763//single-organism cellular process;GO:0019724//B cell mediated immunity;GO:0009059//macromolecule biosynthetic process;GO:0051716//cellular response to stimulus;GO:0031347//regulation of defense response;GO:0…
ncbi_100125925	5	20.66666667	0.226666667	0.773333333	1.770518154	2.16E-05	0.000111283	yes	FAM228B	protein FAM228B [Bos taurus]	-	-	-	-	-	-	-
ncbi_100125944	3	13.33333333	0.213333333	0.78	1.87036472	0.000495565	0.001973275	yes	TTC9B	tetratricopeptide repeat protein 9B [Bos taurus]	-	-	-	-	-	-	-
ncbi_100137824	0.333333333	4.333333333	0.02	0.283333333	3.824428435	0.004478433	0.014172985	yes	C17orf107	uncharacterized protein C17orf107 homolog [Bos taurus]	-	-	-	-	-	-	-
ncbi_100137840	1.333333333	7.333333333	0.033333333	0.126666667	1.925999419	0.008153963	0.024097185	yes	DLG4	disks large homolog 4 [Bos taurus]	Organismal Systems;Environmental Information Processing	Nervous system;Signal transduction	ko04390//Hippo signaling pathway;ko04724//Glutamatergic synapse	K11828	GO:0043228//non-membrane-bounded organelle;GO:0016020//membrane;GO:0033267//axon part;GO:0016021//integral component of membrane;GO:0044446//intracellular organelle part;GO:0043229//intracellular organelle;GO:0031410//cytoplasmic vesicle;GO:0031226//intrinsic component of plasma membrane;GO:0005887//integral component of plasma membrane;GO:0008328//ionotropic glutamate receptor complex;GO:0043005…	GO:0050780//dopamine receptor binding;GO:0019899//enzyme binding;GO:0005515//protein binding;GO:0001664//G-protein coupled receptor binding;GO:0019900//kinase binding;GO:0019904//protein domain specific binding;GO:0005102//receptor binding;GO:0019902//phosphatase binding;GO:0005488//binding;GO:0031690//adrenergic receptor binding;GO:0035254//glutamate receptor binding;GO:0031811//G-protein couple…	GO:0048878//chemical homeostasis;GO:0006996//organelle organization;GO:0050803//regulation of synapse structure or activity;GO:0006874//cellular calcium ion homeostasis;GO:1902578//single-organism localization;GO:0072578//neurotransmitter-gated ion channel clustering;GO:0031175//neuron projection development;GO:0007611//learning or memory;GO:0044699//single-organism process;GO:0065003//macromolec…
ncbi_100138339	5.333333333	15.33333333	0.063333333	0.153333333	1.275634443	0.004994456	0.015608516	yes	SH2D7	PREDICTED: SH2 domain-containing protein 7 isoform X1 [Bos taurus]	-	-	-	-	-	-	-
ncbi_100140149	22.09333333	10.02333333	2.143333333	0.713333333	-1.587207941	0.001819845	0.006362607	yes	HBA	hemoglobin subunit alpha [Bos taurus]	-	-	-	-	GO:0032991//macromolecular complex;GO:0043234//protein complex	GO:0046914//transition metal ion binding;GO:0043167//ion binding;GO:0043169//cation binding;GO:0005215//transporter activity;GO:1901363//heterocyclic compound binding;GO:0022892//substrate-specific transporter activity;GO:0005488//binding;GO:0046872//metal ion binding;GO:0046906//tetrapyrrole binding;GO:0097159//organic cyclic compound binding	GO:0006810//transport;GO:0044765//single-organism transport;GO:0015669//gas transport;GO:0051234//establishment of localization;GO:1902578//single-organism localization;GO:0044699//single-organism process;GO:0051179//localization
ncbi_100140272	9.666666667	28	0.156666667	0.37	1.239827015	0.000204639	0.000889361	yes	--	PREDICTED: putative uncharacterized protein C19orf81 homolog isoform X2 [Ovis aries musimon]	-	-	-	-	-	-	-
ncbi_100140301	8.333333333	21.66666667	0.233333333	0.59	1.338322533	0.002208965	0.007557253	yes	GJA3	gap junction alpha-3 protein precursor [Bos taurus]	-	-	-	-	GO:0005921//gap junction;GO:0016020//membrane;GO:0031224//intrinsic component of membrane;GO:0030054//cell junction;GO:0005911//cell-cell junction;GO:0044425//membrane part	-	GO:0044763//single-organism cellular process;GO:0051234//establishment of localization;GO:0009987//cellular process;GO:0044699//single-organism process;GO:0051179//localization
ncbi_100140305	3	10	0.086666667	0.223333333	1.365649472	0.01154871	0.032660133	yes	Ggn	PREDICTED: LOW QUALITY PROTEIN: gametogenetin [Bos taurus]	-	-	-	-	GO:0016020//membrane;GO:0031974//membrane-enclosed lumen;GO:0044425//membrane part;GO:0043233//organelle lumen;GO:0012505//endomembrane system;GO:0044422//organelle part;GO:0044444//cytoplasmic part;GO:0005737//cytoplasm;GO:0044424//intracellular part;GO:0070013//intracellular organelle lumen;GO:0005622//intracellular;GO:0043226//organelle;GO:0031224//intrinsic component of membrane;GO:0043231//i…	GO:0005515//protein binding;GO:0005488//binding	GO:0009987//cellular process;GO:0051704//multi-organism process;GO:0044703//multi-organism reproductive process;GO:0071840//cellular component organization or biogenesis;GO:0022414//reproductive process;GO:0043933//macromolecular complex subunit organization;GO:0044767//single-organism developmental process;GO:0000003//reproduction;GO:0022607//cellular component assembly;GO:0032501//multicellular…
ncbi_100140639	476.73	254.1966667	9.58	4.18	-1.196522714	5.04E-51	3.55E-49	yes	Rad54l	DNA repair and recombination protein RAD54-like [Bos taurus]	Genetic Information Processing	Replication and repair	ko03440//Homologous recombination	K10875	-	GO:0001882//nucleoside binding;GO:0016787//hydrolase activity;GO:0016818//hydrolase activity, acting on acid anhydrides, in phosphorus-containing anhydrides;GO:0003676//nucleic acid binding;GO:0005488//binding;GO:0003824//catalytic activity;GO:0016817//hydrolase activity, acting on acid anhydrides;GO:0032549//ribonucleoside binding;GO:1901363//heterocyclic compound binding;GO:0032550//purine ribo…	GO:0006281//DNA repair;GO:0006259//DNA metabolic process;GO:0009314//response to radiation;GO:0042221//response to chemical;GO:0006950//response to stress;GO:0034641//cellular nitrogen compound metabolic process;GO:0006807//nitrogen compound metabolic process;GO:0071704//organic substance metabolic process;GO:0050896//response to stimulus;GO:0009628//response to abiotic stimulus;GO:0090304//nucle…
ncbi_100270684	408	1042.333333	17.62	37.26	1.08041375	2.32E-39	1.14E-37	yes	Ag2	TPA: hypothetical protein LOC100270684 [Bos taurus]	-	-	-	-	-	-	-
ncbi_100295221	10.98333333	4.783333333	1.38	0.526666667	-1.389706209	0.014085036	0.03875635	yes	Hist1h2bc	histone H2B type 1-like [Microcebus murinus]	-	-	-	-	GO:0005623//cell;GO:0005694//chromosome;GO:0005576//extracellular region;GO:0043233//organelle lumen;GO:0031981//nuclear lumen;GO:0044424//intracellular part;GO:0043228//non-membrane-bounded organelle;GO:0044427//chromosomal part;GO:0044422//organelle part;GO:0032991//macromolecular complex;GO:0031988//membrane-bounded vesicle;GO:0044464//cell part;GO:0031982//vesicle;GO:0043229//intracellular or…	GO:1901363//heterocyclic compound binding;GO:0046983//protein dimerization activity;GO:0005488//binding;GO:0005515//protein binding;GO:0003676//nucleic acid binding;GO:0097159//organic cyclic compound binding	GO:0034728//nucleosome organization;GO:0071840//cellular component organization or biogenesis;GO:0009617//response to bacterium;GO:0098542//defense response to other organism;GO:0006325//chromatin organization;GO:0002385//mucosal immune response;GO:0006955//immune response;GO:0042742//defense response to bacterium;GO:0043207//response to external biotic stimulus;GO:0071822//protein complex subuni…
ncbi_100295331	0	3	0.001	0.153333333	7.26052755	0.011315484	0.032109267	yes	EPGN	PREDICTED: epigen isoform X1 [Bos taurus]	-	-	-	-	GO:0016021//integral component of membrane;GO:0016020//membrane;GO:0031224//intrinsic component of membrane;GO:0044425//membrane part	GO:0016773//phosphotransferase activity, alcohol group as acceptor;GO:0005488//binding;GO:0016740//transferase activity;GO:0005515//protein binding;GO:0070851//growth factor receptor binding;GO:0004712//protein serine/threonine/tyrosine kinase activity;GO:0004672//protein kinase activity;GO:0016301//kinase activity;GO:0003824//catalytic activity;GO:0005102//receptor binding;GO:0016772//transferas…	GO:0042325//regulation of phosphorylation;GO:0023051//regulation of signaling;GO:0061097//regulation of protein tyrosine kinase activity;GO:0033674//positive regulation of kinase activity;GO:0019220//regulation of phosphate metabolic process;GO:0043085//positive regulation of catalytic activity;GO:0007176//regulation of epidermal growth factor-activated receptor activity;GO:0010469//regulation of…
ncbi_100297143	282.3333333	749.6666667	2.69	6.103333333	1.181991213	7.92E-41	4.03E-39	yes	ANKRD34C	ankyrin repeat domain-containing protein 34C [Bos taurus]	-	-	-	-	-	-	-
ncbi_100297496	10.66666667	40.66666667	0.1	0.316666667	1.662965013	1.13E-07	8.35E-07	yes	CLEC2B	PREDICTED: C-type lectin domain family 2 member B isoform X1 [Bos taurus]	-	-	-	-	-	-	-
ncbi_100299927	7	27.66666667	0.15	0.453333333	1.595609745	2.38E-06	1.44E-05	yes	SLC34A3	PREDICTED: sodium-dependent phosphate transport protein 2C [Bubalus bubalis]	-	-	-	-	GO:0071944//cell periphery;GO:0005623//cell;GO:0016020//membrane;GO:0044464//cell part;GO:0005886//plasma membrane;GO:0042995//cell projection	GO:0015103//inorganic anion transmembrane transporter activity;GO:0022891//substrate-specific transmembrane transporter activity;GO:0015114//phosphate ion transmembrane transporter activity;GO:0022892//substrate-specific transporter activity;GO:0015075//ion transmembrane transporter activity;GO:0008509//anion transmembrane transporter activity;GO:0022857//transmembrane transporter activity;GO:000…	GO:0050801//ion homeostasis;GO:0098771//inorganic ion homeostasis;GO:0006814//sodium ion transport;GO:0006820//anion transport;GO:0044765//single-organism transport;GO:0042592//homeostatic process;GO:0048878//chemical homeostasis;GO:0030001//metal ion transport;GO:0055081//anion homeostasis;GO:0051234//establishment of localization;GO:0006812//cation transport;GO:0044763//single-organism cellular…
ncbi_100300760	0	3.333333333	0.001	0.03	4.906890596	0.003490238	0.011361973	yes	Ptprv	PREDICTED: receptor-type tyrosine-protein phosphatase V-like [Bos mutus]	-	-	-	-	-	GO:0016788//hydrolase activity, acting on ester bonds;GO:0016791//phosphatase activity;GO:0003824//catalytic activity;GO:0004721//phosphoprotein phosphatase activity;GO:0016787//hydrolase activity;GO:0042578//phosphoric ester hydrolase activity	GO:0006464//cellular protein modification process;GO:0043412//macromolecule modification;GO:0043170//macromolecule metabolic process;GO:0006793//phosphorus metabolic process;GO:0044237//cellular metabolic process;GO:0008152//metabolic process;GO:0044267//cellular protein metabolic process;GO:0016311//dephosphorylation;GO:0071704//organic substance metabolic process;GO:0006796//phosphate-containin…
ncbi_100301375	9.666666667	4.333333333	0.636666667	0.223333333	-1.511339638	0.004501145	0.014231845	yes	TNNI1	PREDICTED: troponin I, slow skeletal muscle isoform X2 [Bos taurus]	-	-	-	-	-	-	GO:0044707//single-multicellular organism process;GO:0009887//organ morphogenesis;GO:0032502//developmental process;GO:0007275//multicellular organism development;GO:0003206//cardiac chamber morphogenesis;GO:0032501//multicellular organismal process;GO:0044767//single-organism developmental process;GO:0003007//heart morphogenesis;GO:0072358//cardiovascular system development;GO:0044699//single-or…
ncbi_100301430	9.333333333	34.33333333	0.106666667	0.316666667	1.569855608	2.99E-07	2.07E-06	yes	RNF223	PREDICTED: RING finger protein 223 [Bos taurus]	-	-	-	-	-	-	-
ncbi_100301478	697	405	9.65	4.656666667	-1.051231327	1.52E-62	1.37E-60	yes	CCNB3	PREDICTED: G2/mitotic-specific cyclin-B3 isoform X1 [Bos taurus]	Cellular Processes;Organismal Systems;Environmental Information Processing	Signal transduction;Endocrine system;Cell growth and death	ko04068//FoxO signaling pathway;ko04110//Cell cycle;ko04914//Progesterone-mediated oocyte maturation;ko04115//p53 signaling pathway	K05868	-	-	-
ncbi_100335822	6.666666667	20.66666667	0.116666667	0.316666667	1.440572591	0.000269639	0.001140441	yes	Tmem258	PREDICTED: transmembrane protein 258-like isoform X1 [Bos taurus]	-	-	-	-	GO:0044425//membrane part;GO:0016020//membrane;GO:0031224//intrinsic component of membrane	-	-
ncbi_100336029	9.333333333	5	0.48	0.21	-1.192645078	0.016818131	0.045160792	yes	--	PREDICTED: X antigen family member 3-like isoform X1 [Bos taurus]	-	-	-	-	-	-	-
ncbi_100336228	5.666666667	25	0.093333333	0.35	1.906890596	2.20E-05	0.000113099	yes	FAM71E2	Protein FAM71E2, partial [Bos mutus]	-	-	-	-	-	-	-
ncbi_100336423	0.333333333	3.666666667	0.016666667	0.13	2.963474124	0.018709949	0.049561851	yes	OSCAR	PREDICTED: osteoclast-associated immunoglobulin-like receptor isoform X3 [Bubalus bubalis]	Organismal Systems	Development	ko04380//Osteoclast differentiation	K14377	-	-	-
ncbi_100336578	2	9	0.053333333	0.193333333	1.857980995	0.00350738	0.011413204	yes	HOXA11	PREDICTED: homeobox protein Hox-A11 isoform X1 [Bos taurus]	-	-	-	-	-	-	-
ncbi_100336825	5.666666667	17.33333333	0.073333333	0.203333333	1.471305719	0.000874646	0.003294668	yes	Ttll10	PREDICTED: inactive polyglycylase TTLL10 isoform X1 [Bos taurus]	-	-	-	-	-	-	-
ncbi_100337117	5.666666667	19.66666667	0.143333333	0.426666667	1.573735245	0.00015029	0.000668463	yes	OTOP3	otopetrin-3 [Bos taurus]	-	-	-	-	-	-	-
ncbi_100337503	0.333333333	3.666666667	0.003333333	0.033333333	3.321928095	0.016294422	0.043929265	yes	PELI2	PREDICTED: E3 ubiquitin-protein ligase pellino homolog 2 [Bos taurus]	-	-	-	-	GO:0044424//intracellular part;GO:0005623//cell;GO:0044444//cytoplasmic part;GO:0005737//cytoplasm;GO:0044464//cell part;GO:0005622//intracellular	GO:0005488//binding;GO:0003824//catalytic activity	GO:0002224//toll-like receptor signaling pathway;GO:0070647//protein modification by small protein conjugation or removal;GO:0044763//single-organism cellular process;GO:0051716//cellular response to stimulus;GO:0006468//protein phosphorylation;GO:0050794//regulation of cellular process;GO:0002757//immune response-activating signal transduction;GO:0006796//phosphate-containing compound metabolic …
ncbi_100847316	13.33333333	5.666666667	0.426666667	0.16	-1.415037499	0.001937784	0.006727198	yes	FAM177B	PREDICTED: protein FAM177B [Bos taurus]	-	-	-	-	-	-	-
ncbi_100847550	4.333333333	0.666666667	0.02	0.001	-4.321928095	0.005419123	0.016787197	yes	DNAH10	PREDICTED: dynein heavy chain 10, axonemal [Bos indicus]	-	-	-	-	GO:0044430//cytoskeletal part;GO:0044446//intracellular organelle part;GO:0043226//organelle;GO:0043234//protein complex;GO:0042995//cell projection;GO:0005623//cell;GO:0032991//macromolecular complex;GO:0005622//intracellular;GO:0005929//cilium;GO:0015630//microtubule cytoskeleton;GO:0043232//intracellular non-membrane-bounded organelle;GO:0043229//intracellular organelle;GO:0044464//cell part;G…	GO:0005488//binding;GO:0016462//pyrophosphatase activity;GO:0016818//hydrolase activity, acting on acid anhydrides, in phosphorus-containing anhydrides;GO:0032549//ribonucleoside binding;GO:1901363//heterocyclic compound binding;GO:0017111//nucleoside-triphosphatase activity;GO:0001883//purine nucleoside binding;GO:0003774//motor activity;GO:0032550//purine ribonucleoside binding;GO:0097159//orga…	GO:0006139//nucleobase-containing compound metabolic process;GO:0044712//single-organism catabolic process;GO:0009261//ribonucleotide catabolic process;GO:0009154//purine ribonucleotide catabolic process;GO:0072523//purine-containing compound catabolic process;GO:0044710//single-organism metabolic process;GO:0019439//aromatic compound catabolic process;GO:0006753//nucleoside phosphate metabolic p…
ncbi_100848408	1.01	6.4	0.013333333	0.073333333	2.459431619	0.013611302	0.03760634	yes	C1orf167	PREDICTED: uncharacterized protein C1orf167 homolog isoform X1 [Ovis aries]	-	-	-	-	-	-	-
ncbi_100848884	0.666666667	5.333333333	0.016666667	0.103333333	2.632268215	0.003600577	0.011686057	yes	CEACAM20	PREDICTED: carcinoembryonic antigen-related cell adhesion molecule 20 [Bos mutus]	-	-	-	-	-	-	-
ncbi_100848920	4.4	14.41333333	0.17	0.43	1.338801913	0.003104395	0.01024545	yes	RGS2	PREDICTED: regulator of G-protein signaling 2 [Bos taurus]	Environmental Information Processing;Organismal Systems	Signal transduction;Sensory system;Endocrine system	ko04740//Olfactory transduction;ko04022//cGMP - PKG signaling pathway;ko04921//Oxytocin signaling pathway	K18154	GO:0043226//organelle;GO:0005622//intracellular;GO:0043231//intracellular membrane-bounded organelle;GO:0044446//intracellular organelle part;GO:0016020//membrane;GO:0005623//cell;GO:0070013//intracellular organelle lumen;GO:0044464//cell part;GO:0043229//intracellular organelle;GO:0043233//organelle lumen;GO:0044424//intracellular part;GO:0043227//membrane-bounded organelle;GO:0031974//membrane-…	-	GO:1901564//organonitrogen compound metabolic process;GO:0019222//regulation of metabolic process;GO:0043170//macromolecule metabolic process;GO:0044057//regulation of system process;GO:0003013//circulatory system process;GO:0030154//cell differentiation;GO:0001932//regulation of protein phosphorylation;GO:0043043//peptide biosynthetic process;GO:0045989//positive regulation of striated muscle co…
ncbi_100851924	0.333333333	4.333333333	0.003333333	0.056666667	4.087462841	0.006839519	0.020552697	yes	Lmntd2	PREDICTED: lamin tail domain-containing protein 2 [Bos mutus]	-	-	-	-	-	-	-
ncbi_100852090	0	3.183333333	0.001	0.053333333	5.736965594	0.004932045	0.015440189	yes	LILRA6	PREDICTED: leukocyte immunoglobulin-like receptor subfamily A member 6 isoform X1 [Bos taurus]	Organismal Systems	Development	ko04380//Osteoclast differentiation	K06512	-	-	-
ncbi_101902204	10.89666667	6.103333333	0.336666667	0.156666667	-1.103622631	0.015000114	0.040930886	yes	C4orf27	PREDICTED: LOW QUALITY PROTEIN: UPF0609 protein C4orf27 homolog [Bos taurus]	-	-	-	-	-	-	-
ncbi_101902604	7.333333333	24.33333333	0.116666667	0.323333333	1.470629825	2.96E-05	0.000148344	yes	NAT8	PREDICTED: LOW QUALITY PROTEIN: N-acetyltransferase 8 [Bos taurus]	-	-	-	-	-	-	-
ncbi_101902808	5.666666667	14.33333333	0.17	0.35	1.041820176	0.011211139	0.03186881	yes	TIGD1	PREDICTED: tigger transposable element-derived protein 1 isoform X2 [Bos taurus]	-	-	-	-	GO:0043226//organelle;GO:0043229//intracellular organelle;GO:0005622//intracellular;GO:0043227//membrane-bounded organelle;GO:0044424//intracellular part;GO:0044464//cell part;GO:0005623//cell;GO:0043231//intracellular membrane-bounded organelle	GO:0097159//organic cyclic compound binding;GO:0003676//nucleic acid binding;GO:0005488//binding;GO:1901363//heterocyclic compound binding	-
ncbi_101903690	1	7.666666667	0.016666667	0.09	2.432959407	0.005996402	0.018296512	yes	FAM83C	PREDICTED: protein FAM83C [Bos taurus]	-	-	-	-	-	-	-
ncbi_101903854	3	9.666666667	0.136666667	0.393333333	1.525091045	0.011886104	0.033448188	yes	Spef1	PREDICTED: sperm flagellar protein 1-like [Bos indicus]	-	-	-	-	-	-	-
ncbi_101904103	17	55.68666667	0.183333333	0.51	1.476028129	2.22E-09	2.03E-08	yes	PCDHGB1	PREDICTED: LOW QUALITY PROTEIN: protocadherin gamma-B2 [Bos taurus]	-	-	-	-	-	-	-
ncbi_101904187	5.063333333	14.85666667	0.183333333	0.45	1.295455884	0.003951573	0.012703495	yes	SKIV2L	PREDICTED: helicase SKI2W-like isoform X1 [Bos taurus]	Genetic Information Processing	Folding, sorting and degradation	ko03018//RNA degradation	K12599	GO:0043234//protein complex;GO:0032991//macromolecular complex	GO:0036094//small molecule binding;GO:0032550//purine ribonucleoside binding;GO:0016887//ATPase activity;GO:0004386//helicase activity;GO:0001883//purine nucleoside binding;GO:0001882//nucleoside binding;GO:0016818//hydrolase activity, acting on acid anhydrides, in phosphorus-containing anhydrides;GO:0032549//ribonucleoside binding;GO:0016787//hydrolase activity;GO:1901363//heterocyclic compound …	GO:0044270//cellular nitrogen compound catabolic process;GO:0019693//ribose phosphate metabolic process;GO:1901135//carbohydrate derivative metabolic process;GO:0044699//single-organism process;GO:1901360//organic cyclic compound metabolic process;GO:1901136//carbohydrate derivative catabolic process;GO:0019439//aromatic compound catabolic process;GO:0009117//nucleotide metabolic process;GO:00442…
ncbi_101904292	0	3	0.001	0.226666667	7.824428435	0.010596117	0.030332737	yes	Ovol2	putative transcription factor ovo-like protein 3 [Bos taurus]	-	-	-	-	-	-	-
ncbi_101904900	0	3	0.001	0.083333333	6.380821784	0.011315484	0.032109267	yes	ASCL5	PREDICTED: achaete-scute homolog 5 [Bos taurus]	-	-	-	-	-	-	-
ncbi_101905136	4.333333333	1.333333333	0.12	0.03	-2	0.016195467	0.043698726	yes	--	hypothetical LOC287935 (predicted), isoform CRA_a [Rattus norvegicus]	-	-	-	-	-	-	-
ncbi_101905611	0	4	0.001	0.036666667	5.196397213	0.001287729	0.004662674	yes	Mgat4e	PREDICTED: alpha-1,3-mannosyl-glycoprotein 4-beta-N-acetylglucosaminyltransferase-like protein MGAT4E [Bos taurus]	-	-	-	-	-	-	-
ncbi_101905992	12.33333333	32	0.163333333	0.366666667	1.166649869	0.000108284	0.000493424	yes	PPAP2B	PREDICTED: lipid phosphate phosphohydrolase 3-like isoform X1 [Bubalus bubalis]	Metabolism;Environmental Information Processing;Organismal Systems	Signal transduction;Lipid metabolism;Immune system;Global and Overview;Digestive system	ko01100//Metabolic pathways;ko01110//Biosynthesis of secondary metabolites;ko04072//Phospholipase D signaling pathway;ko00564//Glycerophospholipid metabolism;ko04666//Fc gamma R-mediated phagocytosis;ko00561//Glycerolipid metabolism;ko00565//Ether lipid metabolism;ko04975//Fat digestion and absorption;ko00600//Sphingolipid metabolism	K01080	-	-	-
ncbi_101907643	1.333333333	10.74666667	0.046666667	0.31	2.731803889	6.54E-05	0.000309272	yes	--	PREDICTED: uncharacterized protein LOC102268495 [Bos mutus]	-	-	-	-	-	-	-
ncbi_101907739	5	14.70333333	0.433333333	1.023333333	1.239727032	0.005563672	0.017159757	yes	MYL5	PREDICTED: myosin light chain 5 [Bos taurus]	Organismal Systems;Cellular Processes	Cellular commiunity;Cell motility;Immune system	ko04810//Regulation of actin cytoskeleton;ko04510//Focal adhesion;ko04530//Tight junction;ko04670//Leukocyte transendothelial migration	K12753	-	-	-
ncbi_104973958	0	3	0.001	0.026666667	4.736965594	0.010956581	0.031232595	yes	KIAA1875	PREDICTED: WD repeat-containing protein 97 [Bos indicus]	-	-	-	-	-	-	-
ncbi_104974340	0	2.666666667	0.001	0.096666667	6.594946589	0.01841937	0.048903699	yes	gag	TPA: Gag-like [Bos taurus]	-	-	-	-	-	-	-
ncbi_104974344	12	4.333333333	0.736666667	0.226666667	-1.700439718	0.000408009	0.001656286	yes	OR10Q1	PREDICTED: LOW QUALITY PROTEIN: olfactory receptor 10Q1-like [Bos indicus]	Organismal Systems	Sensory system	ko04740//Olfactory transduction	K04257	GO:0016020//membrane	GO:0038023//signaling receptor activity;GO:0004872//receptor activity;GO:0060089//molecular transducer activity;GO:0004871//signal transducer activity;GO:0004888//transmembrane signaling receptor activity;GO:0099600//transmembrane receptor activity	GO:0007608//sensory perception of smell;GO:0044699//single-organism process;GO:0050877//neurological system process;GO:0050789//regulation of biological process;GO:0007606//sensory perception of chemical stimulus;GO:0044700//single organism signaling;GO:0051716//cellular response to stimulus;GO:0050794//regulation of cellular process;GO:0032501//multicellular organismal process;GO:0007600//sensor…
ncbi_104975794	11	5.666666667	0.613333333	0.263333333	-1.219781208	0.008853255	0.0259094	yes	--	PREDICTED: dynactin-associated protein-like [Bos taurus]	-	-	-	-	-	-	GO:0065007//biological regulation;GO:0050794//regulation of cellular process;GO:0050789//regulation of biological process
ncbi_104976311	4	17	0.246666667	0.933333333	1.919829651	0.000136676	0.000611992	yes	SCT	PREDICTED: secretin [Bison bison bison]	Organismal Systems;Environmental Information Processing	Signaling molecules and interaction;Digestive system	ko04080//Neuroactive ligand-receptor interaction;ko04972//Pancreatic secretion	K05263	-	-	GO:0009416//response to light stimulus;GO:0044767//single-organism developmental process;GO:0021543//pallium development;GO:0007420//brain development;GO:0032502//developmental process;GO:0007417//central nervous system development;GO:0007610//behavior;GO:0048731//system development;GO:0021766//hippocampus development;GO:0021761//limbic system development;GO:0010941//regulation of cell death;GO:0…
ncbi_104976499	19	50.33333333	0.336666667	0.74	1.136204384	1.40E-06	8.82E-06	yes	ESPN	PREDICTED: espin [Capra hircus]	-	-	-	-	GO:0043232//intracellular non-membrane-bounded organelle;GO:0005622//intracellular;GO:0098862//cluster of actin-based cell projections;GO:0044424//intracellular part;GO:0015629//actin cytoskeleton;GO:0099513//polymeric cytoskeletal fiber;GO:0005902//microvillus;GO:0043226//organelle;GO:0098858//actin-based cell projection;GO:0043228//non-membrane-bounded organelle;GO:0044446//intracellular organe…	GO:0005488//binding;GO:0008092//cytoskeletal protein binding;GO:0003779//actin binding;GO:0019904//protein domain specific binding;GO:0005515//protein binding	GO:0022607//cellular component assembly;GO:0031344//regulation of cell projection organization;GO:0071840//cellular component organization or biogenesis;GO:0050789//regulation of biological process;GO:0009987//cellular process;GO:0032501//multicellular organismal process;GO:0007015//actin filament organization;GO:0051128//regulation of cellular component organization;GO:0044085//cellular componen…
ncbi_107131254	2.79	14.83666667	0.076666667	0.336666667	2.134649527	2.79E-05	0.000140199	yes	Kndc1	PREDICTED: protein very KIND-like [Bos taurus]	-	-	-	-	GO:0043005//neuron projection;GO:0044464//cell part;GO:0097458//neuron part;GO:0032991//macromolecular complex;GO:0044297//cell body;GO:0005623//cell;GO:0042995//cell projection;GO:0043234//protein complex	GO:0003824//catalytic activity;GO:0016772//transferase activity, transferring phosphorus-containing groups;GO:0005085//guanyl-nucleotide exchange factor activity;GO:0004672//protein kinase activity;GO:0016773//phosphotransferase activity, alcohol group as acceptor;GO:0016301//kinase activity;GO:0016740//transferase activity;GO:0005488//binding;GO:0098772//molecular function regulator	GO:0030154//cell differentiation;GO:0060322//head development;GO:0060255//regulation of macromolecule metabolic process;GO:0022008//neurogenesis;GO:0080090//regulation of primary metabolic process;GO:0007275//multicellular organism development;GO:0050793//regulation of developmental process;GO:0048856//anatomical structure development;GO:0031399//regulation of protein modification process;GO:0031…
ncbi_107132175	21.33333333	60.33333333	1.57	3.46	1.140007479	5.57E-09	4.86E-08	yes	--	PREDICTED: circumsporozoite protein isoform X2 [Sus scrofa]	-	-	-	-	-	-	-
ncbi_112441463	2420.93	6195.99	58.22333333	125.0433333	1.1027588	1.68E-78	2.40E-76	yes	MMP1	PREDICTED: interstitial collagenase [Bison bison bison]	Organismal Systems	Endocrine system	ko03320//PPAR signaling pathway	K01388	GO:0031012//extracellular matrix	GO:0046914//transition metal ion binding;GO:0003824//catalytic activity;GO:0005488//binding;GO:0008233//peptidase activity;GO:0016787//hydrolase activity;GO:0043169//cation binding;GO:0043167//ion binding;GO:0046872//metal ion binding;GO:0070011//peptidase activity, acting on L-amino acid peptides	GO:0071704//organic substance metabolic process;GO:0044699//single-organism process;GO:0008152//metabolic process;GO:0032501//multicellular organismal process;GO:0043170//macromolecule metabolic process;GO:0010467//gene expression;GO:0019538//protein metabolic process;GO:0044236//multicellular organism metabolic process;GO:0032963//collagen metabolic process;GO:0006508//proteolysis;GO:0051604//pr…
ncbi_112441471	6.82	17.31	0.463333333	1.03	1.152521955	0.005424713	0.016798111	yes	IFNB1	TPA: interferon beta-1 precursor [Bos taurus]	Organismal Systems;Environmental Information Processing	Development;Signaling molecules and interaction;Signal transduction;Immune system	ko04151//PI3K-Akt signaling pathway;ko04060//Cytokine-cytokine receptor interaction;ko04630//Jak-STAT signaling pathway;ko04650//Natural killer cell mediated cytotoxicity;ko04380//Osteoclast differentiation;ko04620//Toll-like receptor signaling pathway;ko04622//RIG-I-like receptor signaling pathway;ko04623//Cytosolic DNA-sensing pathway	K05415	-	-	-
ncbi_112441535	41.95666667	25.97333333	0.7	0.33	-1.084888898	0.010983119	0.031302756	yes	ATP11C	PREDICTED: probable phospholipid-transporting ATPase IG isoform X3 [Bubalus bubalis]	-	-	-	-	-	-	-
ncbi_112441879	198.06	99.65333333	3.483333333	1.453333333	-1.261102902	4.44E-26	1.31E-24	yes	KIF14	PREDICTED: kinesin-like protein KIF14 [Bos taurus]	-	-	-	-	-	-	-
ncbi_112442408	151.3333333	439.3333333	7.633333333	19.09333333	1.322683894	0.000291314	0.001221311	yes	--	rRNA promoter binding protein [Rattus norvegicus]	-	-	-	-	-	GO:0001071//nucleic acid binding transcription factor activity;GO:0005515//protein binding;GO:0005488//binding	GO:0034641//cellular nitrogen compound metabolic process;GO:0018130//heterocycle biosynthetic process;GO:0006139//nucleobase-containing compound metabolic process;GO:0019438//aromatic compound biosynthetic process;GO:0006807//nitrogen compound metabolic process;GO:0006725//cellular aromatic compound metabolic process;GO:0044271//cellular nitrogen compound biosynthetic process;GO:0090304//nucleic …
ncbi_112442745	2.333333333	12.66666667	0.106666667	0.446666667	2.06608919	8.98E-05	0.000415145	yes	--	-	-	-	-	-	-	-	-
ncbi_112443175	130.2833333	337.31	2.026666667	4.376666667	1.110723687	2.24E-32	8.52E-31	yes	TNFAIP2	PREDICTED: tumor necrosis factor alpha-induced protein 2-like [Bos indicus]	-	-	-	-	-	-	GO:0051179//localization;GO:0006810//transport;GO:0016192//vesicle-mediated transport;GO:0051234//establishment of localization
ncbi_112443512	2.1	14.34	0.043333333	0.233333333	2.428843299	9.02E-06	4.94E-05	yes	ACKR2	PREDICTED: atypical chemokine receptor 2 isoform X2 [Bison bison bison]	-	-	-	-	GO:0005622//intracellular;GO:0044464//cell part;GO:0031224//intrinsic component of membrane;GO:0005623//cell;GO:0015629//actin cytoskeleton;GO:0043232//intracellular non-membrane-bounded organelle;GO:0016020//membrane;GO:0044424//intracellular part;GO:0043226//organelle;GO:0044425//membrane part;GO:0005856//cytoskeleton;GO:0043229//intracellular organelle;GO:0043228//non-membrane-bounded organelle	GO:0004888//transmembrane signaling receptor activity;GO:0008528//G-protein coupled peptide receptor activity;GO:0004930//G-protein coupled receptor activity;GO:0001653//peptide receptor activity;GO:0038023//signaling receptor activity;GO:0004896//cytokine receptor activity;GO:0001637//G-protein coupled chemoattractant receptor activity;GO:0004871//signal transducer activity;GO:0019956//chemokine…	GO:0050896//response to stimulus;GO:0042221//response to chemical
ncbi_112444598	0	2.666666667	0.001	0.05	5.64385619	0.018563521	0.049254239	yes	--	-	-	-	-	-	-	-	-
ncbi_112444752	0.333333333	4.666666667	0.01	0.09	3.169925001	0.002433761	0.008239607	yes	Antxrl	PREDICTED: anthrax toxin receptor-like [Ovis aries]	-	-	-	-	-	-	-
ncbi_112445420	4.383333333	0	0.073333333	0.001	-6.196397213	0.000176699	0.000776866	yes	MAGEB4	PREDICTED: LOW QUALITY PROTEIN: melanoma-associated antigen B6-like [Bos indicus]	-	-	-	-	-	-	-
ncbi_112445610	4.883333333	17.46666667	0.113333333	0.336666667	1.570748642	0.006155827	0.018726711	yes	MAGEB4	PREDICTED: melanoma-associated antigen B2-like [Bos taurus]	-	-	-	-	-	-	-
ncbi_112446393	9	3.666666667	0.21	0.073333333	-1.517848305	0.005475659	0.016917195	yes	--	PREDICTED: homeobox protein Hox-A13 [Leptonychotes weddellii]	-	-	-	-	-	-	-
ncbi_112447146	1	5	0.02	0.09	2.169925001	0.016170938	0.043647033	yes	--	-	-	-	-	-	-	-	-
ncbi_112447334	86.33333333	216	1.046666667	2.18	1.058526077	1.73E-18	3.42E-17	yes	--	PREDICTED: mucin-4 [Bison bison bison]	-	-	-	-	-	-	-
ncbi_112448091	23.66666667	8.333333333	0.333333333	0.093333333	-1.836501268	1.90E-07	1.36E-06	yes	PRR18	PREDICTED: proline-rich protein 18 [Capra hircus]	-	-	-	-	-	-	-
ncbi_112449099	34.66666667	107.6666667	0.353333333	0.91	1.364836686	3.00E-16	5.04E-15	yes	--	-	-	-	-	-	-	-	-
ncbi_112449602	10.36666667	35	0.203333333	0.58	1.512206158	2.23E-05	0.000114245	yes	--	PREDICTED: uncharacterized protein LOC109568570 [Bos indicus]	-	-	-	-	-	-	-
ncbi_280815	6876.666667	17519.66667	325.3233333	688.7533333	1.082113095	1.25E-150	6.98E-148	yes	NPC2	Epididymal secretory protein E1, partial [Bos mutus]	Cellular Processes	Transport and catabolism	ko04142//Lysosome	K13443	GO:0044444//cytoplasmic part;GO:0005773//vacuole;GO:0043226//organelle;GO:0043227//membrane-bounded organelle;GO:0044464//cell part;GO:0005737//cytoplasm;GO:0005623//cell;GO:0043231//intracellular membrane-bounded organelle;GO:0044424//intracellular part;GO:0005622//intracellular;GO:0000323//lytic vacuole;GO:0043229//intracellular organelle	GO:0005515//protein binding;GO:0032934//sterol binding;GO:0036094//small molecule binding;GO:0005488//binding;GO:0005496//steroid binding;GO:0043178//alcohol binding;GO:0097159//organic cyclic compound binding;GO:0008289//lipid binding	GO:0050896//response to stimulus;GO:0008152//metabolic process;GO:0042592//homeostatic process;GO:0015918//sterol transport;GO:0044710//single-organism metabolic process;GO:0071702//organic substance transport;GO:0006869//lipid transport;GO:0055088//lipid homeostasis;GO:0065008//regulation of biological quality;GO:0033036//macromolecule localization;GO:0048878//chemical homeostasis;GO:0051234//es…
ncbi_280828	18.66666667	249	0.77	8.376666667	3.443445914	4.08E-64	3.83E-62	yes	CXCL8	interleukin-8 precursor [Bos taurus]	Organismal Systems;Environmental Information Processing	Signal transduction;Immune system;Signaling molecules and interaction	ko04060//Cytokine-cytokine receptor interaction;ko04062//Chemokine signaling pathway;ko04072//Phospholipase D signaling pathway;ko04620//Toll-like receptor signaling pathway;ko04622//RIG-I-like receptor signaling pathway;ko04064//NF-kappa B signaling pathway;ko04621//NOD-like receptor signaling pathway	K10030	GO:0044421//extracellular region part;GO:0005576//extracellular region	GO:0005488//binding;GO:0001664//G-protein coupled receptor binding;GO:0005515//protein binding;GO:0005102//receptor binding;GO:0005125//cytokine activity;GO:0042379//chemokine receptor binding;GO:0005126//cytokine receptor binding;GO:0045236//CXCR chemokine receptor binding	GO:0048518//positive regulation of biological process;GO:0008152//metabolic process;GO:0048856//anatomical structure development;GO:0044767//single-organism developmental process;GO:0006898//receptor-mediated endocytosis;GO:0006952//defense response;GO:0033993//response to lipid;GO:0048565//digestive tract development;GO:0055123//digestive system development;GO:0016192//vesicle-mediated transport…
ncbi_280924	18193	48651.33333	212.5266667	473.3066667	1.155131369	9.81E-275	2.28E-271	yes	SCD	acyl-CoA desaturase [Bos taurus]	Organismal Systems;Environmental Information Processing;Metabolism	Global and Overview;Signal transduction;Lipid metabolism;Endocrine system	ko04152//AMPK signaling pathway;ko03320//PPAR signaling pathway;ko01212//Fatty acid metabolism;ko01040//Biosynthesis of unsaturated fatty acids	K00507	GO:0042175//nuclear outer membrane-endoplasmic reticulum membrane network;GO:0005622//intracellular;GO:0043231//intracellular membrane-bounded organelle;GO:0043226//organelle;GO:0043229//intracellular organelle;GO:0044464//cell part;GO:0044425//membrane part;GO:0044424//intracellular part;GO:0043227//membrane-bounded organelle;GO:0012505//endomembrane system;GO:0031224//intrinsic component of mem…	GO:0005488//binding;GO:0043169//cation binding;GO:0046872//metal ion binding;GO:0046914//transition metal ion binding;GO:0003824//catalytic activity;GO:0016705//oxidoreductase activity, acting on paired donors, with incorporation or reduction of molecular oxygen;GO:0016491//oxidoreductase activity;GO:0043167//ion binding	GO:0043436//oxoacid metabolic process;GO:0071704//organic substance metabolic process;GO:0009987//cellular process;GO:0044255//cellular lipid metabolic process;GO:0006629//lipid metabolic process;GO:0044281//small molecule metabolic process;GO:0044710//single-organism metabolic process;GO:0044238//primary metabolic process;GO:0008152//metabolic process;GO:0044763//single-organism cellular process…
ncbi_280958	29	94	0.203333333	0.526666667	1.373043411	1.18E-14	1.74E-13	yes	VWF	von Willebrand factor precursor [Bos taurus]	Cellular Processes;Environmental Information Processing;Organismal Systems	Signaling molecules and interaction;Immune system;Signal transduction;Cellular commiunity	ko04151//PI3K-Akt signaling pathway;ko04510//Focal adhesion;ko04611//Platelet activation;ko04610//Complement and coagulation cascades;ko04512//ECM-receptor interaction	K03900	GO:0099503//secretory vesicle;GO:0031988//membrane-bounded vesicle;GO:0005737//cytoplasm;GO:0043226//organelle;GO:0031410//cytoplasmic vesicle;GO:0043229//intracellular organelle;GO:0030141//secretory granule;GO:0031982//vesicle;GO:0005623//cell;GO:0031012//extracellular matrix;GO:0016020//membrane;GO:0005622//intracellular;GO:0044444//cytoplasmic part;GO:0016023//cytoplasmic, membrane-bounded ve…	GO:0005102//receptor binding;GO:0005488//binding;GO:0032403//protein complex binding;GO:0005515//protein binding;GO:0019899//enzyme binding;GO:0044877//macromolecular complex binding;GO:0046983//protein dimerization activity	GO:0044763//single-organism cellular process;GO:0065008//regulation of biological quality;GO:0070271//protein complex biogenesis;GO:0032502//developmental process;GO:0050878//regulation of body fluid levels;GO:0001775//cell activation;GO:0065003//macromolecular complex assembly;GO:0065007//biological regulation;GO:0044699//single-organism process;GO:0007155//cell adhesion;GO:0043933//macromolecul…
ncbi_281002	39.33333333	117	0.566666667	1.416666667	1.321928095	5.03E-16	8.25E-15	yes	AOC3	primary amine oxidase, lung isozyme [Bos taurus]	Metabolism	Metabolism of other amino acids;Global and Overview;Amino acid metabolism	ko01100//Metabolic pathways;ko01110//Biosynthesis of secondary metabolites;ko00260//Glycine, serine and threonine metabolism;ko00350//Tyrosine metabolism;ko00410//beta-Alanine metabolism;ko00360//Phenylalanine metabolism	K00276	GO:0031224//intrinsic component of membrane;GO:0044425//membrane part;GO:0044464//cell part;GO:0016020//membrane;GO:0005623//cell	GO:0048037//cofactor binding;GO:0016638//oxidoreductase activity, acting on the CH-NH2 group of donors;GO:0005488//binding;GO:0003824//catalytic activity;GO:0016491//oxidoreductase activity;GO:0016641//oxidoreductase activity, acting on the CH-NH2 group of donors, oxygen as acceptor;GO:0043169//cation binding;GO:0043167//ion binding	GO:0044699//single-organism process;GO:0044710//single-organism metabolic process;GO:0006807//nitrogen compound metabolic process;GO:0008152//metabolic process;GO:0022610//biological adhesion;GO:1901564//organonitrogen compound metabolic process;GO:0071704//organic substance metabolic process
ncbi_281052	12	39.66666667	0.216666667	0.64	1.562594688	8.99E-08	6.74E-07	yes	CD36	platelet glycoprotein 4 [Bos taurus]	Environmental Information Processing;Organismal Systems;Cellular Processes	Endocrine system;Signaling molecules and interaction;Transport and catabolism;Immune system;Digestive system;Signal transduction	ko04145//Phagosome;ko04152//AMPK signaling pathway;ko04640//Hematopoietic cell lineage;ko04512//ECM-receptor interaction;ko03320//PPAR signaling pathway;ko04920//Adipocytokine signaling pathway;ko04975//Fat digestion and absorption	K06259	GO:0016020//membrane;GO:0031224//intrinsic component of membrane;GO:0044425//membrane part	-	GO:0022610//biological adhesion
ncbi_281061	3650.666667	2160	101.97	49.89	-1.031322193	1.17E-135	4.99E-133	yes	CDK1	cyclin-dependent kinase 1 [Ovis aries]	Cellular Processes;Organismal Systems	Cellular commiunity;Endocrine system;Cell growth and death	ko04110//Cell cycle;ko04114//Oocyte meiosis;ko04540//Gap junction;ko04914//Progesterone-mediated oocyte maturation;ko04115//p53 signaling pathway	K02087	GO:0005623//cell;GO:0005622//intracellular;GO:0044444//cytoplasmic part;GO:0044446//intracellular organelle part;GO:0005819//spindle;GO:0043233//organelle lumen;GO:0043227//membrane-bounded organelle;GO:0044424//intracellular part;GO:0044430//cytoskeletal part;GO:0031982//vesicle;GO:0044428//nuclear part;GO:0043229//intracellular organelle;GO:0005737//cytoplasm;GO:0043232//intracellular non-membr…	GO:0031072//heat shock protein binding;GO:0016740//transferase activity;GO:0032550//purine ribonucleoside binding;GO:0001883//purine nucleoside binding;GO:0016301//kinase activity;GO:0016772//transferase activity, transferring phosphorus-containing groups;GO:0016773//phosphotransferase activity, alcohol group as acceptor;GO:0005488//binding;GO:0032549//ribonucleoside binding;GO:0004674//protein s…	GO:0006139//nucleobase-containing compound metabolic process;GO:0019538//protein metabolic process;GO:0044763//single-organism cellular process;GO:0051234//establishment of localization;GO:0007169//transmembrane receptor protein tyrosine kinase signaling pathway;GO:0016310//phosphorylation;GO:0048284//organelle fusion;GO:1902582//single-organism intracellular transport;GO:0006511//ubiquitin-depen…
ncbi_281139	5.666666667	16.66666667	0.326666667	0.75	1.199071347	0.001277765	0.004633823	yes	CELA1	chymotrypsin-like elastase family member 1 precursor [Bos taurus]	-	-	-	-	-	GO:0005488//binding;GO:0070011//peptidase activity, acting on L-amino acid peptides;GO:0016787//hydrolase activity;GO:0004175//endopeptidase activity;GO:0043167//ion binding;GO:0008233//peptidase activity;GO:0003824//catalytic activity;GO:0043169//cation binding	GO:0044763//single-organism cellular process;GO:0009653//anatomical structure morphogenesis;GO:0050789//regulation of biological process;GO:1901362//organic cyclic compound biosynthetic process;GO:0007275//multicellular organism development;GO:0008152//metabolic process;GO:0032502//developmental process;GO:1901360//organic cyclic compound metabolic process;GO:0048731//system development;GO:000998…
ncbi_281152	11984	29862.66667	86.12	178.0733333	1.048051263	1.91E-187	2.07E-184	yes	FASN	fatty acid synthase [Bos taurus]	Metabolism;Environmental Information Processing;Organismal Systems	Global and Overview;Signal transduction;Lipid metabolism;Endocrine system	ko01100//Metabolic pathways;ko04910//Insulin signaling pathway;ko04152//AMPK signaling pathway;ko01212//Fatty acid metabolism;ko00061//Fatty acid biosynthesis	K00665	GO:0005622//intracellular;GO:0044444//cytoplasmic part;GO:0016023//cytoplasmic, membrane-bounded vesicle;GO:0031982//vesicle;GO:0043229//intracellular organelle;GO:0043231//intracellular membrane-bounded organelle;GO:0048770//pigment granule;GO:0043227//membrane-bounded organelle;GO:0005737//cytoplasm;GO:0031988//membrane-bounded vesicle;GO:0031410//cytoplasmic vesicle;GO:0044424//intracellular p…	GO:0043167//ion binding;GO:0016747//transferase activity, transferring acyl groups other than amino-acyl groups;GO:0004312//fatty acid synthase activity;GO:0003824//catalytic activity;GO:0016835//carbon-oxygen lyase activity;GO:0005488//binding;GO:0046872//metal ion binding;GO:0016297//acyl-[acyl-carrier-protein] hydrolase activity;GO:0016491//oxidoreductase activity;GO:0016746//transferase activ…	GO:0071704//organic substance metabolic process;GO:0009987//cellular process;GO:0043436//oxoacid metabolic process;GO:0008152//metabolic process;GO:0034097//response to cytokine;GO:0044710//single-organism metabolic process;GO:0044699//single-organism process;GO:0044238//primary metabolic process;GO:0050896//response to stimulus;GO:0006082//organic acid metabolic process;GO:0044763//single-organi…
ncbi_281212	11	97.66666667	0.573333333	4.39	2.936774876	1.11E-30	3.93E-29	yes	CXCL1	growth-regulated protein homolog beta precursor [Bos taurus]	Environmental Information Processing;Organismal Systems	Signaling molecules and interaction;Signal transduction;Immune system	ko04060//Cytokine-cytokine receptor interaction;ko04062//Chemokine signaling pathway;ko04668//TNF signaling pathway	K05505	-	GO:0005515//protein binding;GO:0005125//cytokine activity;GO:0005102//receptor binding;GO:0005488//binding	GO:0002376//immune system process
ncbi_281240	7	3	0.12	0.04	-1.584962501	0.01657894	0.04460402	yes	IGF2	insulin-like growth factor II precursor [Bos taurus]	-	-	-	-	GO:0044421//extracellular region part;GO:0005576//extracellular region	GO:0030295//protein kinase activator activity;GO:0030234//enzyme regulator activity;GO:0098772//molecular function regulator;GO:0019887//protein kinase regulator activity;GO:0008047//enzyme activator activity;GO:0019207//kinase regulator activity;GO:0019209//kinase activator activity;GO:0005515//protein binding;GO:0030545//receptor regulator activity;GO:0005488//binding;GO:0005102//receptor bindi…	GO:0016051//carbohydrate biosynthetic process;GO:0044249//cellular biosynthetic process;GO:0032501//multicellular organismal process;GO:0006139//nucleobase-containing compound metabolic process;GO:0009250//glucan biosynthetic process;GO:0007165//signal transduction;GO:0006464//cellular protein modification process;GO:0018130//heterocycle biosynthetic process;GO:0022402//cell cycle process;GO:1901…
ncbi_281308	1519.07	4508.01	44.64333333	111.6933333	1.323026422	1.51E-82	2.25E-80	yes	MMP1	interstitial collagenase precursor [Bos taurus]	Organismal Systems	Endocrine system	ko03320//PPAR signaling pathway	K01388	GO:0031012//extracellular matrix	GO:0008233//peptidase activity;GO:0005488//binding;GO:0016787//hydrolase activity;GO:0046914//transition metal ion binding;GO:0070011//peptidase activity, acting on L-amino acid peptides;GO:0046872//metal ion binding;GO:0043167//ion binding;GO:0003824//catalytic activity;GO:0043169//cation binding	GO:0044699//single-organism process;GO:0051604//protein maturation;GO:0071704//organic substance metabolic process;GO:0016485//protein processing;GO:0044710//single-organism metabolic process;GO:0010467//gene expression;GO:0044707//single-multicellular organism process;GO:0044236//multicellular organism metabolic process;GO:0043170//macromolecule metabolic process;GO:0008152//metabolic process;GO…
ncbi_281309	1334.666667	3951.333333	44.26	109.7966667	1.3107589	1.01E-138	4.82E-136	yes	MMP3	TPA: matrix metallopeptidase 3 (stromelysin 1, progelatinase) [Bos taurus]	Environmental Information Processing	Signal transduction	ko04668//TNF signaling pathway	K01394	GO:0043226//organelle;GO:0043227//membrane-bounded organelle	GO:0046914//transition metal ion binding;GO:0016787//hydrolase activity;GO:0008233//peptidase activity;GO:0003824//catalytic activity;GO:0070011//peptidase activity, acting on L-amino acid peptides;GO:0043169//cation binding;GO:0005488//binding;GO:0046872//metal ion binding;GO:0043167//ion binding	GO:0043170//macromolecule metabolic process;GO:0016477//cell migration;GO:0009987//cellular process;GO:0040011//locomotion;GO:0071704//organic substance metabolic process;GO:0001101//response to acid chemical;GO:0044763//single-organism cellular process;GO:1901698//response to nitrogen compound;GO:1901700//response to oxygen-containing compound;GO:0010033//response to organic substance;GO:0006928…
ncbi_281338	7.333333333	17	0.07	0.143333333	1.033947332	0.011915153	0.033518329	yes	MYH3	myosin-3 [Bos taurus]	Cellular Processes	Cellular commiunity	ko04530//Tight junction	K10352	GO:0043226//organelle;GO:0005856//cytoskeleton;GO:0044464//cell part;GO:0005623//cell;GO:0043228//non-membrane-bounded organelle;GO:0043229//intracellular organelle;GO:0005622//intracellular;GO:0015629//actin cytoskeleton;GO:0043232//intracellular non-membrane-bounded organelle;GO:0044424//intracellular part	GO:0005488//binding;GO:0032549//ribonucleoside binding;GO:0001883//purine nucleoside binding;GO:0036094//small molecule binding;GO:0016818//hydrolase activity, acting on acid anhydrides, in phosphorus-containing anhydrides;GO:0016817//hydrolase activity, acting on acid anhydrides;GO:0032550//purine ribonucleoside binding;GO:0017111//nucleoside-triphosphatase activity;GO:0016787//hydrolase activit…	-
ncbi_281482	8.333333333	28	0.22	0.676666667	1.620941798	7.84E-06	4.34E-05	yes	DHRS3	PREDICTED: short-chain dehydrogenase/reductase 3 [Bos mutus]	Metabolism	Global and Overview;Metabolism of cofactors and vitamins	ko01100//Metabolic pathways;ko00830//Retinol metabolism	K11146	GO:0031513//nonmotile primary cilium;GO:0044464//cell part;GO:0016020//membrane;GO:0044425//membrane part;GO:0072372//primary cilium;GO:0043226//organelle;GO:0042995//cell projection;GO:0097458//neuron part;GO:0001750//photoreceptor outer segment;GO:0005929//cilium;GO:0031224//intrinsic component of membrane;GO:0005623//cell	GO:0008106//alcohol dehydrogenase (NADP+) activity;GO:0016616//oxidoreductase activity, acting on the CH-OH group of donors, NAD or NADP as acceptor;GO:0016614//oxidoreductase activity, acting on CH-OH group of donors;GO:0003824//catalytic activity;GO:0004033//aldo-keto reductase (NADP) activity;GO:0016491//oxidoreductase activity	GO:0051606//detection of stimulus;GO:0007602//phototransduction;GO:0009314//response to radiation;GO:0009605//response to external stimulus;GO:0071704//organic substance metabolic process;GO:0003008//system process;GO:0050953//sensory perception of light stimulus;GO:0050896//response to stimulus;GO:0009416//response to light stimulus;GO:0007600//sensory perception;GO:0016101//diterpenoid metaboli…
ncbi_281499	53909.33333	157760	1950.733333	4783.566667	1.294070131	2.49E-257	3.68E-254	yes	SPP1	PREDICTED: osteopontin isoform X1 [Bos taurus]	Organismal Systems;Environmental Information Processing;Cellular Processes	Signaling molecules and interaction;Signal transduction;Cellular commiunity;Immune system	ko04151//PI3K-Akt signaling pathway;ko04510//Focal adhesion;ko04620//Toll-like receptor signaling pathway;ko04512//ECM-receptor interaction	K06250	GO:0044421//extracellular region part;GO:0005576//extracellular region;GO:0044464//cell part;GO:0044424//intracellular part;GO:0005622//intracellular;GO:0005623//cell	GO:0005488//binding;GO:0005515//protein binding;GO:0005102//receptor binding	GO:0016477//cell migration;GO:0040011//locomotion;GO:0044699//single-organism process;GO:0051674//localization of cell;GO:0042221//response to chemical;GO:0048870//cell motility;GO:0006935//chemotaxis;GO:0044763//single-organism cellular process;GO:0002376//immune system process;GO:0048856//anatomical structure development;GO:0010033//response to organic substance;GO:0030595//leukocyte chemotaxis…
ncbi_281610	3	0.333333333	0.063333333	0.006666667	-3.247927513	0.015159137	0.041300138	yes	AKAP3	PREDICTED: A-kinase anchor protein 3 isoform X1 [Bos taurus]	-	-	-	-	GO:0005929//cilium;GO:0044424//intracellular part;GO:0005623//cell;GO:0031982//vesicle;GO:0042995//cell projection;GO:0005737//cytoplasm;GO:0099503//secretory vesicle;GO:0043231//intracellular membrane-bounded organelle;GO:0043226//organelle;GO:0012505//endomembrane system;GO:0005622//intracellular;GO:0043229//intracellular organelle;GO:0016023//cytoplasmic, membrane-bounded vesicle;GO:0030141//s…	GO:0005488//binding;GO:0016772//transferase activity, transferring phosphorus-containing groups;GO:0003824//catalytic activity;GO:0016740//transferase activity;GO:0005515//protein binding	GO:0050896//response to stimulus;GO:0051716//cellular response to stimulus;GO:0007165//signal transduction;GO:0050794//regulation of cellular process;GO:0044700//single organism signaling;GO:0023052//signaling;GO:0065007//biological regulation;GO:0051179//localization;GO:0050789//regulation of biological process;GO:0044763//single-organism cellular process;GO:0009987//cellular process;GO:0044699/…
ncbi_281666	1.333333333	41	0.146666667	3.92	4.740240726	4.78E-25	1.35E-23	yes	CCL20	C-C motif chemokine 20 precursor [Bos taurus]	Environmental Information Processing;Organismal Systems	Signal transduction;Immune system;Signaling molecules and interaction	ko04060//Cytokine-cytokine receptor interaction;ko04062//Chemokine signaling pathway;ko04668//TNF signaling pathway	K14625	GO:0044421//extracellular region part;GO:0005576//extracellular region	GO:0005125//cytokine activity;GO:0005488//binding;GO:0005102//receptor binding;GO:0005515//protein binding	GO:0006952//defense response;GO:0009605//response to external stimulus;GO:0002376//immune system process;GO:0040011//locomotion;GO:0042221//response to chemical;GO:0006950//response to stress;GO:0042330//taxis;GO:0006935//chemotaxis;GO:0050896//response to stimulus
ncbi_281667	2033	1022.666667	66.75666667	27.88	-1.259681358	9.71E-152	5.63E-149	yes	CCNA2	cyclin-A2 [Bos taurus]	Organismal Systems;Environmental Information Processing;Cellular Processes	Signal transduction;Endocrine system;Cell growth and death	ko04110//Cell cycle;ko04152//AMPK signaling pathway;ko04914//Progesterone-mediated oocyte maturation	K06627	GO:0043227//membrane-bounded organelle;GO:0043231//intracellular membrane-bounded organelle;GO:0005622//intracellular;GO:0044464//cell part;GO:0005634//nucleus;GO:0043226//organelle;GO:0005623//cell;GO:0045120//pronucleus;GO:0044424//intracellular part;GO:0043229//intracellular organelle	GO:0019899//enzyme binding;GO:0005488//binding;GO:0005515//protein binding;GO:0019900//kinase binding	GO:0050789//regulation of biological process;GO:0034641//cellular nitrogen compound metabolic process;GO:0044699//single-organism process;GO:0044770//cell cycle phase transition;GO:0090304//nucleic acid metabolic process;GO:0006139//nucleobase-containing compound metabolic process;GO:0044260//cellular macromolecule metabolic process;GO:0044839//cell cycle G2/M phase transition;GO:0010467//gene ex…
ncbi_281672	80.66666667	225.6666667	2.12	4.656666667	1.13523335	6.81E-24	1.83E-22	yes	ACKR4	atypical chemokine receptor 4 [Bos taurus]	-	-	-	-	GO:0012505//endomembrane system;GO:0005622//intracellular;GO:0044464//cell part;GO:0043226//organelle;GO:0005623//cell;GO:0043231//intracellular membrane-bounded organelle;GO:0005737//cytoplasm;GO:0005768//endosome;GO:0043227//membrane-bounded organelle;GO:0031224//intrinsic component of membrane;GO:0044424//intracellular part;GO:0044425//membrane part;GO:0044444//cytoplasmic part;GO:0016020//mem…	GO:0004872//receptor activity;GO:0004871//signal transducer activity;GO:0019955//cytokine binding;GO:0038024//cargo receptor activity;GO:0005515//protein binding;GO:0001653//peptide receptor activity;GO:0099600//transmembrane receptor activity;GO:0001637//G-protein coupled chemoattractant receptor activity;GO:0008528//G-protein coupled peptide receptor activity;GO:0004930//G-protein coupled recep…	GO:0050789//regulation of biological process;GO:0007166//cell surface receptor signaling pathway;GO:0006897//endocytosis;GO:0044700//single organism signaling;GO:0051716//cellular response to stimulus;GO:0010033//response to organic substance;GO:0009987//cellular process;GO:0023052//signaling;GO:0007165//signal transduction;GO:0051179//localization;GO:0034097//response to cytokine;GO:0051234//est…
ncbi_281702	2.666666667	11.33333333	0.05	0.136666667	1.450661409	0.000961757	0.003587058	yes	CNGB1	cyclic nucleotide-gated cation channel beta-1 isoform b [Bos taurus]	Organismal Systems;Environmental Information Processing	Signal transduction;Sensory system	ko04740//Olfactory transduction;ko04024//cAMP signaling pathway;ko04022//cGMP - PKG signaling pathway;ko04744//Phototransduction	K04952	-	-	-
ncbi_281735	91.33333333	605.6666667	3.666666667	20.2	2.46181427	1.54E-106	3.85E-104	yes	CXCL6	C-X-C motif chemokine 6 precursor [Bos taurus]	Environmental Information Processing;Organismal Systems	Signaling molecules and interaction;Immune system	ko04060//Cytokine-cytokine receptor interaction;ko04062//Chemokine signaling pathway	K05506	GO:0005576//extracellular region;GO:0044421//extracellular region part	GO:0005125//cytokine activity;GO:0005102//receptor binding;GO:0005515//protein binding;GO:0005488//binding;GO:0005539//glycosaminoglycan binding;GO:0097367//carbohydrate derivative binding	GO:0042221//response to chemical;GO:0002444//myeloid leukocyte mediated immunity;GO:0035821//modification of morphology or physiology of other organism;GO:0044403//symbiosis, encompassing mutualism through parasitism;GO:0040011//locomotion;GO:0009607//response to biotic stimulus;GO:0010033//response to organic substance;GO:0009605//response to external stimulus;GO:0001817//regulation of cytokine …
ncbi_281758	195.3333333	499.6666667	16.98666667	35.97333333	1.082525071	2.70E-37	1.23E-35	yes	FABP3	fatty acid-binding protein, heart [Bos taurus]	Organismal Systems	Endocrine system	ko03320//PPAR signaling pathway	K08752	GO:0044424//intracellular part;GO:0043226//organelle;GO:0044446//intracellular organelle part;GO:0044444//cytoplasmic part;GO:0044464//cell part;GO:0044429//mitochondrial part;GO:0044422//organelle part;GO:0043227//membrane-bounded organelle;GO:0043231//intracellular membrane-bounded organelle;GO:0005622//intracellular;GO:0005623//cell;GO:0043229//intracellular organelle;GO:0005739//mitochondrion…	GO:0005515//protein binding;GO:0005488//binding	GO:0051234//establishment of localization;GO:0051179//localization
ncbi_281767	2685.333333	8535	70.38	175.04	1.314447224	2.17638980200073e-317	8.84375996042998e-314	yes	FDFT1	squalene synthase [Bos taurus]	Metabolism	Global and Overview;Lipid metabolism	ko01100//Metabolic pathways;ko01110//Biosynthesis of secondary metabolites;ko01130//Biosynthesis of antibiotics;ko00100//Steroid biosynthesis	K00801	GO:0044464//cell part;GO:0012505//endomembrane system;GO:0043231//intracellular membrane-bounded organelle;GO:0042175//nuclear outer membrane-endoplasmic reticulum membrane network;GO:0031224//intrinsic component of membrane;GO:0043227//membrane-bounded organelle;GO:0044425//membrane part;GO:0043229//intracellular organelle;GO:0016020//membrane;GO:0044424//intracellular part;GO:0005622//intracell…	GO:0004659//prenyltransferase activity;GO:0004311//farnesyltranstransferase activity;GO:0003824//catalytic activity;GO:0016740//transferase activity;GO:0016765//transferase activity, transferring alkyl or aryl (other than methyl) groups	GO:0006720//isoprenoid metabolic process;GO:0016125//sterol metabolic process;GO:1901360//organic cyclic compound metabolic process;GO:0044763//single-organism cellular process;GO:0044238//primary metabolic process;GO:1902652//secondary alcohol metabolic process;GO:0006629//lipid metabolic process;GO:0006066//alcohol metabolic process;GO:0008152//metabolic process;GO:0008202//steroid metabolic pr…
ncbi_281824	637.6666667	1742.666667	20.83	48.22	1.210968812	9.80E-91	1.73E-88	yes	HSD3B	PREDICTED: 3 beta-hydroxysteroid dehydrogenase/Delta 5-->4-isomerase [Bos indicus]	Organismal Systems;Metabolism	Lipid metabolism;Global and Overview;Endocrine system	ko01100//Metabolic pathways;ko04925//Aldosterone synthesis and secretion;ko00140//Steroid hormone biosynthesis;ko04913//Ovarian Steroidogenesis	K00070	-	GO:0016614//oxidoreductase activity, acting on CH-OH group of donors;GO:0003824//catalytic activity;GO:0016491//oxidoreductase activity	GO:0071704//organic substance metabolic process;GO:0044699//single-organism process;GO:0008152//metabolic process;GO:0044238//primary metabolic process;GO:0008202//steroid metabolic process;GO:0044710//single-organism metabolic process;GO:1901360//organic cyclic compound metabolic process;GO:0006629//lipid metabolic process
ncbi_281861	2.666666667	10.33333333	0.066666667	0.186666667	1.485426827	0.012881987	0.03584112	yes	IL2RA	PREDICTED: interleukin-2 receptor subunit alpha isoform X1 [Bos taurus]	Organismal Systems;Environmental Information Processing;Cellular Processes	Signaling molecules and interaction;Transport and catabolism;Immune system;Signal transduction	ko04151//PI3K-Akt signaling pathway;ko04060//Cytokine-cytokine receptor interaction;ko04144//Endocytosis;ko04630//Jak-STAT signaling pathway;ko04640//Hematopoietic cell lineage	K05068	GO:0044464//cell part;GO:0044425//membrane part;GO:0071944//cell periphery;GO:0005623//cell;GO:0016020//membrane;GO:0005886//plasma membrane;GO:0031224//intrinsic component of membrane	GO:0019838//growth factor binding;GO:0005488//binding;GO:0005515//protein binding	GO:0002696//positive regulation of leukocyte activation;GO:0070887//cellular response to chemical stimulus;GO:0051249//regulation of lymphocyte activation;GO:0044699//single-organism process;GO:0048523//negative regulation of cellular process;GO:0044763//single-organism cellular process;GO:0032945//negative regulation of mononuclear cell proliferation;GO:0098609//cell-cell adhesion;GO:0050867//po…
ncbi_282002	0.333333333	3.666666667	0.006666667	0.066666667	3.321928095	0.018709949	0.049561851	yes	Prkcg	protein kinase C gamma type [Bos taurus]	Organismal Systems;Environmental Information Processing;Cellular Processes	Endocrine system;Digestive system;Signal transduction;Nervous system;Environmental adaptation;Circulatory system;Immune system;Sensory system;Excretory system;Cellular commiunity	ko04010//MAPK signaling pathway;ko04014//Ras signaling pathway;ko04015//Rap1 signaling pathway;ko04510//Focal adhesion;ko04020//Calcium signaling pathway;ko04650//Natural killer cell mediated cytotoxicity;ko04921//Oxytocin signaling pathway;ko04310//Wnt signaling pathway;ko04530//Tight junction;ko04270//Vascular smooth muscle contraction;ko04728//Dopaminergic synapse;ko04726//Serotonergic synapse…	K19663	GO:0044456//synapse part;GO:0043005//neuron projection;GO:0016020//membrane;GO:0043226//organelle;GO:0097458//neuron part;GO:0030054//cell junction;GO:0044444//cytoplasmic part;GO:0005622//intracellular;GO:0044424//intracellular part;GO:0043227//membrane-bounded organelle;GO:0043229//intracellular organelle;GO:0005623//cell;GO:0045202//synapse;GO:0005737//cytoplasm;GO:0044464//cell part;GO:004323…	GO:0016740//transferase activity;GO:0016301//kinase activity;GO:0001883//purine nucleoside binding;GO:0016773//phosphotransferase activity, alcohol group as acceptor;GO:0036094//small molecule binding;GO:0004697//protein kinase C activity;GO:0004674//protein serine/threonine kinase activity;GO:0046872//metal ion binding;GO:0046914//transition metal ion binding;GO:0043169//cation binding;GO:000188…	GO:0043412//macromolecule modification;GO:0032446//protein modification by small protein conjugation;GO:0070647//protein modification by small protein conjugation or removal;GO:1901698//response to nitrogen compound;GO:0044267//cellular protein metabolic process;GO:0048519//negative regulation of biological process;GO:1901360//organic cyclic compound metabolic process;GO:0016567//protein ubiquiti…
ncbi_282115	18	45	0.37	0.746666667	1.012939056	0.000198306	0.000863683	yes	UPK3B	uroplakin-3b precursor [Bos taurus]	-	-	-	-	GO:0031224//intrinsic component of membrane;GO:0016020//membrane;GO:0044425//membrane part	-	GO:0071704//organic substance metabolic process;GO:0010467//gene expression;GO:0043170//macromolecule metabolic process;GO:0008152//metabolic process
ncbi_282433	0.333333333	7.666666667	0.006666667	0.136666667	4.357552005	3.28E-05	0.000163262	yes	GUCY1B1	guanylate cyclase soluble subunit beta-1 [Bos taurus]	Cellular Processes;Metabolism;Environmental Information Processing;Organismal Systems	Immune system;Nucleotide metabolism;Cellular commiunity;Circulatory system;Environmental adaptation;Nervous system;Digestive system;Signal transduction;Endocrine system	ko00230//Purine metabolism;ko04022//cGMP - PKG signaling pathway;ko04921//Oxytocin signaling pathway;ko04270//Vascular smooth muscle contraction;ko04611//Platelet activation;ko04713//Circadian entrainment;ko04970//Salivary secretion;ko04540//Gap junction;ko04924//Renin secretion;ko04730//Long-term depression	K12319	GO:0043226//organelle;GO:0043227//membrane-bounded organelle;GO:0044464//cell part;GO:0005623//cell;GO:0005622//intracellular;GO:0032991//macromolecular complex;GO:0043234//protein complex;GO:0044424//intracellular part	GO:0036094//small molecule binding;GO:0001882//nucleoside binding;GO:0046983//protein dimerization activity;GO:0097159//organic cyclic compound binding;GO:0032550//purine ribonucleoside binding;GO:0031072//heat shock protein binding;GO:1901363//heterocyclic compound binding;GO:0016829//lyase activity;GO:0005515//protein binding;GO:0043167//ion binding;GO:0003824//catalytic activity;GO:0043169//ca…	GO:0071704//organic substance metabolic process;GO:0006164//purine nucleotide biosynthetic process;GO:0044249//cellular biosynthetic process;GO:0006725//cellular aromatic compound metabolic process;GO:0019637//organophosphate metabolic process;GO:0044763//single-organism cellular process;GO:0072521//purine-containing compound metabolic process;GO:0009117//nucleotide metabolic process;GO:0090407//…
ncbi_282599	51.66666667	120	1.583333333	3.18	1.006061753	1.06E-10	1.10E-09	yes	LRRC25	leucine-rich repeat-containing protein 25 precursor [Bos taurus]	-	-	-	-	-	-	-
ncbi_282654	3.666666667	15.66666667	0.02	0.06	1.584962501	0.000314969	0.001311011	yes	TNXB	tenascin-X precursor [Bos taurus]	Cellular Processes;Environmental Information Processing	Signal transduction;Cellular commiunity;Signaling molecules and interaction	ko04151//PI3K-Akt signaling pathway;ko04510//Focal adhesion;ko04512//ECM-receptor interaction	K06252	GO:0044421//extracellular region part;GO:0005576//extracellular region;GO:0043234//protein complex;GO:0044464//cell part;GO:0031012//extracellular matrix;GO:0032991//macromolecular complex;GO:0005623//cell;GO:0005581//collagen trimer	GO:0097367//carbohydrate derivative binding;GO:0005488//binding;GO:0005539//glycosaminoglycan binding	GO:0044255//cellular lipid metabolic process;GO:0010646//regulation of cell communication;GO:0043408//regulation of MAPK cascade;GO:0006638//neutral lipid metabolic process;GO:0001932//regulation of protein phosphorylation;GO:0080090//regulation of primary metabolic process;GO:0050790//regulation of catalytic activity;GO:0006629//lipid metabolic process;GO:0098602//single organism cell adhesion;G…
ncbi_282709	5	1.333333333	0.16	0.04	-2	0.017552892	0.046901975	yes	RHBG	ammonium transporter Rh type B precursor [Bos taurus]	-	-	-	-	GO:0012506//vesicle membrane;GO:0016021//integral component of membrane;GO:0071944//cell periphery;GO:0031224//intrinsic component of membrane;GO:0043229//intracellular organelle;GO:0005622//intracellular;GO:0044422//organelle part;GO:0043226//organelle;GO:0044464//cell part;GO:0043227//membrane-bounded organelle;GO:0005886//plasma membrane;GO:0031982//vesicle;GO:0044425//membrane part;GO:0043232…	GO:0022891//substrate-specific transmembrane transporter activity;GO:0022892//substrate-specific transporter activity;GO:0008324//cation transmembrane transporter activity;GO:0005488//binding;GO:0022857//transmembrane transporter activity;GO:0008092//cytoskeletal protein binding;GO:0022890//inorganic cation transmembrane transporter activity;GO:0015077//monovalent inorganic cation transmembrane t…	GO:0006810//transport;GO:0015672//monovalent inorganic cation transport;GO:0071705//nitrogen compound transport;GO:0006811//ion transport;GO:0015696//ammonium transport;GO:0044765//single-organism transport;GO:0051234//establishment of localization;GO:0006812//cation transport;GO:0051179//localization;GO:1902578//single-organism localization;GO:0044699//single-organism process
ncbi_282866	22	63.66666667	0.32	0.793333333	1.309855263	4.20E-08	3.27E-07	yes	SPON1	spondin-1 precursor [Bos taurus]	-	-	-	-	-	-	GO:0022610//biological adhesion
ncbi_282868	2.333333333	8.666666667	0.06	0.203333333	1.760812336	0.00790487	0.023450586	yes	SLC2A5	solute carrier family 2, facilitated glucose transporter member 5 [Bos taurus]	Organismal Systems	Digestive system	ko04973//Carbohydrate digestion and absorption	K08143	GO:0044425//membrane part;GO:0044464//cell part;GO:0005623//cell;GO:0005886//plasma membrane;GO:0071944//cell periphery;GO:0031224//intrinsic component of membrane;GO:0016020//membrane	GO:0022891//substrate-specific transmembrane transporter activity;GO:0015145//monosaccharide transmembrane transporter activity;GO:0022857//transmembrane transporter activity;GO:0005215//transporter activity;GO:0051119//sugar transmembrane transporter activity;GO:0015144//carbohydrate transmembrane transporter activity;GO:0022892//substrate-specific transporter activity;GO:0015149//hexose transme…	GO:0071702//organic substance transport;GO:0009746//response to hexose;GO:0009987//cellular process;GO:0044699//single-organism process;GO:1901700//response to oxygen-containing compound;GO:0050896//response to stimulus;GO:0051234//establishment of localization;GO:0042221//response to chemical;GO:0051179//localization;GO:0008643//carbohydrate transport;GO:0006810//transport;GO:1902578//single-org…
ncbi_282871	621.6666667	1797.333333	15.79666667	38.28	1.27697067	7.90E-95	1.53E-92	yes	MMP9	matrix metalloproteinase-9 precursor [Bos taurus]	Organismal Systems;Environmental Information Processing	Signal transduction;Immune system;Endocrine system	ko04670//Leukocyte transendothelial migration;ko04668//TNF signaling pathway;ko04915//Estrogen signaling pathway	K01403	GO:0031012//extracellular matrix;GO:0005576//extracellular region;GO:0044421//extracellular region part	GO:0008233//peptidase activity;GO:0004175//endopeptidase activity;GO:0005488//binding;GO:0046914//transition metal ion binding;GO:0005515//protein binding;GO:0043167//ion binding;GO:0003824//catalytic activity;GO:0070011//peptidase activity, acting on L-amino acid peptides;GO:0016787//hydrolase activity;GO:0046872//metal ion binding;GO:0043169//cation binding	GO:0044767//single-organism developmental process;GO:0048518//positive regulation of biological process;GO:0007275//multicellular organism development;GO:0016485//protein processing;GO:0048522//positive regulation of cellular process;GO:0044236//multicellular organism metabolic process;GO:0008219//cell death;GO:0065007//biological regulation;GO:0044707//single-multicellular organism process;GO:00…
ncbi_286816	0.666666667	5.333333333	0.036666667	0.236666667	2.690315501	0.003242345	0.010653139	yes	TNNT2	troponin T, cardiac muscle [Bos taurus]	Organismal Systems	Circulatory system	ko04261//Adrenergic signaling in cardiomyocytes;ko04260//Cardiac muscle contraction	K12045	GO:0030017//sarcomere;GO:0044444//cytoplasmic part;GO:0005622//intracellular;GO:0043229//intracellular organelle;GO:0043232//intracellular non-membrane-bounded organelle;GO:0030016//myofibril;GO:0043292//contractile fiber;GO:0044449//contractile fiber part;GO:0036379//myofilament;GO:0044446//intracellular organelle part;GO:0044424//intracellular part;GO:0044464//cell part;GO:0005856//cytoskeleton…	GO:0005198//structural molecule activity;GO:0016462//pyrophosphatase activity;GO:0016817//hydrolase activity, acting on acid anhydrides;GO:0005515//protein binding;GO:0016818//hydrolase activity, acting on acid anhydrides, in phosphorus-containing anhydrides;GO:0005488//binding;GO:0017111//nucleoside-triphosphatase activity;GO:0003824//catalytic activity;GO:0008092//cytoskeletal protein binding;G…	GO:0006195//purine nucleotide catabolic process;GO:0003012//muscle system process;GO:0048646//anatomical structure formation involved in morphogenesis;GO:1902589//single-organism organelle organization;GO:0007507//heart development;GO:0009166//nucleotide catabolic process;GO:0044270//cellular nitrogen compound catabolic process;GO:0008152//metabolic process;GO:0009117//nucleotide metabolic proces…
ncbi_327679	3296.666667	1824.333333	133.6266667	61.22666667	-1.125975896	1.53E-137	6.89E-135	yes	CCNB1	G2/mitotic-specific cyclin-B1 [Bos taurus]	Organismal Systems;Environmental Information Processing;Cellular Processes	Endocrine system;Cell growth and death;Signal transduction	ko04068//FoxO signaling pathway;ko04110//Cell cycle;ko04114//Oocyte meiosis;ko04914//Progesterone-mediated oocyte maturation;ko04115//p53 signaling pathway	K05868	GO:0000779//condensed chromosome, centromeric region;GO:0000777//condensed chromosome kinetochore;GO:0044424//intracellular part;GO:0043226//organelle;GO:0005622//intracellular;GO:0043227//membrane-bounded organelle;GO:0032991//macromolecular complex;GO:0000228//nuclear chromosome;GO:0000776//kinetochore;GO:0043233//organelle lumen;GO:0005694//chromosome;GO:0005623//cell;GO:0043231//intracellular…	GO:0016772//transferase activity, transferring phosphorus-containing groups;GO:0019899//enzyme binding;GO:0005102//receptor binding;GO:0003824//catalytic activity;GO:0005515//protein binding;GO:0005488//binding;GO:0016740//transferase activity;GO:0019900//kinase binding	GO:0048856//anatomical structure development;GO:0009987//cellular process;GO:0043412//macromolecule modification;GO:0043170//macromolecule metabolic process;GO:0009790//embryo development;GO:0000819//sister chromatid segregation;GO:0006996//organelle organization;GO:0045786//negative regulation of cell cycle;GO:0006464//cellular protein modification process;GO:0007059//chromosome segregation;GO:0…
ncbi_338045	5497	13394.33333	158.1833333	320.04	1.01665463	1.44E-166	1.11E-163	yes	Sqstm1	TPA: sequestosome 1 [Bos taurus]	Organismal Systems	Development	ko04380//Osteoclast differentiation	K14381	GO:0043231//intracellular membrane-bounded organelle;GO:0000323//lytic vacuole;GO:0005623//cell;GO:0005622//intracellular;GO:0043228//non-membrane-bounded organelle;GO:0044424//intracellular part;GO:0031982//vesicle;GO:0043226//organelle;GO:0043229//intracellular organelle;GO:0032991//macromolecular complex;GO:0044444//cytoplasmic part;GO:0005737//cytoplasm;GO:0012505//endomembrane system;GO:0016…	GO:0031593//polyubiquitin binding;GO:0019900//kinase binding;GO:0043130//ubiquitin binding;GO:0046983//protein dimerization activity;GO:0032182//ubiquitin-like protein binding;GO:0046872//metal ion binding;GO:0046914//transition metal ion binding;GO:0005488//binding;GO:0043169//cation binding;GO:0005515//protein binding;GO:0043167//ion binding;GO:0019901//protein kinase binding;GO:0019899//enzyme…	GO:0065003//macromolecular complex assembly;GO:0016265//death;GO:0044085//cellular component biogenesis;GO:0050896//response to stimulus;GO:0044237//cellular metabolic process;GO:0071822//protein complex subunit organization;GO:0043933//macromolecular complex subunit organization;GO:0007165//signal transduction;GO:0031323//regulation of cellular metabolic process;GO:0019220//regulation of phospha…
ncbi_353107	10.66666667	5.333333333	0.41	0.176666667	-1.214594051	0.010461328	0.030005016	yes	Hsd17b1	estradiol 17-beta-dehydrogenase 1 [Bos taurus]	Metabolism;Organismal Systems	Endocrine system;Global and Overview;Lipid metabolism	ko01100//Metabolic pathways;ko00140//Steroid hormone biosynthesis;ko04913//Ovarian Steroidogenesis	K00044	GO:0005623//cell;GO:0044424//intracellular part;GO:0005622//intracellular;GO:0044464//cell part	-	GO:1901576//organic substance biosynthetic process;GO:0044699//single-organism process;GO:0006694//steroid biosynthetic process;GO:0008202//steroid metabolic process;GO:0008152//metabolic process;GO:0044710//single-organism metabolic process;GO:0044711//single-organism biosynthetic process;GO:0044238//primary metabolic process;GO:1901362//organic cyclic compound biosynthetic process;GO:0008610//l…
ncbi_353108	30.66666667	79.33333333	0.256666667	0.553333333	1.108252891	3.44E-08	2.70E-07	yes	ANK1	PREDICTED: ankyrin-1 isoform X3 [Bos taurus]	-	-	-	-	GO:0005886//plasma membrane;GO:0044424//intracellular part;GO:0016020//membrane;GO:0005737//cytoplasm;GO:0043005//neuron projection;GO:0098589//membrane region;GO:0005856//cytoskeleton;GO:0097060//synaptic membrane;GO:0043231//intracellular membrane-bounded organelle;GO:0043292//contractile fiber;GO:0098590//plasma membrane region;GO:0044422//organelle part;GO:0043228//non-membrane-bounded organe…	GO:0008092//cytoskeletal protein binding;GO:0060090//binding, bridging;GO:0019899//enzyme binding;GO:0030674//protein binding, bridging;GO:0005515//protein binding;GO:0005488//binding	GO:0044802//single-organism membrane organization;GO:0048731//system development;GO:0006612//protein targeting to membrane;GO:0051641//cellular localization;GO:0061024//membrane organization;GO:1902582//single-organism intracellular transport;GO:0051234//establishment of localization;GO:0048856//anatomical structure development;GO:0033036//macromolecule localization;GO:1902578//single-organism lo…
ncbi_404153	1.666666667	9.666666667	0.083333333	0.393333333	2.23878686	0.000680244	0.002629412	yes	CLDN3	claudin-3 [Bos taurus]	Cellular Processes;Organismal Systems;Environmental Information Processing	Signaling molecules and interaction;Cellular commiunity;Immune system	ko04514//Cell adhesion molecules (CAMs);ko04530//Tight junction;ko04670//Leukocyte transendothelial migration	K06087	GO:0031224//intrinsic component of membrane;GO:0016020//membrane;GO:0005911//cell-cell junction;GO:0030054//cell junction;GO:0044425//membrane part;GO:0043296//apical junction complex	GO:0005515//protein binding;GO:0005488//binding	GO:0098609//cell-cell adhesion;GO:0022610//biological adhesion;GO:0007155//cell adhesion
ncbi_407159	2835	8518.333333	37.12666667	92.96666667	1.324257737	3.83E-260	6.91E-257	yes	HMGCR	TPA: 3-hydroxy-3-methylglutaryl-Coenzyme A reductase [Bos taurus]	Metabolism;Organismal Systems;Environmental Information Processing	Metabolism of terpenoids and polyketides;Digestive system;Global and Overview;Signal transduction	ko01100//Metabolic pathways;ko01110//Biosynthesis of secondary metabolites;ko01130//Biosynthesis of antibiotics;ko04152//AMPK signaling pathway;ko04976//Bile secretion;ko00900//Terpenoid backbone biosynthesis	K00021	GO:0012505//endomembrane system;GO:0044439//peroxisomal part;GO:0031224//intrinsic component of membrane;GO:0044425//membrane part;GO:0043226//organelle;GO:0044444//cytoplasmic part;GO:0044464//cell part;GO:0005737//cytoplasm;GO:0042175//nuclear outer membrane-endoplasmic reticulum membrane network;GO:0044446//intracellular organelle part;GO:0044438//microbody part;GO:0044424//intracellular part;…	GO:0005488//binding;GO:0016491//oxidoreductase activity;GO:0097159//organic cyclic compound binding;GO:0016614//oxidoreductase activity, acting on CH-OH group of donors;GO:0043167//ion binding;GO:1901363//heterocyclic compound binding;GO:0003824//catalytic activity;GO:0036094//small molecule binding;GO:0043168//anion binding;GO:0000166//nucleotide binding;GO:0048037//cofactor binding;GO:1901265//…	GO:0006629//lipid metabolic process;GO:0050789//regulation of biological process;GO:0006720//isoprenoid metabolic process;GO:0008152//metabolic process;GO:0044763//single-organism cellular process;GO:0016125//sterol metabolic process;GO:0065007//biological regulation;GO:0051186//cofactor metabolic process;GO:0065003//macromolecular complex assembly;GO:0044767//single-organism developmental proces…
ncbi_407169	3.666666667	13	0.083333333	0.213333333	1.35614381	0.001221061	0.004450027	yes	ALOX12	arachidonate 12-lipoxygenase, 12S-type [Bos taurus]	Metabolism;Organismal Systems	Nervous system;Lipid metabolism;Sensory system;Global and Overview	ko01100//Metabolic pathways;ko04726//Serotonergic synapse;ko04750//Inflammatory mediator regulation of TRP channels;ko00590//Arachidonic acid metabolism	K00458	GO:0071944//cell periphery;GO:0044464//cell part;GO:0044424//intracellular part;GO:0044444//cytoplasmic part;GO:0005737//cytoplasm;GO:0005622//intracellular;GO:0016020//membrane;GO:0005886//plasma membrane;GO:0005623//cell	GO:0046914//transition metal ion binding;GO:0046872//metal ion binding;GO:0016702//oxidoreductase activity, acting on single donors with incorporation of molecular oxygen, incorporation of two atoms of oxygen;GO:0005488//binding;GO:0016701//oxidoreductase activity, acting on single donors with incorporation of molecular oxygen;GO:0043169//cation binding;GO:0051213//dioxygenase activity;GO:0003824…	GO:0044710//single-organism metabolic process;GO:0048731//system development;GO:0048519//negative regulation of biological process;GO:0007162//negative regulation of cell adhesion;GO:0044255//cellular lipid metabolic process;GO:0006928//movement of cell or subcellular component;GO:0016053//organic acid biosynthetic process;GO:0044767//single-organism developmental process;GO:0048523//negative reg…
ncbi_407183	1819.333333	4708.666667	28.19	61.70666667	1.130242886	6.55E-166	4.84E-163	yes	PFKFB3	6-phosphofructo-2-kinase/fructose-2,6-bisphosphatase 3 [Bos taurus]	Environmental Information Processing;Metabolism	Carbohydrate metabolism;Signal transduction	ko04152//AMPK signaling pathway;ko04066//HIF-1 signaling pathway;ko00051//Fructose and mannose metabolism	K01103	-	GO:0001882//nucleoside binding;GO:0097159//organic cyclic compound binding;GO:0042578//phosphoric ester hydrolase activity;GO:0008443//phosphofructokinase activity;GO:0016791//phosphatase activity;GO:0016773//phosphotransferase activity, alcohol group as acceptor;GO:0032549//ribonucleoside binding;GO:0016772//transferase activity, transferring phosphorus-containing groups;GO:0036094//small molecu…	GO:0044707//single-multicellular organism process;GO:0006807//nitrogen compound metabolic process;GO:0007399//nervous system development;GO:0009119//ribonucleoside metabolic process;GO:0009199//ribonucleoside triphosphate metabolic process;GO:0009135//purine nucleoside diphosphate metabolic process;GO:0009132//nucleoside diphosphate metabolic process;GO:0009116//nucleoside metabolic process;GO:00…
ncbi_407767	8761.996667	49635.22	104.29	492.61	2.239845085	0	0	yes	HMGCS1	HMGCS1 protein, partial [Bos taurus]	Metabolism	Lipid metabolism;Metabolism of terpenoids and polyketides;Amino acid metabolism;Global and Overview;Carbohydrate metabolism	ko01100//Metabolic pathways;ko01110//Biosynthesis of secondary metabolites;ko01130//Biosynthesis of antibiotics;ko00280//Valine, leucine and isoleucine degradation;ko00650//Butanoate metabolism;ko00900//Terpenoid backbone biosynthesis;ko00072//Synthesis and degradation of ketone bodies	K01641	GO:0043227//membrane-bounded organelle;GO:0005623//cell;GO:0043226//organelle;GO:0043231//intracellular membrane-bounded organelle;GO:0044424//intracellular part;GO:0016020//membrane;GO:0043229//intracellular organelle;GO:0005622//intracellular;GO:0044464//cell part	GO:0046912//transferase activity, transferring acyl groups, acyl groups converted into alkyl on transfer;GO:0016746//transferase activity, transferring acyl groups;GO:0016740//transferase activity;GO:0003824//catalytic activity	GO:0044763//single-organism cellular process;GO:0006720//isoprenoid metabolic process;GO:0006629//lipid metabolic process;GO:0008152//metabolic process;GO:0044238//primary metabolic process;GO:0044699//single-organism process;GO:0044710//single-organism metabolic process;GO:0009987//cellular process;GO:0071704//organic substance metabolic process;GO:0044255//cellular lipid metabolic process;GO:00…
ncbi_408021	5	14.33333333	0.13	0.31	1.253756592	0.006209636	0.018874141	yes	OASL	PREDICTED: LOW QUALITY PROTEIN: 2'-5'-oligoadenylate synthase-like protein [Bos indicus]	-	-	-	-	GO:0043229//intracellular organelle;GO:0043231//intracellular membrane-bounded organelle;GO:0043227//membrane-bounded organelle;GO:0044464//cell part;GO:0044422//organelle part;GO:0031974//membrane-enclosed lumen;GO:0044424//intracellular part;GO:0043226//organelle;GO:0044446//intracellular organelle part;GO:0044428//nuclear part;GO:0031981//nuclear lumen;GO:0043233//organelle lumen;GO:0005622//i…	GO:0036094//small molecule binding;GO:0097367//carbohydrate derivative binding;GO:0005488//binding;GO:0032549//ribonucleoside binding;GO:0003676//nucleic acid binding;GO:0003723//RNA binding;GO:0097159//organic cyclic compound binding;GO:0003824//catalytic activity;GO:0032550//purine ribonucleoside binding;GO:0001883//purine nucleoside binding;GO:0001882//nucleoside binding;GO:1901363//heterocycl…	GO:0044419//interspecies interaction between organisms;GO:0009987//cellular process;GO:0016032//viral process;GO:0044764//multi-organism cellular process;GO:0019058//viral life cycle;GO:0044403//symbiosis, encompassing mutualism through parasitism;GO:0019079//viral genome replication;GO:0051704//multi-organism process;GO:0002252//immune effector process;GO:0002376//immune system process
ncbi_450212	10.33333333	28	0.546666667	1.226666667	1.166009951	0.000147093	0.000655746	yes	RXFP4	relaxin-3 receptor 2 [Bos taurus]	Environmental Information Processing	Signaling molecules and interaction	ko04080//Neuroactive ligand-receptor interaction	K08398	GO:0044425//membrane part;GO:0031224//intrinsic component of membrane;GO:0016020//membrane	GO:0008528//G-protein coupled peptide receptor activity;GO:0004888//transmembrane signaling receptor activity;GO:0004871//signal transducer activity;GO:0060089//molecular transducer activity;GO:0001595//angiotensin receptor activity;GO:0038023//signaling receptor activity;GO:0004872//receptor activity;GO:0001653//peptide receptor activity;GO:0099600//transmembrane receptor activity;GO:0004930//G-…	GO:0044763//single-organism cellular process;GO:0023052//signaling;GO:0044700//single organism signaling;GO:0065007//biological regulation;GO:0007154//cell communication;GO:0050789//regulation of biological process;GO:0044699//single-organism process;GO:0050794//regulation of cellular process;GO:0007165//signal transduction;GO:0050896//response to stimulus;GO:0007186//G-protein coupled receptor s…
ncbi_493988	54.33333333	236	1.026666667	3.89	1.921802305	4.99E-46	3.04E-44	yes	SLC14A1	urea transporter 1 [Bos taurus]	-	-	-	-	GO:0031224//intrinsic component of membrane;GO:0044425//membrane part;GO:0016020//membrane	GO:0005215//transporter activity;GO:0022892//substrate-specific transporter activity;GO:0022857//transmembrane transporter activity;GO:0022891//substrate-specific transmembrane transporter activity;GO:0042887//amide transmembrane transporter activity	GO:0006810//transport;GO:0051179//localization;GO:0044765//single-organism transport;GO:0019755//one-carbon compound transport;GO:0051234//establishment of localization;GO:0015840//urea transport;GO:0042044//fluid transport;GO:0042886//amide transport;GO:0044699//single-organism process;GO:0071702//organic substance transport;GO:1902578//single-organism localization;GO:0071705//nitrogen compound …
ncbi_497011	154	65	9.333333333	3.183333333	-1.551854189	9.85E-19	1.97E-17	yes	ID1	DNA-binding protein inhibitor ID-1 [Bos taurus]	Environmental Information Processing;Cellular Processes	Cellular commiunity;Signal transduction	ko04015//Rap1 signaling pathway;ko04390//Hippo signaling pathway;ko04550//Signaling pathways regulating pluripotency of stem cells;ko04350//TGF-beta signaling pathway	K04680	GO:0043229//intracellular organelle;GO:0005623//cell;GO:0005622//intracellular;GO:0043231//intracellular membrane-bounded organelle;GO:0043226//organelle;GO:0044464//cell part;GO:0044424//intracellular part;GO:0043227//membrane-bounded organelle	GO:0001071//nucleic acid binding transcription factor activity;GO:0005515//protein binding;GO:0005488//binding	GO:0006807//nitrogen compound metabolic process;GO:0006468//protein phosphorylation;GO:0016265//death;GO:0003158//endothelium development;GO:0044699//single-organism process;GO:0009987//cellular process;GO:0042221//response to chemical;GO:0007166//cell surface receptor signaling pathway;GO:0050794//regulation of cellular process;GO:0072359//circulatory system development;GO:0051098//regulation of…
ncbi_497032	72.99	186.2666667	1.213333333	2.593333333	1.095831705	1.08E-14	1.60E-13	yes	MTHFR	PREDICTED: methylenetetrahydrofolate reductase isoform X1 [Bos mutus]	Metabolism	Global and Overview;Metabolism of cofactors and vitamins	ko01100//Metabolic pathways;ko01120//Microbial metabolism in diverse environments;ko01200//Carbon metabolism;ko00670//One carbon pool by folate	K00297	-	GO:0036094//small molecule binding;GO:0043167//ion binding;GO:0031406//carboxylic acid binding;GO:0016597//amino acid binding;GO:0005488//binding;GO:0043168//anion binding;GO:0043177//organic acid binding	GO:0006807//nitrogen compound metabolic process;GO:0006730//one-carbon metabolic process;GO:0044763//single-organism cellular process;GO:0044710//single-organism metabolic process;GO:0071704//organic substance metabolic process;GO:0044281//small molecule metabolic process;GO:1901566//organonitrogen compound biosynthetic process;GO:0044272//sulfur compound biosynthetic process;GO:0044711//single-o…
ncbi_504323	5.333333333	22	0.1	0.346666667	1.793549123	4.97E-06	2.84E-05	yes	THBS3	PREDICTED: thrombospondin-3 isoform X1 [Bos mutus]	Environmental Information Processing;Cellular Processes	Signaling molecules and interaction;Signal transduction;Cellular commiunity;Transport and catabolism	ko04151//PI3K-Akt signaling pathway;ko04510//Focal adhesion;ko04145//Phagosome;ko04512//ECM-receptor interaction	K04659	GO:0005623//cell;GO:0005737//cytoplasm;GO:0044444//cytoplasmic part;GO:0005622//intracellular;GO:0044464//cell part;GO:0044424//intracellular part	GO:0046872//metal ion binding;GO:0043169//cation binding;GO:0005488//binding;GO:0043167//ion binding;GO:0097367//carbohydrate derivative binding;GO:0005539//glycosaminoglycan binding	GO:0022610//biological adhesion;GO:0048731//system development;GO:0009887//organ morphogenesis;GO:0032501//multicellular organismal process;GO:0044699//single-organism process;GO:0001501//skeletal system development;GO:0044767//single-organism developmental process;GO:0009653//anatomical structure morphogenesis;GO:0048705//skeletal system morphogenesis;GO:0032502//developmental process;GO:0048513…
ncbi_504437	1470.666667	856.3333333	46.65666667	22.67666667	-1.040874651	8.23E-75	1.01E-72	yes	AURKA	aurora kinase A [Bos taurus]	Cellular Processes	Cell growth and death	ko04114//Oocyte meiosis	K11481	GO:0005856//cytoskeleton;GO:0044464//cell part;GO:0043227//membrane-bounded organelle;GO:0043228//non-membrane-bounded organelle;GO:0044422//organelle part;GO:0044430//cytoskeletal part;GO:0005819//spindle;GO:0000922//spindle pole;GO:0043229//intracellular organelle;GO:0043232//intracellular non-membrane-bounded organelle;GO:0005815//microtubule organizing center;GO:0043226//organelle;GO:0015630/…	GO:0097159//organic cyclic compound binding;GO:0044389//ubiquitin-like protein ligase binding;GO:0001882//nucleoside binding;GO:0032549//ribonucleoside binding;GO:1901363//heterocyclic compound binding;GO:0019899//enzyme binding;GO:0003824//catalytic activity;GO:0097367//carbohydrate derivative binding;GO:0005515//protein binding;GO:0016740//transferase activity;GO:0004672//protein kinase activit…	GO:0048523//negative regulation of cellular process;GO:0000278//mitotic cell cycle;GO:0043244//regulation of protein complex disassembly;GO:0070507//regulation of microtubule cytoskeleton organization;GO:0051493//regulation of cytoskeleton organization;GO:0007049//cell cycle;GO:0010468//regulation of gene expression;GO:0044267//cellular protein metabolic process;GO:0006464//cellular protein modif…
ncbi_504445	181.3333333	450.6666667	11.26666667	23.35	1.051361804	2.21E-28	7.14E-27	yes	DKK1	dickkopf-related protein 1 [Bos taurus]	Environmental Information Processing	Signal transduction	ko04310//Wnt signaling pathway	K02165	GO:0005576//extracellular region;GO:0044421//extracellular region part;GO:0016020//membrane	GO:0005515//protein binding;GO:0060089//molecular transducer activity;GO:0005102//receptor binding;GO:0005488//binding;GO:0070325//lipoprotein particle receptor binding	GO:0050789//regulation of biological process;GO:0051093//negative regulation of developmental process;GO:0001933//negative regulation of protein phosphorylation;GO:0007154//cell communication;GO:0051252//regulation of RNA metabolic process;GO:0032989//cellular component morphogenesis;GO:0071310//cellular response to organic substance;GO:0023057//negative regulation of signaling;GO:0048585//negati…
ncbi_504477	1177.666667	646	22.78333333	10.33	-1.141138583	2.91E-92	5.42E-90	yes	NCAPH	TPA: non-SMC condensin I complex, subunit H [Bos taurus]	-	-	-	-	GO:0043232//intracellular non-membrane-bounded organelle;GO:0043229//intracellular organelle;GO:0044424//intracellular part;GO:0043226//organelle;GO:0005623//cell;GO:0043228//non-membrane-bounded organelle;GO:0044464//cell part;GO:0005622//intracellular;GO:0005856//cytoskeleton	-	GO:0009987//cellular process;GO:0044763//single-organism cellular process;GO:0016043//cellular component organization;GO:0000278//mitotic cell cycle;GO:0048285//organelle fission;GO:0071840//cellular component organization or biogenesis;GO:0051276//chromosome organization;GO:0007049//cell cycle;GO:0000280//nuclear division;GO:1902589//single-organism organelle organization;GO:0000070//mitotic sis…
ncbi_504481	2732	8158.333333	92.91333333	228.12	1.29583539	1.84E-261	3.74E-258	yes	MSMO1	methylsterol monooxygenase 1 [Bos taurus]	Metabolism	Lipid metabolism;Global and Overview	ko01100//Metabolic pathways;ko01130//Biosynthesis of antibiotics;ko00100//Steroid biosynthesis	K07750	GO:0043231//intracellular membrane-bounded organelle;GO:0043226//organelle;GO:0044424//intracellular part;GO:0031224//intrinsic component of membrane;GO:0043229//intracellular organelle;GO:0042175//nuclear outer membrane-endoplasmic reticulum membrane network;GO:0005623//cell;GO:0005622//intracellular;GO:0016020//membrane;GO:0044464//cell part;GO:0012505//endomembrane system;GO:0043227//membrane-…	GO:0046914//transition metal ion binding;GO:0016491//oxidoreductase activity;GO:0043167//ion binding;GO:0043169//cation binding;GO:0016705//oxidoreductase activity, acting on paired donors, with incorporation or reduction of molecular oxygen;GO:0005488//binding;GO:0004497//monooxygenase activity;GO:0003824//catalytic activity;GO:0016709//oxidoreductase activity, acting on paired donors, with inco…	GO:0019752//carboxylic acid metabolic process;GO:0008203//cholesterol metabolic process;GO:0009987//cellular process;GO:0006694//steroid biosynthetic process;GO:1901576//organic substance biosynthetic process;GO:0008152//metabolic process;GO:0044255//cellular lipid metabolic process;GO:0006631//fatty acid metabolic process;GO:1901360//organic cyclic compound metabolic process;GO:0071704//organic …
ncbi_504548	5.383333333	13.66666667	0.306666667	0.626666667	1.031026896	0.015242512	0.041492513	yes	UBD	PREDICTED: ubiquitin D [Bos taurus]	-	-	-	-	-	-	-
ncbi_504584	161.3333333	402	5.846666667	12.13666667	1.053685993	7.21E-29	2.39E-27	yes	ALDOC	fructose-bisphosphate aldolase C [Bos taurus]	Metabolism	Global and Overview;Carbohydrate metabolism	ko01100//Metabolic pathways;ko01110//Biosynthesis of secondary metabolites;ko01130//Biosynthesis of antibiotics;ko01120//Microbial metabolism in diverse environments;ko01200//Carbon metabolism;ko01230//Biosynthesis of amino acids;ko00010//Glycolysis / Gluconeogenesis;ko00051//Fructose and mannose metabolism;ko00030//Pentose phosphate pathway	K01623	GO:0097458//neuron part;GO:0005622//intracellular;GO:0042995//cell projection;GO:0044424//intracellular part;GO:0043226//organelle;GO:0043227//membrane-bounded organelle;GO:0031988//membrane-bounded vesicle;GO:0005737//cytoplasm;GO:0043232//intracellular non-membrane-bounded organelle;GO:0005623//cell;GO:0043231//intracellular membrane-bounded organelle;GO:0043005//neuron projection;GO:0043228//n…	GO:0005488//binding;GO:0005515//protein binding;GO:0016829//lyase activity;GO:0016830//carbon-carbon lyase activity;GO:0016832//aldehyde-lyase activity;GO:0003824//catalytic activity	GO:0044085//cellular component biogenesis;GO:0006006//glucose metabolic process;GO:0016265//death;GO:0044699//single-organism process;GO:0051260//protein homooligomerization;GO:0044710//single-organism metabolic process;GO:0006796//phosphate-containing compound metabolic process;GO:0008152//metabolic process;GO:0044238//primary metabolic process;GO:0044281//small molecule metabolic process;GO:000…
ncbi_504585	1223.666667	688.6666667	20	9.39	-1.090802937	1.75E-104	4.19E-102	yes	SPAG5	sperm-associated antigen 5 [Bos taurus]	-	-	-	-	GO:0044427//chromosomal part;GO:0043226//organelle;GO:0005819//spindle;GO:0005622//intracellular;GO:0044422//organelle part;GO:0043231//intracellular membrane-bounded organelle;GO:0005694//chromosome;GO:0044424//intracellular part;GO:0043228//non-membrane-bounded organelle;GO:0044464//cell part;GO:0005856//cytoskeleton;GO:0043227//membrane-bounded organelle;GO:0098687//chromosomal region;GO:00444…	-	GO:0008608//attachment of spindle microtubules to kinetochore;GO:0044763//single-organism cellular process;GO:0098813//nuclear chromosome segregation;GO:0022402//cell cycle process;GO:0044699//single-organism process;GO:0009987//cellular process;GO:0007049//cell cycle;GO:0007059//chromosome segregation
ncbi_504630	139.6666667	69	7.71	3.153333333	-1.289853177	8.99E-21	2.02E-19	yes	CENPP	centromere protein P [Bos taurus]	-	-	-	-	-	-	GO:0016568//chromatin modification;GO:0034728//nucleosome organization;GO:0051276//chromosome organization;GO:0071840//cellular component organization or biogenesis;GO:0006325//chromatin organization;GO:0043486//histone exchange;GO:0016043//cellular component organization;GO:0071824//protein-DNA complex subunit organization;GO:0006996//organelle organization;GO:0006338//chromatin remodeling;GO:00…
ncbi_504643	72	189.3333333	1.603333333	3.45	1.105521969	3.73E-15	5.71E-14	yes	MUC20	PREDICTED: mucin-20 [Bos taurus]	-	-	-	-	GO:0044459//plasma membrane part;GO:0098589//membrane region;GO:0098805//whole membrane;GO:0005623//cell;GO:0044464//cell part;GO:0016020//membrane;GO:0098590//plasma membrane region;GO:0071944//cell periphery;GO:0005886//plasma membrane;GO:0016323//basolateral plasma membrane;GO:0044425//membrane part	-	GO:0009987//cellular process;GO:0050896//response to stimulus;GO:0044700//single organism signaling;GO:0071822//protein complex subunit organization;GO:0050794//regulation of cellular process;GO:0071840//cellular component organization or biogenesis;GO:0043933//macromolecular complex subunit organization;GO:0022607//cellular component assembly;GO:0007169//transmembrane receptor protein tyrosine k…
ncbi_504652	1276	702	49.92333333	22.5	-1.149789263	7.90E-47	4.97E-45	yes	TK1	thymidine kinase, cytosolic [Bos taurus]	Metabolism	Xenobiotics biodegradation and metabolism;Nucleotide metabolism;Global and Overview	ko01100//Metabolic pathways;ko00240//Pyrimidine metabolism;ko00983//Drug metabolism - other enzymes	K00857	GO:0044424//intracellular part;GO:0005622//intracellular;GO:0005623//cell;GO:0044464//cell part	GO:0043167//ion binding;GO:0097367//carbohydrate derivative binding;GO:0036094//small molecule binding;GO:0032550//purine ribonucleoside binding;GO:0005488//binding;GO:0016740//transferase activity;GO:0016301//kinase activity;GO:0001883//purine nucleoside binding;GO:0005515//protein binding;GO:0032549//ribonucleoside binding;GO:0097159//organic cyclic compound binding;GO:0046872//metal ion bindin…	GO:0019438//aromatic compound biosynthetic process;GO:0065003//macromolecular complex assembly;GO:0070271//protein complex biogenesis;GO:0009987//cellular process;GO:0090407//organophosphate biosynthetic process;GO:0051260//protein homooligomerization;GO:0034641//cellular nitrogen compound metabolic process;GO:0071822//protein complex subunit organization;GO:0006807//nitrogen compound metabolic p…
ncbi_504885	23.66666667	59	0.863333333	1.833333333	1.086479521	1.39E-06	8.75E-06	yes	SLC22A18	solute carrier family 22 member 18 [Bos taurus]	-	-	-	-	GO:0071944//cell periphery;GO:0031224//intrinsic component of membrane;GO:0044424//intracellular part;GO:0005886//plasma membrane;GO:0005622//intracellular;GO:0005623//cell;GO:0044464//cell part;GO:0016020//membrane;GO:0044425//membrane part	GO:0005215//transporter activity;GO:0022857//transmembrane transporter activity;GO:0019899//enzyme binding;GO:0005515//protein binding;GO:0005488//binding;GO:0044389//ubiquitin-like protein ligase binding	-
ncbi_504977	0.333333333	3.666666667	0.01	0.073333333	2.874469118	0.015206255	0.041407685	yes	Gp1ba	PREDICTED: platelet glycoprotein Ib alpha chain [Bos taurus]	Environmental Information Processing;Organismal Systems	Signaling molecules and interaction;Immune system	ko04611//Platelet activation;ko04640//Hematopoietic cell lineage;ko04512//ECM-receptor interaction	K06261	GO:0016020//membrane;GO:0031224//intrinsic component of membrane;GO:0071944//cell periphery;GO:0031225//anchored component of membrane;GO:0005886//plasma membrane;GO:0044425//membrane part;GO:0044459//plasma membrane part;GO:0046658//anchored component of plasma membrane;GO:0031226//intrinsic component of plasma membrane;GO:0044464//cell part;GO:0005623//cell	-	GO:0065007//biological regulation;GO:0065008//regulation of biological quality;GO:0050878//regulation of body fluid levels;GO:0007599//hemostasis
ncbi_505011	1446.333333	867.3333333	32.86666667	16.01333333	-1.037351496	7.33E-76	9.45E-74	yes	SPC25	kinetochore protein Spc25 [Bos taurus]	-	-	-	-	GO:0043232//intracellular non-membrane-bounded organelle;GO:0043231//intracellular membrane-bounded organelle;GO:0005694//chromosome;GO:0098687//chromosomal region;GO:0005623//cell;GO:0005622//intracellular;GO:0044427//chromosomal part;GO:0043227//membrane-bounded organelle;GO:0032991//macromolecular complex;GO:0043228//non-membrane-bounded organelle;GO:0044422//organelle part;GO:0043226//organel…	-	GO:0000278//mitotic cell cycle;GO:0044699//single-organism process;GO:0044763//single-organism cellular process;GO:0007049//cell cycle;GO:0009987//cellular process
ncbi_505049	14.66666667	50.66666667	0.456666667	1.276666667	1.483168499	6.37E-10	6.20E-09	yes	AMY2B	TPA: pancreatic amylase alpha 2A [Bos taurus]	Organismal Systems;Metabolism	Digestive system;Global and Overview;Carbohydrate metabolism	ko01100//Metabolic pathways;ko00500//Starch and sucrose metabolism;ko04973//Carbohydrate digestion and absorption	K01176	-	GO:0016787//hydrolase activity;GO:0005488//binding;GO:0003824//catalytic activity;GO:0043167//ion binding	-
ncbi_505060	2648	8175	59.43	153.19	1.366058837	1.28E-163	9.03E-161	yes	CYP51A1	lanosterol 14-alpha demethylase [Bos taurus]	Metabolism	Lipid metabolism;Global and Overview	ko01100//Metabolic pathways;ko01110//Biosynthesis of secondary metabolites;ko01130//Biosynthesis of antibiotics;ko00100//Steroid biosynthesis	K05917	GO:0012505//endomembrane system;GO:0042175//nuclear outer membrane-endoplasmic reticulum membrane network;GO:0044425//membrane part;GO:0005623//cell;GO:0031224//intrinsic component of membrane;GO:0044464//cell part;GO:0016020//membrane	GO:1901363//heterocyclic compound binding;GO:0046906//tetrapyrrole binding;GO:0003824//catalytic activity;GO:0043169//cation binding;GO:0046914//transition metal ion binding;GO:0046872//metal ion binding;GO:0016709//oxidoreductase activity, acting on paired donors, with incorporation or reduction of molecular oxygen, NAD(P)H as one donor, and incorporation of one atom of oxygen;GO:0004497//monoox…	GO:0044281//small molecule metabolic process;GO:0006066//alcohol metabolic process;GO:0006629//lipid metabolic process;GO:0044710//single-organism metabolic process;GO:0044238//primary metabolic process;GO:1901360//organic cyclic compound metabolic process;GO:0071704//organic substance metabolic process;GO:1901615//organic hydroxy compound metabolic process;GO:0008202//steroid metabolic process;G…
ncbi_505142	1.333333333	6.333333333	0.033333333	0.153333333	2.201633861	0.009307313	0.027116163	yes	TBR1	T-box brain protein 1 [Bos taurus]	-	-	-	-	GO:0044424//intracellular part;GO:0044464//cell part;GO:0005622//intracellular;GO:0043229//intracellular organelle;GO:0043226//organelle;GO:0043231//intracellular membrane-bounded organelle;GO:0005623//cell;GO:0043227//membrane-bounded organelle	GO:0097159//organic cyclic compound binding;GO:0001071//nucleic acid binding transcription factor activity;GO:0005488//binding;GO:1901363//heterocyclic compound binding;GO:0003676//nucleic acid binding	GO:0007399//nervous system development;GO:0071704//organic substance metabolic process;GO:0006139//nucleobase-containing compound metabolic process;GO:0019438//aromatic compound biosynthetic process;GO:0022008//neurogenesis;GO:0006807//nitrogen compound metabolic process;GO:0009653//anatomical structure morphogenesis;GO:0097659//nucleic acid-templated transcription;GO:0034654//nucleobase-containi…
ncbi_505200	1315.333333	758	20.13666667	9.583333333	-1.071225431	8.11E-79	1.17E-76	yes	CCNF	cyclin-F [Bos taurus]	-	-	-	-	GO:0000151//ubiquitin ligase complex;GO:0043231//intracellular membrane-bounded organelle;GO:0005815//microtubule organizing center;GO:0044424//intracellular part;GO:0044430//cytoskeletal part;GO:0043226//organelle;GO:0005622//intracellular;GO:0043234//protein complex;GO:0015630//microtubule cytoskeleton;GO:0043229//intracellular organelle;GO:1902494//catalytic complex;GO:0044446//intracellular o…	-	GO:0033043//regulation of organelle organization;GO:0006508//proteolysis;GO:0044763//single-organism cellular process;GO:0048523//negative regulation of cellular process;GO:0065007//biological regulation;GO:0044238//primary metabolic process;GO:0006464//cellular protein modification process;GO:0008152//metabolic process;GO:0043412//macromolecule modification;GO:0071704//organic substance metaboli…
ncbi_505371	6	16.33333333	0.176666667	0.393333333	1.154722595	0.003888602	0.012515907	yes	TRAF3IP3	TRAF3-interacting JNK-activating modulator isoform 2 [Bos taurus]	-	-	-	-	-	-	-
ncbi_505485	17.66666667	50.66666667	0.28	0.683333333	1.287162677	1.28E-07	9.39E-07	yes	PLA2G4B	cytosolic phospholipase A2 beta [Bos taurus]	Metabolism;Environmental Information Processing;Organismal Systems	Nervous system;Circulatory system;Sensory system;Immune system;Endocrine system;Global and Overview;Lipid metabolism;Signal transduction	ko01100//Metabolic pathways;ko01110//Biosynthesis of secondary metabolites;ko04010//MAPK signaling pathway;ko04014//Ras signaling pathway;ko04921//Oxytocin signaling pathway;ko04072//Phospholipase D signaling pathway;ko04270//Vascular smooth muscle contraction;ko04726//Serotonergic synapse;ko04611//Platelet activation;ko04750//Inflammatory mediator regulation of TRP channels;ko04724//Glutamatergi…	K16342	-	-	GO:0008152//metabolic process;GO:0071704//organic substance metabolic process;GO:0006796//phosphate-containing compound metabolic process;GO:0044763//single-organism cellular process;GO:0009987//cellular process;GO:0044237//cellular metabolic process;GO:0019637//organophosphate metabolic process;GO:0006629//lipid metabolic process;GO:0044255//cellular lipid metabolic process;GO:0044699//single-or…
ncbi_505595	15	55.66666667	0.206666667	0.673333333	1.704015172	1.39E-11	1.57E-10	yes	MCF2L	PREDICTED: guanine nucleotide exchange factor DBS isoform X3 [Bos taurus]	-	-	-	-	GO:0031252//cell leading edge;GO:0044464//cell part;GO:0005623//cell	GO:0035091//phosphatidylinositol binding;GO:0043168//anion binding;GO:0043167//ion binding;GO:0005488//binding;GO:0005543//phospholipid binding;GO:0008289//lipid binding	GO:0097659//nucleic acid-templated transcription;GO:0090304//nucleic acid metabolic process;GO:0009058//biosynthetic process;GO:0006725//cellular aromatic compound metabolic process;GO:0006807//nitrogen compound metabolic process;GO:0009987//cellular process;GO:0035556//intracellular signal transduction;GO:0006366//transcription from RNA polymerase II promoter;GO:0044271//cellular nitrogen compou…
ncbi_505831	355	216.3333333	16.08666667	7.936666667	-1.019260295	2.52E-23	6.58E-22	yes	CCDC34	PREDICTED: coiled-coil domain-containing protein 34 [Bos taurus]	-	-	-	-	-	-	-
ncbi_505886	4470.666667	2513	48.63	22.84333333	-1.090073405	1.12E-155	6.73E-153	yes	IQGAP3	ras GTPase-activating-like protein IQGAP3 [Bos taurus]	Cellular Processes	Cell motility	ko04810//Regulation of actin cytoskeleton	K05767	GO:0071944//cell periphery;GO:0044459//plasma membrane part;GO:0044424//intracellular part;GO:0030054//cell junction;GO:0044425//membrane part;GO:0005622//intracellular;GO:0044464//cell part;GO:0005886//plasma membrane;GO:0016020//membrane;GO:0005623//cell	GO:0019899//enzyme binding;GO:0031267//small GTPase binding;GO:0030234//enzyme regulator activity;GO:0060589//nucleoside-triphosphatase regulator activity;GO:0005515//protein binding;GO:0051020//GTPase binding;GO:0098772//molecular function regulator;GO:0017016//Ras GTPase binding;GO:0005488//binding;GO:0030695//GTPase regulator activity	GO:0043170//macromolecule metabolic process;GO:0045860//positive regulation of protein kinase activity;GO:0001932//regulation of protein phosphorylation;GO:0048522//positive regulation of cellular process;GO:0031325//positive regulation of cellular metabolic process;GO:0010033//response to organic substance;GO:0042325//regulation of phosphorylation;GO:0007154//cell communication;GO:0033598//mamma…
ncbi_506194	2351	1408.666667	51.2	25.42666667	-1.009801467	4.16E-112	1.21E-109	yes	TACC3	transforming acidic coiled-coil-containing protein 3 [Bos taurus]	Genetic Information Processing	Translation	ko03013//RNA transport	K14283	GO:0044422//organelle part;GO:0043226//organelle;GO:0044424//intracellular part;GO:0044464//cell part;GO:0043228//non-membrane-bounded organelle;GO:0043229//intracellular organelle;GO:0005623//cell;GO:0044446//intracellular organelle part;GO:0005856//cytoskeleton;GO:0005622//intracellular;GO:0015630//microtubule cytoskeleton;GO:0043232//intracellular non-membrane-bounded organelle;GO:0005815//mic…	GO:0005515//protein binding;GO:0005488//binding	GO:0007010//cytoskeleton organization;GO:0051223//regulation of protein transport;GO:0071840//cellular component organization or biogenesis;GO:0051051//negative regulation of transport;GO:1900180//regulation of protein localization to nucleus;GO:1900181//negative regulation of protein localization to nucleus;GO:0042992//negative regulation of transcription factor import into nucleus;GO:0002520//i…
ncbi_506294	1683.333333	913.3333333	48.04	21.58	-1.154541286	7.45E-108	1.95E-105	yes	KIF22	kinesin-like protein KIF22 [Bos taurus]	-	-	-	-	GO:0015630//microtubule cytoskeleton;GO:0043228//non-membrane-bounded organelle;GO:0044446//intracellular organelle part;GO:0044424//intracellular part;GO:0043232//intracellular non-membrane-bounded organelle;GO:0005924//cell-substrate adherens junction;GO:0030055//cell-substrate junction;GO:0044464//cell part;GO:0030054//cell junction;GO:0032991//macromolecular complex;GO:0043227//membrane-bound…	GO:0097367//carbohydrate derivative binding;GO:0036094//small molecule binding;GO:0003676//nucleic acid binding;GO:0032550//purine ribonucleoside binding;GO:1901363//heterocyclic compound binding;GO:0015631//tubulin binding;GO:0001882//nucleoside binding;GO:0003824//catalytic activity;GO:0001883//purine nucleoside binding;GO:0016818//hydrolase activity, acting on acid anhydrides, in phosphorus-co…	GO:0044237//cellular metabolic process;GO:0044763//single-organism cellular process;GO:0006139//nucleobase-containing compound metabolic process;GO:0043170//macromolecule metabolic process;GO:0034641//cellular nitrogen compound metabolic process;GO:0006807//nitrogen compound metabolic process;GO:0090304//nucleic acid metabolic process;GO:0009987//cellular process;GO:0006259//DNA metabolic process…
ncbi_506353	1093.333333	645.3333333	7.856666667	3.863333333	-1.024071192	7.10E-52	5.15E-50	yes	KNTC1	kinetochore-associated protein 1 [Bos taurus]	-	-	-	-	GO:0044424//intracellular part;GO:0005819//spindle;GO:0099513//polymeric cytoskeletal fiber;GO:0044446//intracellular organelle part;GO:0005622//intracellular;GO:0005623//cell;GO:0005876//spindle microtubule;GO:0044422//organelle part;GO:0043226//organelle;GO:0044464//cell part;GO:0043232//intracellular non-membrane-bounded organelle;GO:0099512//supramolecular fiber;GO:0005874//microtubule;GO:001…	-	GO:0009987//cellular process;GO:0007049//cell cycle;GO:0044699//single-organism process;GO:0022402//cell cycle process;GO:0044763//single-organism cellular process;GO:0000075//cell cycle checkpoint
ncbi_506390	548.6666667	321	5.606666667	2.67	-1.070303558	4.59E-29	1.53E-27	yes	EXO1	exonuclease 1 [Bos taurus]	Genetic Information Processing	Replication and repair	ko03430//Mismatch repair	K10746	-	GO:0003824//catalytic activity;GO:0016787//hydrolase activity;GO:0016788//hydrolase activity, acting on ester bonds	GO:0044260//cellular macromolecule metabolic process;GO:0006807//nitrogen compound metabolic process;GO:0009987//cellular process;GO:0043170//macromolecule metabolic process;GO:0006139//nucleobase-containing compound metabolic process;GO:0071704//organic substance metabolic process;GO:0044238//primary metabolic process;GO:0006725//cellular aromatic compound metabolic process;GO:0008152//metabolic…
ncbi_506459	2191	8666.333333	45.36333333	149.3133333	1.718744441	0	0	yes	ACSS2	acetyl-coenzyme A synthetase, cytoplasmic [Bos taurus]	Metabolism	Global and Overview;Carbohydrate metabolism	ko01100//Metabolic pathways;ko01110//Biosynthesis of secondary metabolites;ko01130//Biosynthesis of antibiotics;ko01120//Microbial metabolism in diverse environments;ko01200//Carbon metabolism;ko00010//Glycolysis / Gluconeogenesis;ko00620//Pyruvate metabolism;ko00640//Propanoate metabolism	K01895	GO:0044464//cell part;GO:0005622//intracellular;GO:0043227//membrane-bounded organelle;GO:0005623//cell;GO:0043231//intracellular membrane-bounded organelle;GO:0043229//intracellular organelle;GO:0044424//intracellular part;GO:0043226//organelle	-	GO:0035383//thioester metabolic process;GO:0044710//single-organism metabolic process;GO:0006084//acetyl-CoA metabolic process;GO:0044238//primary metabolic process;GO:0006629//lipid metabolic process;GO:0006793//phosphorus metabolic process;GO:0006790//sulfur compound metabolic process;GO:0044237//cellular metabolic process;GO:0009987//cellular process;GO:0006732//coenzyme metabolic process;GO:0…
ncbi_506628	162	87	2.98	1.37	-1.121136438	3.56E-22	8.76E-21	yes	CBX2	chromobox protein homolog 2 [Bos taurus]	-	-	-	-	GO:0044422//organelle part;GO:0044428//nuclear part;GO:0043226//organelle;GO:1902494//catalytic complex;GO:0043231//intracellular membrane-bounded organelle;GO:1990234//transferase complex;GO:0000152//nuclear ubiquitin ligase complex;GO:0005634//nucleus;GO:0032991//macromolecular complex;GO:0043227//membrane-bounded organelle;GO:0044424//intracellular part;GO:0043229//intracellular organelle;GO:0…	GO:0003676//nucleic acid binding;GO:0005515//protein binding;GO:1901363//heterocyclic compound binding;GO:0097159//organic cyclic compound binding;GO:0042393//histone binding;GO:0005488//binding	GO:0003006//developmental process involved in reproduction;GO:0032502//developmental process;GO:0022414//reproductive process;GO:0000003//reproduction
ncbi_506740	3332.666667	1866.666667	30.23666667	14.00666667	-1.110185442	1.08E-127	4.28E-125	yes	ESPL1	separin [Bos taurus]	Cellular Processes	Cell growth and death	ko04110//Cell cycle;ko04114//Oocyte meiosis	K02365	GO:0043231//intracellular membrane-bounded organelle;GO:0043229//intracellular organelle;GO:0043227//membrane-bounded organelle;GO:0043228//non-membrane-bounded organelle;GO:0044446//intracellular organelle part;GO:0044464//cell part;GO:0044424//intracellular part;GO:0005622//intracellular;GO:0005815//microtubule organizing center;GO:0005623//cell;GO:0044430//cytoskeletal part;GO:0043226//organel…	GO:0003824//catalytic activity;GO:0016787//hydrolase activity	GO:0022402//cell cycle process;GO:0007126//meiotic nuclear division;GO:0071822//protein complex subunit organization;GO:0016485//protein processing;GO:0007127//meiosis I;GO:0007010//cytoskeleton organization;GO:0007049//cell cycle;GO:0044763//single-organism cellular process;GO:0071704//organic substance metabolic process;GO:0000280//nuclear division;GO:0016043//cellular component organization;GO…
ncbi_506962	3170.333333	1910.666667	243.09	121.5	-1.000534233	7.82E-132	3.26E-129	yes	UBE2C	ubiquitin-conjugating enzyme E2 C [Bos taurus]	Genetic Information Processing	Folding, sorting and degradation	ko04120//Ubiquitin mediated proteolysis	K06688	GO:0043226//organelle;GO:1902494//catalytic complex;GO:0043229//intracellular organelle;GO:0000151//ubiquitin ligase complex;GO:0044424//intracellular part;GO:1990234//transferase complex;GO:0044422//organelle part;GO:0044428//nuclear part;GO:0044464//cell part;GO:0043234//protein complex;GO:0005634//nucleus;GO:0044446//intracellular organelle part;GO:0005623//cell;GO:0005622//intracellular;GO:00…	GO:0032550//purine ribonucleoside binding;GO:0001883//purine nucleoside binding;GO:0016740//transferase activity;GO:0097367//carbohydrate derivative binding;GO:1901363//heterocyclic compound binding;GO:0032549//ribonucleoside binding;GO:0097159//organic cyclic compound binding;GO:0005488//binding;GO:0019787//ubiquitin-like protein transferase activity;GO:0001882//nucleoside binding;GO:0003824//ca…	GO:0070647//protein modification by small protein conjugation or removal;GO:0032446//protein modification by small protein conjugation;GO:0044238//primary metabolic process;GO:0019941//modification-dependent protein catabolic process;GO:0043161//proteasome-mediated ubiquitin-dependent protein catabolic process;GO:0010498//proteasomal protein catabolic process;GO:0051128//regulation of cellular co…
ncbi_507181	14	7.666666667	0.423333333	0.19	-1.155794673	0.003845961	0.012395845	yes	Grasp	general receptor for phosphoinositides 1-associated scaffold protein [Bos taurus]	-	-	-	-	GO:0097060//synaptic membrane;GO:0043229//intracellular organelle;GO:0043227//membrane-bounded organelle;GO:0098590//plasma membrane region;GO:0044424//intracellular part;GO:0044456//synapse part;GO:0044428//nuclear part;GO:0005623//cell;GO:0043226//organelle;GO:0071944//cell periphery;GO:0005634//nucleus;GO:0005622//intracellular;GO:0044464//cell part;GO:0044444//cytoplasmic part;GO:0005886//pla…	GO:0019904//protein domain specific binding;GO:0005488//binding;GO:0051020//GTPase binding;GO:0019899//enzyme binding;GO:0005515//protein binding;GO:0031267//small GTPase binding	GO:0007154//cell communication;GO:0051234//establishment of localization;GO:0044699//single-organism process;GO:0071702//organic substance transport;GO:0009987//cellular process;GO:0006810//transport;GO:0015031//protein transport;GO:0044763//single-organism cellular process;GO:0045184//establishment of protein localization;GO:0008104//protein localization;GO:0051179//localization;GO:0033036//macr…
ncbi_507232	10.33333333	31.66666667	0.41	1.076666667	1.392875849	7.35E-05	0.000344989	yes	EID3	EP300-interacting inhibitor of differentiation 3 [Bos taurus]	-	-	-	-	GO:0043232//intracellular non-membrane-bounded organelle;GO:0043226//organelle;GO:0043228//non-membrane-bounded organelle;GO:0005623//cell;GO:0044424//intracellular part;GO:0043229//intracellular organelle;GO:0043227//membrane-bounded organelle;GO:0005694//chromosome;GO:0000793//condensed chromosome;GO:0005622//intracellular;GO:0044464//cell part;GO:0043231//intracellular membrane-bounded organel…	-	GO:0044237//cellular metabolic process;GO:0046483//heterocycle metabolic process;GO:0043170//macromolecule metabolic process;GO:0006725//cellular aromatic compound metabolic process;GO:1901576//organic substance biosynthetic process;GO:0034654//nucleobase-containing compound biosynthetic process;GO:0034645//cellular macromolecule biosynthetic process;GO:0016070//RNA metabolic process;GO:0006807//…
ncbi_507296	6.333333333	19.33333333	0.113333333	0.286666667	1.338801913	0.002508407	0.008444831	yes	STAP1	signal-transducing adaptor protein 1 [Bos taurus]	-	-	-	-	GO:0032991//macromolecular complex;GO:0044464//cell part;GO:0044424//intracellular part;GO:0043226//organelle;GO:0043227//membrane-bounded organelle;GO:0043229//intracellular organelle;GO:0005622//intracellular;GO:0043231//intracellular membrane-bounded organelle;GO:0005623//cell	-	GO:0007167//enzyme linked receptor protein signaling pathway;GO:0007166//cell surface receptor signaling pathway;GO:0044763//single-organism cellular process;GO:0044699//single-organism process;GO:0050896//response to stimulus;GO:0007165//signal transduction;GO:0050789//regulation of biological process;GO:0009987//cellular process;GO:0023052//signaling;GO:0051716//cellular response to stimulus;GO…
ncbi_507367	10.66666667	4	0.173333333	0.053333333	-1.700439718	0.001032888	0.003833005	yes	PDK4	pyruvate dehydrogenase kinase 4 [Bos taurus]	-	-	-	-	GO:0031967//organelle envelope;GO:0044422//organelle part;GO:0044424//intracellular part;GO:0043227//membrane-bounded organelle;GO:0031975//envelope;GO:0005622//intracellular;GO:0043226//organelle;GO:0019866//organelle inner membrane;GO:0005623//cell;GO:0043229//intracellular organelle;GO:0044446//intracellular organelle part;GO:0031090//organelle membrane;GO:0043231//intracellular membrane-bound…	GO:0097159//organic cyclic compound binding;GO:0001883//purine nucleoside binding;GO:0005488//binding;GO:0036094//small molecule binding;GO:0001882//nucleoside binding;GO:0032549//ribonucleoside binding;GO:0097367//carbohydrate derivative binding;GO:0003824//catalytic activity;GO:1901363//heterocyclic compound binding;GO:0016772//transferase activity, transferring phosphorus-containing groups;GO:…	GO:0006950//response to stress;GO:0019752//carboxylic acid metabolic process;GO:0044723//single-organism carbohydrate metabolic process;GO:0001101//response to acid chemical;GO:1901700//response to oxygen-containing compound;GO:0007169//transmembrane receptor protein tyrosine kinase signaling pathway;GO:0051186//cofactor metabolic process;GO:0007167//enzyme linked receptor protein signaling pathw…
ncbi_507498	1291.333333	723.3333333	24.01666667	11.12333333	-1.110446744	5.89E-96	1.17E-93	yes	CKAP2L	cytoskeleton-associated protein 2-like [Bos taurus]	-	-	-	-	GO:0005815//microtubule organizing center;GO:0043229//intracellular organelle;GO:0043226//organelle;GO:0043228//non-membrane-bounded organelle;GO:0044446//intracellular organelle part;GO:0043232//intracellular non-membrane-bounded organelle;GO:0044424//intracellular part;GO:0044430//cytoskeletal part;GO:0005856//cytoskeleton;GO:0044464//cell part;GO:0015630//microtubule cytoskeleton;GO:0005623//c…	-	-
ncbi_507703	358.3333333	200.6666667	18.62333333	8.386666667	-1.150941898	1.24E-22	3.16E-21	yes	SKA1	spindle and kinetochore-associated protein 1 [Bos taurus]	-	-	-	-	GO:0044424//intracellular part;GO:0005622//intracellular;GO:0000793//condensed chromosome;GO:0005815//microtubule organizing center;GO:0043228//non-membrane-bounded organelle;GO:0044422//organelle part;GO:0044446//intracellular organelle part;GO:0043226//organelle;GO:0005694//chromosome;GO:0043232//intracellular non-membrane-bounded organelle;GO:0015630//microtubule cytoskeleton;GO:0044464//cell …	GO:0008092//cytoskeletal protein binding;GO:0015631//tubulin binding;GO:0005488//binding;GO:0005515//protein binding	GO:0016043//cellular component organization;GO:0007017//microtubule-based process;GO:0071840//cellular component organization or biogenesis;GO:0007010//cytoskeleton organization;GO:0031109//microtubule polymerization or depolymerization;GO:0044699//single-organism process;GO:1902589//single-organism organelle organization;GO:0000278//mitotic cell cycle;GO:0009987//cellular process;GO:0006996//org…
ncbi_507859	0	2.666666667	0.001	0.086666667	6.437405312	0.011315484	0.032109267	yes	NCF4	PREDICTED: neutrophil cytosol factor 4 [Bos mutus]	Cellular Processes;Organismal Systems	Immune system;Transport and catabolism;Development	ko04145//Phagosome;ko04380//Osteoclast differentiation;ko04670//Leukocyte transendothelial migration	K08012	GO:0005773//vacuole;GO:0005887//integral component of plasma membrane;GO:0016020//membrane;GO:0044444//cytoplasmic part;GO:0044446//intracellular organelle part;GO:0005737//cytoplasm;GO:0044425//membrane part;GO:0043226//organelle;GO:0012505//endomembrane system;GO:0044424//intracellular part;GO:0016021//integral component of membrane;GO:0043231//intracellular membrane-bounded organelle;GO:004445…	GO:0005488//binding;GO:0008289//lipid binding;GO:0005515//protein binding;GO:1901981//phosphatidylinositol phosphate binding;GO:0043167//ion binding;GO:0005543//phospholipid binding;GO:0043168//anion binding;GO:0098772//molecular function regulator;GO:0008047//enzyme activator activity;GO:0035091//phosphatidylinositol binding;GO:0030234//enzyme regulator activity	GO:0006996//organelle organization;GO:0044093//positive regulation of molecular function;GO:0044699//single-organism process;GO:0048002//antigen processing and presentation of peptide antigen;GO:0002376//immune system process;GO:0002474//antigen processing and presentation of peptide antigen via MHC class I;GO:0065009//regulation of molecular function;GO:0008152//metabolic process;GO:0002478//ant…
ncbi_507988	338.9966667	1098.65	10.73	28.97	1.432909609	8.43E-116	2.64E-113	yes	CYP3A24	TPA: cytochrome P450, family 3, subfamily A, polypeptide 4 [Bos taurus]	Organismal Systems;Metabolism	Lipid metabolism;Metabolism of cofactors and vitamins;Global and Overview;Digestive system	ko01100//Metabolic pathways;ko04976//Bile secretion;ko00140//Steroid hormone biosynthesis;ko00830//Retinol metabolism;ko00591//Linoleic acid metabolism	K07424	GO:0005622//intracellular;GO:0043227//membrane-bounded organelle;GO:0005623//cell;GO:0043229//intracellular organelle;GO:0012505//endomembrane system;GO:0043231//intracellular membrane-bounded organelle;GO:0042175//nuclear outer membrane-endoplasmic reticulum membrane network;GO:0043226//organelle;GO:0016020//membrane;GO:0044424//intracellular part;GO:0044464//cell part	GO:0005488//binding;GO:0043167//ion binding;GO:0046906//tetrapyrrole binding;GO:0016705//oxidoreductase activity, acting on paired donors, with incorporation or reduction of molecular oxygen;GO:0046914//transition metal ion binding;GO:0097159//organic cyclic compound binding;GO:0003824//catalytic activity;GO:0016712//oxidoreductase activity, acting on paired donors, with incorporation or reductio…	GO:0044699//single-organism process;GO:0008152//metabolic process;GO:0044710//single-organism metabolic process
ncbi_508022	1317	721	35.6	16.19333333	-1.136477252	1.13E-101	2.42E-99	yes	CDCA8	borealin [Bos taurus]	-	-	-	-	GO:0043228//non-membrane-bounded organelle;GO:0043233//organelle lumen;GO:0000922//spindle pole;GO:0070013//intracellular organelle lumen;GO:0005816//spindle pole body;GO:0044446//intracellular organelle part;GO:0043229//intracellular organelle;GO:0044428//nuclear part;GO:0005819//spindle;GO:0043232//intracellular non-membrane-bounded organelle;GO:0044464//cell part;GO:0043227//membrane-bounded o…	-	GO:0009987//cellular process;GO:0006996//organelle organization;GO:0016043//cellular component organization;GO:0071840//cellular component organization or biogenesis
ncbi_508044	20	10.33333333	0.42	0.176666667	-1.249359469	0.000872792	0.003288447	yes	IL22RA1	TPA: interleukin-22 receptor subunit alpha-1 precursor [Bos taurus]	Environmental Information Processing	Signaling molecules and interaction;Signal transduction	ko04060//Cytokine-cytokine receptor interaction;ko04630//Jak-STAT signaling pathway	K05138	GO:0031224//intrinsic component of membrane;GO:0016020//membrane;GO:0044425//membrane part	-	GO:0051704//multi-organism process;GO:0009607//response to biotic stimulus;GO:0051707//response to other organism;GO:0050896//response to stimulus;GO:0043207//response to external biotic stimulus;GO:0009605//response to external stimulus;GO:0006950//response to stress;GO:0042742//defense response to bacterium;GO:0098542//defense response to other organism;GO:0009617//response to bacterium;GO:0006…
ncbi_508167	7114	3586.666667	137.4066667	57.17	-1.265121807	5.59E-111	1.60E-108	yes	RRM2	ribonucleoside-diphosphate reductase subunit M2 isoform 1 [Bos taurus]	Cellular Processes;Metabolism	Global and Overview;Nucleotide metabolism;Metabolism of other amino acids;Cell growth and death	ko01100//Metabolic pathways;ko00230//Purine metabolism;ko00240//Pyrimidine metabolism;ko04115//p53 signaling pathway;ko00480//Glutathione metabolism	K10808	-	-	GO:0006139//nucleobase-containing compound metabolic process;GO:0009058//biosynthetic process;GO:0018130//heterocycle biosynthetic process;GO:0070271//protein complex biogenesis;GO:0051262//protein tetramerization;GO:0016043//cellular component organization;GO:0022607//cellular component assembly;GO:0071822//protein complex subunit organization;GO:0006807//nitrogen compound metabolic process;GO:0…
ncbi_508363	750	394	11.11	4.846666667	-1.196794048	3.05E-90	5.21E-88	yes	CLSPN	claspin [Bos taurus]	-	-	-	-	-	GO:0044877//macromolecular complex binding;GO:0005488//binding;GO:0032403//protein complex binding;GO:0005515//protein binding	GO:0007049//cell cycle;GO:0051347//positive regulation of transferase activity;GO:0050789//regulation of biological process;GO:0006974//cellular response to DNA damage stimulus;GO:0000076//DNA replication checkpoint;GO:0051247//positive regulation of protein metabolic process;GO:0051716//cellular response to stimulus;GO:0000075//cell cycle checkpoint;GO:0006950//response to stress;GO:0019222//reg…
ncbi_508443	68.33333333	165.6666667	1.113333333	2.266666667	1.025686644	1.49E-14	2.19E-13	yes	ABCG4	ATP-binding cassette sub-family G member 4 [Bos taurus]	Environmental Information Processing	Membrane transport	ko02010//ABC transporters	K05680	-	GO:0016817//hydrolase activity, acting on acid anhydrides;GO:0001882//nucleoside binding;GO:0001883//purine nucleoside binding;GO:0046983//protein dimerization activity;GO:0097367//carbohydrate derivative binding;GO:0017111//nucleoside-triphosphatase activity;GO:0032550//purine ribonucleoside binding;GO:0016787//hydrolase activity;GO:0032549//ribonucleoside binding;GO:0036094//small molecule bind…	GO:0009056//catabolic process;GO:0044270//cellular nitrogen compound catabolic process;GO:0019637//organophosphate metabolic process;GO:0019693//ribose phosphate metabolic process;GO:1901136//carbohydrate derivative catabolic process;GO:0071704//organic substance metabolic process;GO:0034655//nucleobase-containing compound catabolic process;GO:0044237//cellular metabolic process;GO:0044238//prima…
ncbi_508467	3019.666667	1786.666667	47.1	23.10666667	-1.027417906	2.66E-102	5.85E-100	yes	KIF11	kinesin-like protein KIF11 [Bos taurus]	-	-	-	-	GO:0044424//intracellular part;GO:0044446//intracellular organelle part;GO:0032991//macromolecular complex;GO:0044422//organelle part;GO:0005856//cytoskeleton;GO:0005623//cell;GO:0044464//cell part;GO:0005622//intracellular;GO:0015630//microtubule cytoskeleton;GO:0044430//cytoskeletal part;GO:0005875//microtubule associated complex;GO:0043232//intracellular non-membrane-bounded organelle;GO:00432…	GO:0097159//organic cyclic compound binding;GO:0001882//nucleoside binding;GO:0032549//ribonucleoside binding;GO:0003774//motor activity;GO:0003824//catalytic activity;GO:0008092//cytoskeletal protein binding;GO:0016817//hydrolase activity, acting on acid anhydrides;GO:0036094//small molecule binding;GO:0016818//hydrolase activity, acting on acid anhydrides, in phosphorus-containing anhydrides;GO…	GO:1902589//single-organism organelle organization;GO:0044763//single-organism cellular process;GO:0071840//cellular component organization or biogenesis;GO:0009987//cellular process;GO:1903047//mitotic cell cycle process;GO:0048285//organelle fission;GO:0000278//mitotic cell cycle;GO:0007067//mitotic nuclear division;GO:0000226//microtubule cytoskeleton organization;GO:0007051//spindle organizat…
ncbi_508561	894.3333333	446.6666667	23.89	9.943333333	-1.264605377	5.44E-119	1.88E-116	yes	FAM83D	TPA: Protein FAM83D [Bos taurus]	-	-	-	-	GO:0044424//intracellular part;GO:0005622//intracellular;GO:0044464//cell part;GO:0005623//cell	-	GO:0044763//single-organism cellular process;GO:0000278//mitotic cell cycle;GO:0044699//single-organism process;GO:0007049//cell cycle;GO:0009987//cellular process
ncbi_508702	57.33333333	153	1.826666667	3.943333333	1.110202275	8.24E-17	1.46E-15	yes	Mfsd3	major facilitator superfamily domain-containing protein 3 [Bos taurus]	-	-	-	-	-	-	GO:0009987//cellular process;GO:0044763//single-organism cellular process;GO:0044699//single-organism process
ncbi_508861	6305.333333	18664.33333	357.33	882.09	1.30366882	4.45E-278	1.21E-274	yes	SAT1	Diamine acetyltransferase 1, partial [Bos mutus]	Metabolism	Amino acid metabolism;Global and Overview	ko01100//Metabolic pathways;ko00330//Arginine and proline metabolism	K00657	GO:0044424//intracellular part;GO:0044464//cell part;GO:0005622//intracellular;GO:0005623//cell	GO:0016740//transferase activity;GO:0016747//transferase activity, transferring acyl groups other than amino-acyl groups;GO:0016410//N-acyltransferase activity;GO:0016746//transferase activity, transferring acyl groups;GO:0008080//N-acetyltransferase activity;GO:0003824//catalytic activity;GO:0016407//acetyltransferase activity	GO:0009308//amine metabolic process;GO:0006807//nitrogen compound metabolic process;GO:0008283//cell proliferation;GO:0071704//organic substance metabolic process;GO:0006598//polyamine catabolic process;GO:1901575//organic substance catabolic process;GO:1901564//organonitrogen compound metabolic process;GO:0044699//single-organism process;GO:0009987//cellular process;GO:0044237//cellular metaboli…
ncbi_508924	3	13.33333333	0.043333333	0.18	2.054447784	0.004010147	0.012861273	yes	BEST1	bestrophin-1 [Bos taurus]	-	-	-	-	GO:0016020//membrane;GO:0005623//cell;GO:0071944//cell periphery;GO:0005886//plasma membrane;GO:0044464//cell part	-	GO:0006816//calcium ion transport;GO:0051179//localization;GO:0006812//cation transport;GO:0070838//divalent metal ion transport;GO:0032501//multicellular organismal process;GO:0015698//inorganic anion transport;GO:0003008//system process;GO:0072511//divalent inorganic cation transport;GO:0030001//metal ion transport;GO:0007600//sensory perception;GO:0006820//anion transport;GO:0007601//visual pe…
ncbi_509161	2267	1160.333333	47.88333333	20.38666667	-1.231897681	1.57E-175	1.42E-172	yes	DLGAP5	disks large-associated protein 5 [Bos taurus]	-	-	-	-	-	-	-
ncbi_509394	5	21	0.163333333	0.566666667	1.794681092	5.28E-06	3.01E-05	yes	ISYNA1	inositol-3-phosphate synthase 1 [Bos taurus]	Metabolism	Carbohydrate metabolism;Global and Overview	ko01100//Metabolic pathways;ko01130//Biosynthesis of antibiotics;ko00562//Inositol phosphate metabolism	K01858	GO:0005623//cell;GO:0044464//cell part;GO:0005622//intracellular;GO:0044424//intracellular part	-	GO:0044281//small molecule metabolic process;GO:0005975//carbohydrate metabolic process;GO:0044699//single-organism process;GO:0006629//lipid metabolic process;GO:0006793//phosphorus metabolic process;GO:0044238//primary metabolic process;GO:0019751//polyol metabolic process;GO:1901615//organic hydroxy compound metabolic process;GO:0044255//cellular lipid metabolic process;GO:0019637//organophosp…
ncbi_509921	629.3333333	351.3333333	16.13	7.513333333	-1.102221424	2.35E-64	2.24E-62	yes	SKA3	spindle and kinetochore-associated protein 3 [Bos taurus]	-	-	-	-	GO:0044430//cytoskeletal part;GO:0044446//intracellular organelle part;GO:0005856//cytoskeleton;GO:0044422//organelle part;GO:0043228//non-membrane-bounded organelle;GO:0005819//spindle;GO:0005622//intracellular;GO:0044464//cell part;GO:0044424//intracellular part;GO:0015630//microtubule cytoskeleton;GO:0043229//intracellular organelle;GO:0043226//organelle;GO:0043232//intracellular non-membrane-…	-	GO:0031109//microtubule polymerization or depolymerization;GO:0000278//mitotic cell cycle;GO:0044699//single-organism process;GO:0016043//cellular component organization;GO:0007017//microtubule-based process;GO:0009987//cellular process;GO:1902589//single-organism organelle organization;GO:0007010//cytoskeleton organization;GO:0007049//cell cycle;GO:0044763//single-organism cellular process;GO:00…
ncbi_509971	1	6.333333333	0.023333333	0.086666667	1.893084796	0.005679944	0.017475261	yes	ANGPTL1	PREDICTED: angiopoietin-related protein 1 isoform X2 [Bos taurus]	-	-	-	-	GO:0005576//extracellular region;GO:0044421//extracellular region part	-	GO:0065007//biological regulation;GO:0007165//signal transduction;GO:0044699//single-organism process;GO:0007154//cell communication;GO:0007167//enzyme linked receptor protein signaling pathway;GO:0051716//cellular response to stimulus;GO:0044763//single-organism cellular process;GO:0044700//single organism signaling;GO:0009987//cellular process;GO:0007166//cell surface receptor signaling pathway…
ncbi_510012	651.6666667	340.3333333	8.11	3.503333333	-1.210973651	3.23E-54	2.43E-52	yes	STIL	SCL-interrupting locus protein [Bos taurus]	-	-	-	-	GO:0044424//intracellular part;GO:0043226//organelle;GO:0044422//organelle part;GO:0005856//cytoskeleton;GO:0044464//cell part;GO:0005815//microtubule organizing center;GO:0005622//intracellular;GO:0015630//microtubule cytoskeleton;GO:0044446//intracellular organelle part;GO:0043228//non-membrane-bounded organelle;GO:0043229//intracellular organelle;GO:0005623//cell;GO:0043232//intracellular non-…	-	GO:0040007//growth;GO:0016265//death;GO:0007399//nervous system development;GO:0044700//single organism signaling;GO:0050896//response to stimulus;GO:0065007//biological regulation;GO:0001841//neural tube formation;GO:0009987//cellular process;GO:0007165//signal transduction;GO:0006915//apoptotic process;GO:0003143//embryonic heart tube morphogenesis;GO:0072359//circulatory system development;GO:…
ncbi_510085	18.66666667	50.66666667	0.473333333	1.09	1.203399706	5.39E-07	3.59E-06	yes	Slc16a3	PREDICTED: monocarboxylate transporter 4 isoform X1 [Bos taurus]	-	-	-	-	GO:0005622//intracellular;GO:0044428//nuclear part;GO:0005623//cell;GO:0043232//intracellular non-membrane-bounded organelle;GO:0031224//intrinsic component of membrane;GO:0005856//cytoskeleton;GO:0016020//membrane;GO:0044424//intracellular part;GO:0031975//envelope;GO:0005635//nuclear envelope;GO:0012505//endomembrane system;GO:0044446//intracellular organelle part;GO:0044425//membrane part;GO:0…	GO:0022857//transmembrane transporter activity;GO:0015291//secondary active transmembrane transporter activity;GO:0005215//transporter activity;GO:0022804//active transmembrane transporter activity	GO:0006820//anion transport;GO:0006811//ion transport;GO:0051234//establishment of localization;GO:0051179//localization;GO:0071702//organic substance transport;GO:0044763//single-organism cellular process;GO:0044699//single-organism process;GO:0044765//single-organism transport;GO:0009987//cellular process;GO:0015849//organic acid transport;GO:0046942//carboxylic acid transport;GO:0015711//organ…
ncbi_510120	3197.333333	1884	55.00333333	26.55666667	-1.050444978	2.40E-51	1.72E-49	yes	MCM2	PREDICTED: LOW QUALITY PROTEIN: DNA replication licensing factor MCM2 isoform X2 [Bos taurus]	Genetic Information Processing;Cellular Processes	Cell growth and death;Replication and repair	ko04110//Cell cycle;ko03030//DNA replication	K02540	GO:0043226//organelle;GO:0005622//intracellular;GO:0044422//organelle part;GO:0044427//chromosomal part;GO:0032991//macromolecular complex;GO:0000808//origin recognition complex;GO:0043231//intracellular membrane-bounded organelle;GO:0044424//intracellular part;GO:0043227//membrane-bounded organelle;GO:0043234//protein complex;GO:0043228//non-membrane-bounded organelle;GO:0043232//intracellular n…	GO:0016817//hydrolase activity, acting on acid anhydrides;GO:1901363//heterocyclic compound binding;GO:0016818//hydrolase activity, acting on acid anhydrides, in phosphorus-containing anhydrides;GO:0017111//nucleoside-triphosphatase activity;GO:0043566//structure-specific DNA binding;GO:0032549//ribonucleoside binding;GO:0036094//small molecule binding;GO:0001882//nucleoside binding;GO:0016787//h…	GO:0071822//protein complex subunit organization;GO:1901576//organic substance biosynthetic process;GO:0034097//response to cytokine;GO:0043170//macromolecule metabolic process;GO:0016043//cellular component organization;GO:0016310//phosphorylation;GO:0006725//cellular aromatic compound metabolic process;GO:0044237//cellular metabolic process;GO:0044699//single-organism process;GO:0071704//organi…
ncbi_510354	5.666666667	16	0.076666667	0.186666667	1.283792966	0.003173227	0.010451394	yes	RLTPR	PREDICTED: leucine-rich repeat-containing protein 16C isoform X4 [Bos taurus]	-	-	-	-	-	-	-
ncbi_510420	1906.666667	1144.333333	41.47	20.43666667	-1.020908143	1.30E-63	1.20E-61	yes	MYBL2	myb-related protein B [Bos taurus]	-	-	-	-	GO:0043226//organelle;GO:0043229//intracellular organelle;GO:0043234//protein complex;GO:0032991//macromolecular complex;GO:0005622//intracellular;GO:0044424//intracellular part;GO:0043227//membrane-bounded organelle;GO:0005623//cell;GO:0043231//intracellular membrane-bounded organelle;GO:0044464//cell part	GO:0001071//nucleic acid binding transcription factor activity;GO:0005488//binding	GO:0044699//single-organism process;GO:0022402//cell cycle process;GO:1902589//single-organism organelle organization;GO:0007051//spindle organization;GO:0007017//microtubule-based process;GO:0071840//cellular component organization or biogenesis;GO:1903047//mitotic cell cycle process;GO:0071822//protein complex subunit organization;GO:0016043//cellular component organization;GO:0000278//mitotic …
ncbi_510538	721.6666667	351.6666667	24.75666667	9.943333333	-1.316015601	1.37E-77	1.87E-75	yes	ASF1B	histone chaperone ASF1B [Bos taurus]	-	-	-	-	GO:0043226//organelle;GO:0044464//cell part;GO:0043231//intracellular membrane-bounded organelle;GO:0005694//chromosome;GO:0043229//intracellular organelle;GO:0000785//chromatin;GO:0043232//intracellular non-membrane-bounded organelle;GO:0044424//intracellular part;GO:0005622//intracellular;GO:0032991//macromolecular complex;GO:0044427//chromosomal part;GO:0044446//intracellular organelle part;GO…	GO:0005488//binding;GO:0005515//protein binding	GO:0006461//protein complex assembly;GO:0071822//protein complex subunit organization;GO:0006807//nitrogen compound metabolic process;GO:0022607//cellular component assembly;GO:0019438//aromatic compound biosynthetic process;GO:0044085//cellular component biogenesis;GO:0051704//multi-organism process;GO:0006996//organelle organization;GO:0009058//biosynthetic process;GO:0044249//cellular biosynth…
ncbi_510932	1127.666667	659.3333333	31.33	15.09333333	-1.053633312	4.24E-50	2.88E-48	yes	SLC29A1	equilibrative nucleoside transporter 1 [Bos taurus]	-	-	-	-	GO:0044425//membrane part;GO:0005886//plasma membrane;GO:0031224//intrinsic component of membrane;GO:0016020//membrane;GO:0071944//cell periphery;GO:0005623//cell;GO:0044464//cell part	-	GO:0015858//nucleoside transport;GO:0071702//organic substance transport;GO:1901264//carbohydrate derivative transport;GO:0044699//single-organism process;GO:1902578//single-organism localization;GO:0006810//transport;GO:0051179//localization;GO:0044765//single-organism transport;GO:0051234//establishment of localization;GO:0071705//nitrogen compound transport;GO:0015931//nucleobase-containing co…
ncbi_510972	7.666666667	81.66666667	0.333333333	2.953333333	3.147306699	3.99E-25	1.13E-23	yes	CDKN1C	TPA: cyclin-dependent kinase inhibitor 1C [Bos taurus]	Cellular Processes	Cell growth and death	ko04110//Cell cycle	K09993	GO:0043227//membrane-bounded organelle;GO:0043231//intracellular membrane-bounded organelle;GO:0044424//intracellular part;GO:0043229//intracellular organelle;GO:0005622//intracellular;GO:0044464//cell part;GO:0043226//organelle;GO:0005623//cell	GO:0016538//cyclin-dependent protein serine/threonine kinase regulator activity;GO:0003824//catalytic activity;GO:0019207//kinase regulator activity;GO:0098772//molecular function regulator;GO:0019887//protein kinase regulator activity;GO:0016740//transferase activity;GO:0016772//transferase activity, transferring phosphorus-containing groups;GO:0030234//enzyme regulator activity	GO:0071495//cellular response to endogenous stimulus;GO:0042326//negative regulation of phosphorylation;GO:0044767//single-organism developmental process;GO:0008152//metabolic process;GO:0032268//regulation of cellular protein metabolic process;GO:0009987//cellular process;GO:0070848//response to growth factor;GO:0042221//response to chemical;GO:0048468//cell development;GO:0042127//regulation of…
ncbi_511061	1	5.333333333	0.026666667	0.086666667	1.700439718	0.010266556	0.0295193	yes	Slc30a2	zinc transporter 2 [Bos taurus]	-	-	-	-	GO:0005737//cytoplasm;GO:0044444//cytoplasmic part;GO:0012505//endomembrane system;GO:0043229//intracellular organelle;GO:0044424//intracellular part;GO:0005768//endosome;GO:0043227//membrane-bounded organelle;GO:0044425//membrane part;GO:0043226//organelle;GO:0016020//membrane;GO:0005622//intracellular;GO:0005623//cell;GO:0043231//intracellular membrane-bounded organelle;GO:0044464//cell part;GO…	GO:0015075//ion transmembrane transporter activity;GO:0022892//substrate-specific transporter activity;GO:0005215//transporter activity;GO:0022891//substrate-specific transmembrane transporter activity;GO:0022857//transmembrane transporter activity	GO:0044699//single-organism process;GO:0048878//chemical homeostasis;GO:0032119//sequestering of zinc ion;GO:0042592//homeostatic process;GO:0055076//transition metal ion homeostasis;GO:0046916//cellular transition metal ion homeostasis;GO:0055065//metal ion homeostasis;GO:0051179//localization;GO:0009987//cellular process;GO:0055082//cellular chemical homeostasis;GO:0055069//zinc ion homeostasis…
ncbi_511087	7	25.33333333	0.073333333	0.226666667	1.628031223	9.71E-06	5.30E-05	yes	OBSL1	obscurin-like protein 1 [Bos taurus]	-	-	-	-	GO:0005622//intracellular;GO:0030016//myofibril;GO:0043231//intracellular membrane-bounded organelle;GO:0044422//organelle part;GO:0005911//cell-cell junction;GO:0030054//cell junction;GO:0043227//membrane-bounded organelle;GO:0043228//non-membrane-bounded organelle;GO:0043232//intracellular non-membrane-bounded organelle;GO:0044449//contractile fiber part;GO:0043292//contractile fiber;GO:0030017…	GO:0005515//protein binding;GO:0060090//binding, bridging;GO:0030674//protein binding, bridging;GO:0005488//binding	GO:0031344//regulation of cell projection organization;GO:0033365//protein localization to organelle;GO:0051641//cellular localization;GO:0031032//actomyosin structure organization;GO:1902589//single-organism organelle organization;GO:0016043//cellular component organization;GO:0061061//muscle structure development;GO:0048522//positive regulation of cellular process;GO:0030239//myofibril assembly…
ncbi_511100	428	231.6666667	20.33333333	9.19	-1.145709975	1.20E-44	6.94E-43	yes	OIP5	protein Mis18-beta [Bos taurus]	-	-	-	-	GO:0031981//nuclear lumen;GO:0043232//intracellular non-membrane-bounded organelle;GO:0005694//chromosome;GO:0005634//nucleus;GO:0031974//membrane-enclosed lumen;GO:0005622//intracellular;GO:0044451//nucleoplasm part;GO:0044428//nuclear part;GO:0044422//organelle part;GO:0043229//intracellular organelle;GO:0005623//cell;GO:0005654//nucleoplasm;GO:0044446//intracellular organelle part;GO:0043231//…	-	-
ncbi_511170	685.3333333	372.3333333	13.37333333	5.99	-1.158731197	1.57E-62	1.41E-60	yes	KIF18B	kinesin-like protein KIF18B [Bos taurus]	-	-	-	-	GO:0031974//membrane-enclosed lumen;GO:0005875//microtubule associated complex;GO:0043231//intracellular membrane-bounded organelle;GO:0032991//macromolecular complex;GO:0044424//intracellular part;GO:0043232//intracellular non-membrane-bounded organelle;GO:0044446//intracellular organelle part;GO:0044422//organelle part;GO:0015630//microtubule cytoskeleton;GO:0043226//organelle;GO:0016020//membr…	GO:0016817//hydrolase activity, acting on acid anhydrides;GO:0001882//nucleoside binding;GO:0001883//purine nucleoside binding;GO:0015631//tubulin binding;GO:0005488//binding;GO:1901363//heterocyclic compound binding;GO:0003824//catalytic activity;GO:0032550//purine ribonucleoside binding;GO:0097159//organic cyclic compound binding;GO:0017111//nucleoside-triphosphatase activity;GO:0016818//hydrol…	GO:0007017//microtubule-based process;GO:0050794//regulation of cellular process;GO:0044699//single-organism process;GO:0044763//single-organism cellular process;GO:0009987//cellular process;GO:0050789//regulation of biological process;GO:0065007//biological regulation
ncbi_511308	4	15.66666667	0.056666667	0.206666667	1.866733469	0.000162219	0.000717472	yes	Wnt9a	PREDICTED: protein Wnt-9a isoform X2 [Ovis aries musimon]	Cellular Processes;Organismal Systems;Environmental Information Processing	Signal transduction;Cellular commiunity;Endocrine system	ko04390//Hippo signaling pathway;ko04310//Wnt signaling pathway;ko04550//Signaling pathways regulating pluripotency of stem cells;ko04916//Melanogenesis;ko04340//Hedgehog signaling pathway	K01064	-	-	-
ncbi_511460	0.333333333	3.666666667	0.006666667	0.086666667	3.700439718	0.018709949	0.049561851	yes	CLDN18	claudin-18 precursor [Bos taurus]	Cellular Processes;Environmental Information Processing;Organismal Systems	Signaling molecules and interaction;Cellular commiunity;Immune system	ko04514//Cell adhesion molecules (CAMs);ko04530//Tight junction;ko04670//Leukocyte transendothelial migration	K06087	GO:0005911//cell-cell junction;GO:0031224//intrinsic component of membrane;GO:0030054//cell junction;GO:0016020//membrane;GO:0043296//apical junction complex;GO:0044425//membrane part	GO:0005515//protein binding;GO:0005488//binding	GO:0098609//cell-cell adhesion;GO:0034329//cell junction assembly;GO:0044699//single-organism process;GO:0045216//cell-cell junction organization;GO:0044763//single-organism cellular process;GO:0022607//cellular component assembly;GO:0009987//cellular process;GO:0007155//cell adhesion;GO:0007043//cell-cell junction assembly;GO:0071840//cellular component organization or biogenesis;GO:0034330//cel…
ncbi_511727	49.66666667	22.33333333	1.046666667	0.353333333	-1.566700294	3.28E-09	2.94E-08	yes	Lrrc49	leucine-rich repeat-containing protein 49 [Bos taurus]	-	-	-	-	-	-	-
ncbi_511762	20	76.33333333	0.18	0.563333333	1.645991934	3.45E-16	5.76E-15	yes	ABCA7	PREDICTED: ATP-binding cassette sub-family A member 7 isoform X2 [Bos taurus]	Environmental Information Processing	Membrane transport	ko02010//ABC transporters	K05645	GO:0044464//cell part;GO:0005622//intracellular;GO:0016020//membrane;GO:0005623//cell;GO:0071944//cell periphery;GO:0005886//plasma membrane;GO:0044424//intracellular part;GO:0043227//membrane-bounded organelle;GO:0043229//intracellular organelle;GO:0043231//intracellular membrane-bounded organelle;GO:0043226//organelle	GO:0016818//hydrolase activity, acting on acid anhydrides, in phosphorus-containing anhydrides;GO:0005215//transporter activity;GO:0016787//hydrolase activity;GO:0003824//catalytic activity;GO:0022892//substrate-specific transporter activity;GO:0017111//nucleoside-triphosphatase activity;GO:0016817//hydrolase activity, acting on acid anhydrides;GO:0016462//pyrophosphatase activity;GO:0005319//lip…	GO:0006811//ion transport;GO:0071702//organic substance transport;GO:0006869//lipid transport;GO:0006810//transport;GO:0015711//organic anion transport;GO:0051179//localization;GO:0051234//establishment of localization;GO:1902578//single-organism localization;GO:0006820//anion transport;GO:0044765//single-organism transport;GO:0010876//lipid localization;GO:0033036//macromolecule localization;GO:…
ncbi_511835	24.66666667	62.66666667	0.843333333	1.706666667	1.017006425	3.60E-07	2.46E-06	yes	Ccdc78	PREDICTED: coiled-coil domain-containing protein 78 isoform X2 [Bos taurus]	-	-	-	-	GO:0044430//cytoskeletal part;GO:0005623//cell;GO:0043226//organelle;GO:0005856//cytoskeleton;GO:0043227//membrane-bounded organelle;GO:0016020//membrane;GO:0044422//organelle part;GO:0044444//cytoplasmic part;GO:0015630//microtubule cytoskeleton;GO:0043228//non-membrane-bounded organelle;GO:0012505//endomembrane system;GO:0044424//intracellular part;GO:0044446//intracellular organelle part;GO:00…	-	GO:0070925//organelle assembly;GO:0044085//cellular component biogenesis;GO:0006996//organelle organization;GO:0016043//cellular component organization;GO:0098534//centriole assembly;GO:0044699//single-organism process;GO:0009987//cellular process;GO:0071840//cellular component organization or biogenesis;GO:1902589//single-organism organelle organization;GO:0044763//single-organism cellular proce…
ncbi_511899	1408.333333	4650.666667	28.36666667	75.30333333	1.408517097	3.99E-195	4.63E-192	yes	INSIG1	insulin-induced gene 1 protein [Bos taurus]	-	-	-	-	GO:0031224//intrinsic component of membrane;GO:0005623//cell;GO:0005783//endoplasmic reticulum;GO:0005789//endoplasmic reticulum membrane;GO:0098588//bounding membrane of organelle;GO:0005737//cytoplasm;GO:0044444//cytoplasmic part;GO:0043226//organelle;GO:0031090//organelle membrane;GO:0044432//endoplasmic reticulum part;GO:0031300//intrinsic component of organelle membrane;GO:0044422//organelle…	-	GO:0048705//skeletal system morphogenesis;GO:0090596//sensory organ morphogenesis;GO:0007423//sensory organ development;GO:0060349//bone morphogenesis;GO:0046486//glycerolipid metabolic process;GO:0006629//lipid metabolic process;GO:0044087//regulation of cellular component biogenesis;GO:0065007//biological regulation;GO:0032501//multicellular organismal process;GO:0048562//embryonic organ morpho…
ncbi_512237	68.66666667	38	0.726666667	0.336666667	-1.109972842	3.11E-09	2.79E-08	yes	PER2	period circadian protein homolog 2 [Bos taurus]	Organismal Systems	Environmental adaptation	ko04713//Circadian entrainment;ko04710//Circadian rhythm	K02633	GO:0044424//intracellular part;GO:0043227//membrane-bounded organelle;GO:0043226//organelle;GO:0043229//intracellular organelle;GO:0044464//cell part;GO:0005622//intracellular;GO:0043231//intracellular membrane-bounded organelle;GO:0005623//cell	GO:0060089//molecular transducer activity	GO:0048511//rhythmic process;GO:0044763//single-organism cellular process;GO:0009987//cellular process;GO:0007154//cell communication;GO:0044699//single-organism process
ncbi_512468	2206	8985.333333	37.62333333	127.96	1.765993319	0	0	yes	GCLC	glutamate--cysteine ligase catalytic subunit [Bos taurus]	Metabolism	Amino acid metabolism;Global and Overview;Metabolism of other amino acids	ko01100//Metabolic pathways;ko00480//Glutathione metabolism;ko00270//Cysteine and methionine metabolism	K11204	-	-	-
ncbi_512589	23.33333333	64.66666667	0.993333333	2.336666667	1.234102114	1.07E-08	8.97E-08	yes	FBXO2	F-box only protein 2 [Bos taurus]	Genetic Information Processing	Folding, sorting and degradation	ko04141//Protein processing in endoplasmic reticulum;ko04120//Ubiquitin mediated proteolysis	K10099	GO:0043226//organelle;GO:0005737//cytoplasm;GO:0032991//macromolecular complex;GO:0044444//cytoplasmic part;GO:0005622//intracellular;GO:0016020//membrane;GO:0000151//ubiquitin ligase complex;GO:0031461//cullin-RING ubiquitin ligase complex;GO:0043229//intracellular organelle;GO:0036477//somatodendritic compartment;GO:1902494//catalytic complex;GO:0044424//intracellular part;GO:0043227//membrane-…	GO:0005515//protein binding;GO:0005488//binding	GO:0070647//protein modification by small protein conjugation or removal;GO:0043632//modification-dependent macromolecule catabolic process;GO:0019941//modification-dependent protein catabolic process;GO:0044267//cellular protein metabolic process;GO:0044237//cellular metabolic process;GO:0071704//organic substance metabolic process;GO:0044238//primary metabolic process;GO:0016567//protein ubiqui…
ncbi_512651	333.6666667	185.6666667	7.576666667	3.496666667	-1.115583006	2.53E-34	1.04E-32	yes	CDC23	cell division cycle protein 23 homolog [Bos taurus]	Organismal Systems;Genetic Information Processing;Cellular Processes	Endocrine system;Cell growth and death;Folding, sorting and degradation	ko04120//Ubiquitin mediated proteolysis;ko04110//Cell cycle;ko04114//Oocyte meiosis;ko04914//Progesterone-mediated oocyte maturation	K03355	-	-	GO:0009987//cellular process;GO:0007088//regulation of mitotic nuclear division;GO:0007067//mitotic nuclear division;GO:0000819//sister chromatid segregation;GO:0044763//single-organism cellular process;GO:0036211//protein modification process;GO:0000070//mitotic sister chromatid segregation;GO:0070647//protein modification by small protein conjugation or removal;GO:0044267//cellular protein meta…
ncbi_512686	4.666666667	13.66666667	0.083333333	0.223333333	1.422233001	0.008073849	0.023899535	yes	SLC9A5	sodium/hydrogen exchanger 5 precursor [Bos taurus]	-	-	-	-	GO:0031224//intrinsic component of membrane;GO:0044425//membrane part;GO:0016020//membrane	GO:0015077//monovalent inorganic cation transmembrane transporter activity;GO:0022892//substrate-specific transporter activity;GO:0099516//ion antiporter activity;GO:0015291//secondary active transmembrane transporter activity;GO:0015491//cation:cation antiporter activity;GO:0015078//hydrogen ion transmembrane transporter activity;GO:0015075//ion transmembrane transporter activity;GO:0022804//act…	GO:0006814//sodium ion transport;GO:1902578//single-organism localization;GO:0055080//cation homeostasis;GO:0051234//establishment of localization;GO:0048878//chemical homeostasis;GO:0006812//cation transport;GO:0006810//transport;GO:0050801//ion homeostasis;GO:0065007//biological regulation;GO:0044763//single-organism cellular process;GO:0051179//localization;GO:0044765//single-organism transpor…
ncbi_512714	3.333333333	12	0.093333333	0.283333333	1.602036014	0.001794122	0.006282131	yes	Lrrc34	PREDICTED: leucine-rich repeat-containing protein 34 isoform X1 [Bos taurus]	-	-	-	-	-	-	-
ncbi_512803	2	11.33333333	0.053333333	0.253333333	2.247927513	6.94E-05	0.000326762	yes	SLC30A3	zinc transporter 3 [Bos taurus]	-	-	-	-	GO:0044425//membrane part;GO:0098793//presynapse;GO:0043231//intracellular membrane-bounded organelle;GO:0045202//synapse;GO:0008021//synaptic vesicle;GO:0043227//membrane-bounded organelle;GO:0044456//synapse part;GO:0016023//cytoplasmic, membrane-bounded vesicle;GO:0012505//endomembrane system;GO:0005623//cell;GO:0042995//cell projection;GO:0016020//membrane;GO:0016021//integral component of me…	GO:0015075//ion transmembrane transporter activity;GO:0022857//transmembrane transporter activity;GO:0072509//divalent inorganic cation transmembrane transporter activity;GO:0008324//cation transmembrane transporter activity;GO:0022890//inorganic cation transmembrane transporter activity;GO:0005385//zinc ion transmembrane transporter activity;GO:0005215//transporter activity;GO:0022891//substrate…	GO:0051238//sequestering of metal ion;GO:0055080//cation homeostasis;GO:0051179//localization;GO:0006811//ion transport;GO:0000041//transition metal ion transport;GO:0044699//single-organism process;GO:0050801//ion homeostasis;GO:0098771//inorganic ion homeostasis;GO:0044765//single-organism transport;GO:0051235//maintenance of location;GO:0072511//divalent inorganic cation transport;GO:0044763//…
ncbi_513220	17313.66667	9005	91.37333333	39.49666667	-1.210042285	1.07E-157	6.94E-155	yes	MKI67	PREDICTED: antigen KI-67 [Bos taurus]	-	-	-	-	GO:0005694//chromosome;GO:0044424//intracellular part;GO:0031981//nuclear lumen;GO:0043227//membrane-bounded organelle;GO:0005622//intracellular;GO:0043231//intracellular membrane-bounded organelle;GO:0031974//membrane-enclosed lumen;GO:0005623//cell;GO:0043229//intracellular organelle;GO:0044422//organelle part;GO:0044428//nuclear part;GO:0043232//intracellular non-membrane-bounded organelle;GO:…	GO:0005515//protein binding;GO:0005488//binding	GO:0016043//cellular component organization;GO:0006996//organelle organization;GO:0071840//cellular component organization or biogenesis;GO:0009987//cellular process;GO:0000280//nuclear division;GO:0048285//organelle fission
ncbi_513221	376	1762.333333	14.31	56.05333333	1.969776497	9.18E-296	2.99E-292	yes	HMOX1	heme oxygenase 1 [Bos taurus]	Metabolism;Organismal Systems	Global and Overview;Metabolism of cofactors and vitamins;Digestive system	ko01100//Metabolic pathways;ko01110//Biosynthesis of secondary metabolites;ko04978//Mineral absorption;ko00860//Porphyrin and chlorophyll metabolism	K00510	GO:0005622//intracellular;GO:0016020//membrane;GO:0005623//cell;GO:0043231//intracellular membrane-bounded organelle;GO:0043226//organelle;GO:0043229//intracellular organelle;GO:0012505//endomembrane system;GO:0043227//membrane-bounded organelle;GO:0042175//nuclear outer membrane-endoplasmic reticulum membrane network;GO:0044464//cell part;GO:0044424//intracellular part	GO:0016705//oxidoreductase activity, acting on paired donors, with incorporation or reduction of molecular oxygen;GO:0003824//catalytic activity;GO:0016491//oxidoreductase activity;GO:0046983//protein dimerization activity;GO:0043169//cation binding;GO:0043167//ion binding;GO:0005488//binding;GO:0005515//protein binding;GO:0060089//molecular transducer activity	GO:0051716//cellular response to stimulus;GO:0050801//ion homeostasis;GO:0042127//regulation of cell proliferation;GO:0048583//regulation of response to stimulus;GO:0006461//protein complex assembly;GO:0044700//single organism signaling;GO:0002376//immune system process;GO:0050789//regulation of biological process;GO:0055114//oxidation-reduction process;GO:0023051//regulation of signaling;GO:0009…
ncbi_513301	1.666666667	7.666666667	0.016666667	0.07	2.070389328	0.00943979	0.027448004	yes	PIK3C2G	phosphatidylinositol 4-phosphate 3-kinase C2 domain-containing subunit gamma [Bos taurus]	Environmental Information Processing;Metabolism	Global and Overview;Signal transduction;Carbohydrate metabolism	ko01100//Metabolic pathways;ko04070//Phosphatidylinositol signaling system;ko00562//Inositol phosphate metabolism	K00923	-	GO:0005543//phospholipid binding;GO:0008289//lipid binding;GO:0097367//carbohydrate derivative binding;GO:0043167//ion binding;GO:0032549//ribonucleoside binding;GO:0016301//kinase activity;GO:0097159//organic cyclic compound binding;GO:0001882//nucleoside binding;GO:1901363//heterocyclic compound binding;GO:0016740//transferase activity;GO:0016773//phosphotransferase activity, alcohol group as a…	GO:0050896//response to stimulus;GO:0023052//signaling;GO:0065007//biological regulation;GO:0050794//regulation of cellular process;GO:0071704//organic substance metabolic process;GO:0007154//cell communication;GO:0006796//phosphate-containing compound metabolic process;GO:0035556//intracellular signal transduction;GO:0006629//lipid metabolic process;GO:0044700//single organism signaling;GO:00447…
ncbi_513445	34.66666667	18.66666667	1.37	0.633333333	-1.113138975	3.34E-05	0.000166236	yes	TMEM98	PREDICTED: transmembrane protein 98 isoform X1 [Bos taurus]	-	-	-	-	GO:0044425//membrane part;GO:0031224//intrinsic component of membrane;GO:0016020//membrane	-	-
ncbi_513523	232	129.6666667	4.653333333	2.17	-1.100569493	5.22E-25	1.46E-23	yes	ORC1	origin recognition complex subunit 1 [Bos taurus]	Cellular Processes	Cell growth and death	ko04110//Cell cycle	K02603	GO:0044464//cell part;GO:0031981//nuclear lumen;GO:0043234//protein complex;GO:0043229//intracellular organelle;GO:0043231//intracellular membrane-bounded organelle;GO:0005622//intracellular;GO:0070013//intracellular organelle lumen;GO:0043232//intracellular non-membrane-bounded organelle;GO:0044428//nuclear part;GO:0043227//membrane-bounded organelle;GO:0043233//organelle lumen;GO:0005623//cell;…	GO:0032550//purine ribonucleoside binding;GO:1901363//heterocyclic compound binding;GO:0032549//ribonucleoside binding;GO:0036094//small molecule binding;GO:0016787//hydrolase activity;GO:0097159//organic cyclic compound binding;GO:0003676//nucleic acid binding;GO:0097367//carbohydrate derivative binding;GO:0016818//hydrolase activity, acting on acid anhydrides, in phosphorus-containing anhydride…	GO:0006139//nucleobase-containing compound metabolic process;GO:0044238//primary metabolic process;GO:0090304//nucleic acid metabolic process;GO:0008152//metabolic process;GO:0006259//DNA metabolic process;GO:0006807//nitrogen compound metabolic process;GO:0034641//cellular nitrogen compound metabolic process;GO:1901360//organic cyclic compound metabolic process;GO:0044260//cellular macromolecule…
ncbi_513551	1055.333333	622.3333333	36.55666667	17.68333333	-1.047744277	1.79E-50	1.23E-48	yes	CENPN	TPA: centromere protein N [Bos taurus]	-	-	-	-	GO:0043234//protein complex;GO:0043227//membrane-bounded organelle;GO:0044446//intracellular organelle part;GO:0044427//chromosomal part;GO:0044424//intracellular part;GO:0043232//intracellular non-membrane-bounded organelle;GO:0005694//chromosome;GO:0043229//intracellular organelle;GO:0043231//intracellular membrane-bounded organelle;GO:0005622//intracellular;GO:0005623//cell;GO:0044464//cell pa…	-	GO:0016043//cellular component organization;GO:0006996//organelle organization;GO:0009987//cellular process;GO:0051276//chromosome organization;GO:0071840//cellular component organization or biogenesis
ncbi_513565	188	93	1.616666667	0.686666667	-1.23534041	6.90E-22	1.65E-20	yes	PLCH1	PREDICTED: 1-phosphatidylinositol 4,5-bisphosphate phosphodiesterase eta-1 isoform X1 [Bos taurus]	Metabolism	Global and Overview;Carbohydrate metabolism	ko01100//Metabolic pathways;ko00562//Inositol phosphate metabolism	K19006	GO:0044444//cytoplasmic part;GO:0005623//cell;GO:0005622//intracellular;GO:0044422//organelle part;GO:0005634//nucleus;GO:0043231//intracellular membrane-bounded organelle;GO:0044424//intracellular part;GO:0044446//intracellular organelle part;GO:0044428//nuclear part;GO:0005737//cytoplasm;GO:0031967//organelle envelope;GO:0043227//membrane-bounded organelle;GO:0043226//organelle;GO:0031975//enve…	GO:0060089//molecular transducer activity;GO:0043167//ion binding;GO:0043169//cation binding;GO:0016788//hydrolase activity, acting on ester bonds;GO:0042578//phosphoric ester hydrolase activity;GO:0003824//catalytic activity;GO:0004629//phospholipase C activity;GO:0008081//phosphoric diester hydrolase activity;GO:0004620//phospholipase activity;GO:0016298//lipase activity;GO:0005488//binding;GO:…	GO:0008152//metabolic process;GO:0009987//cellular process;GO:0044763//single-organism cellular process;GO:0044238//primary metabolic process;GO:0048017//inositol lipid-mediated signaling;GO:0050896//response to stimulus;GO:0051716//cellular response to stimulus;GO:0050789//regulation of biological process;GO:0044699//single-organism process;GO:0044700//single organism signaling;GO:0023052//signa…
ncbi_513594	1127.666667	669	29.97	14.75333333	-1.022478133	3.58E-78	4.97E-76	yes	CEP55	centrosomal protein of 55 kDa [Bos taurus]	-	-	-	-	GO:0044464//cell part;GO:0043232//intracellular non-membrane-bounded organelle;GO:0005576//extracellular region;GO:0005622//intracellular;GO:0044422//organelle part;GO:0005856//cytoskeleton;GO:0015630//microtubule cytoskeleton;GO:0044446//intracellular organelle part;GO:0044430//cytoskeletal part;GO:0044424//intracellular part;GO:0043229//intracellular organelle;GO:0005623//cell;GO:0043228//non-m…	-	-
ncbi_513643	651.3333333	349.6666667	11.17	4.98	-1.165411538	1.63E-76	2.16E-74	yes	FOXM1	PREDICTED: forkhead box protein M1 isoform X1 [Bos taurus]	-	-	-	-	-	-	-
ncbi_513659	0.333333333	3.736666667	0.01	0.07	2.807354922	0.018709949	0.049561851	yes	GBP6	PREDICTED: guanylate-binding protein 6 [Bos taurus]	-	-	-	-	-	GO:0097159//organic cyclic compound binding;GO:0097367//carbohydrate derivative binding;GO:0001882//nucleoside binding;GO:1901363//heterocyclic compound binding;GO:0032549//ribonucleoside binding;GO:0032550//purine ribonucleoside binding;GO:0001883//purine nucleoside binding;GO:0036094//small molecule binding;GO:0005488//binding	GO:0009261//ribonucleotide catabolic process;GO:0044699//single-organism process;GO:0044270//cellular nitrogen compound catabolic process;GO:0008152//metabolic process;GO:0009150//purine ribonucleotide metabolic process;GO:0006796//phosphate-containing compound metabolic process;GO:0072523//purine-containing compound catabolic process;GO:0046483//heterocycle metabolic process;GO:1901292//nucleosi…
ncbi_513666	9	3.333333333	1.203333333	0.37	-1.701439161	0.002975185	0.009855035	yes	Hist2h2ac	PREDICTED: histone H2A type 2-C [Equus przewalskii]	-	-	-	-	GO:0043228//non-membrane-bounded organelle;GO:0043229//intracellular organelle;GO:0031988//membrane-bounded vesicle;GO:0044464//cell part;GO:0005623//cell;GO:0043231//intracellular membrane-bounded organelle;GO:0044424//intracellular part;GO:0043227//membrane-bounded organelle;GO:0043226//organelle;GO:0005622//intracellular;GO:0031982//vesicle;GO:0043232//intracellular non-membrane-bounded organe…	GO:0046983//protein dimerization activity;GO:0005515//protein binding;GO:0005488//binding;GO:0097159//organic cyclic compound binding;GO:1901363//heterocyclic compound binding;GO:0003676//nucleic acid binding	GO:0071822//protein complex subunit organization;GO:0016043//cellular component organization;GO:0006325//chromatin organization;GO:0006996//organelle organization;GO:0071840//cellular component organization or biogenesis;GO:0051276//chromosome organization;GO:0071824//protein-DNA complex subunit organization;GO:0009987//cellular process;GO:0034728//nucleosome organization;GO:0043933//macromolecul…
ncbi_513695	74	175	1.976666667	3.973333333	1.007280226	3.03E-11	3.32E-10	yes	PRR19	proline-rich protein 19 [Bos taurus]	-	-	-	-	-	-	-
ncbi_513776	63.33333333	167	2.41	5.376666667	1.157678886	2.29E-16	3.88E-15	yes	FBXO32	PREDICTED: F-box only protein 32 [Chlorocebus sabaeus]	Environmental Information Processing	Signal transduction	ko04068//FoxO signaling pathway	K10305	GO:0005737//cytoplasm;GO:0031674//I band;GO:0044444//cytoplasmic part;GO:0044449//contractile fiber part;GO:0030017//sarcomere;GO:0043229//intracellular organelle;GO:0043292//contractile fiber;GO:0030016//myofibril;GO:0043226//organelle;GO:0044422//organelle part;GO:0043227//membrane-bounded organelle;GO:0005623//cell;GO:0005622//intracellular;GO:0043231//intracellular membrane-bounded organelle;…	-	GO:0009987//cellular process;GO:0014874//response to stimulus involved in regulation of muscle adaptation;GO:0019538//protein metabolic process;GO:0071704//organic substance metabolic process;GO:0006464//cellular protein modification process;GO:0044267//cellular protein metabolic process;GO:0048583//regulation of response to stimulus;GO:0090257//regulation of muscle system process;GO:0044237//cel…
ncbi_513912	3	10	0.04	0.116666667	1.544320516	0.011544611	0.032656825	yes	SRL	PREDICTED: sarcalumenin isoform X2 [Bos taurus]	-	-	-	-	-	GO:0036094//small molecule binding;GO:0032549//ribonucleoside binding;GO:0001882//nucleoside binding;GO:0001883//purine nucleoside binding;GO:1901363//heterocyclic compound binding;GO:0097367//carbohydrate derivative binding;GO:0032550//purine ribonucleoside binding;GO:0097159//organic cyclic compound binding;GO:0005488//binding	GO:0009987//cellular process;GO:0006195//purine nucleotide catabolic process;GO:0072523//purine-containing compound catabolic process;GO:0009261//ribonucleotide catabolic process;GO:0044710//single-organism metabolic process;GO:1901360//organic cyclic compound metabolic process;GO:0006139//nucleobase-containing compound metabolic process;GO:0055086//nucleobase-containing small molecule metabolic …
ncbi_514031	14	35.33333333	0.326666667	0.683333333	1.064770255	8.17E-05	0.00038094	yes	ITGB7	integrin beta-7 precursor [Bos taurus]	Organismal Systems;Environmental Information Processing;Cellular Processes	Signaling molecules and interaction;Immune system;Cell motility;Cellular commiunity;Signal transduction	ko04151//PI3K-Akt signaling pathway;ko04810//Regulation of actin cytoskeleton;ko04510//Focal adhesion;ko04514//Cell adhesion molecules (CAMs);ko04512//ECM-receptor interaction;ko04672//Intestinal immune network for IgA production	K06590	GO:0016020//membrane;GO:0044425//membrane part;GO:0031224//intrinsic component of membrane	-	GO:0007154//cell communication;GO:0044699//single-organism process;GO:0044763//single-organism cellular process;GO:0022610//biological adhesion;GO:0009987//cellular process;GO:0044700//single organism signaling;GO:0050789//regulation of biological process;GO:0023052//signaling;GO:0044707//single-multicellular organism process;GO:0007166//cell surface receptor signaling pathway;GO:0032501//multice…
ncbi_514076	4.666666667	30	0.113333333	0.613333333	2.436099115	8.46E-11	8.87E-10	yes	CFB	complement factor B precursor [Bos taurus]	Organismal Systems	Immune system	ko04610//Complement and coagulation cascades	K01335	-	GO:0008233//peptidase activity;GO:0070011//peptidase activity, acting on L-amino acid peptides;GO:0016787//hydrolase activity;GO:0004175//endopeptidase activity;GO:0003824//catalytic activity	GO:0043170//macromolecule metabolic process;GO:0002682//regulation of immune system process;GO:0050896//response to stimulus;GO:0048584//positive regulation of response to stimulus;GO:0044238//primary metabolic process;GO:0006955//immune response;GO:0002376//immune system process;GO:0050776//regulation of immune response;GO:0006508//proteolysis;GO:0002253//activation of immune response;GO:0051604…
ncbi_514159	1.666666667	8.333333333	0.053333333	0.18	1.754887502	0.013915113	0.038341456	yes	Acsl5	long-chain-fatty-acid--CoA ligase 5 [Bos taurus]	Cellular Processes;Metabolism;Organismal Systems	Endocrine system;Global and Overview;Transport and catabolism;Lipid metabolism	ko01100//Metabolic pathways;ko04146//Peroxisome;ko03320//PPAR signaling pathway;ko04920//Adipocytokine signaling pathway;ko01212//Fatty acid metabolism;ko00071//Fatty acid degradation;ko00061//Fatty acid biosynthesis	K01897	GO:0044464//cell part;GO:0016020//membrane;GO:0043229//intracellular organelle;GO:0031090//organelle membrane;GO:0044424//intracellular part;GO:0005622//intracellular;GO:0043226//organelle;GO:0043231//intracellular membrane-bounded organelle;GO:0044422//organelle part;GO:0044446//intracellular organelle part;GO:0031967//organelle envelope;GO:0005623//cell;GO:0043227//membrane-bounded organelle;GO…	-	GO:0023051//regulation of signaling;GO:0050789//regulation of biological process;GO:0065007//biological regulation;GO:2001233//regulation of apoptotic signaling pathway;GO:0009966//regulation of signal transduction;GO:0048583//regulation of response to stimulus;GO:0043067//regulation of programmed cell death;GO:0042981//regulation of apoptotic process;GO:0050794//regulation of cellular process;GO…
ncbi_514189	1.666666667	10.66666667	0.026666667	0.133333333	2.321928095	0.000233057	0.000997384	yes	--	PREDICTED: uncharacterized protein LOC514189 [Bos taurus]	-	-	-	-	-	-	-
ncbi_514216	409.3333333	220.6666667	11.87333333	5.303333333	-1.162753681	8.71E-45	5.05E-43	yes	TCF19	transcription factor 19 [Bos taurus]	-	-	-	-	-	GO:0043169//cation binding;GO:0043167//ion binding;GO:0046914//transition metal ion binding;GO:0005488//binding;GO:0046872//metal ion binding	GO:0044260//cellular macromolecule metabolic process;GO:0034654//nucleobase-containing compound biosynthetic process;GO:0006351//transcription, DNA-templated;GO:0046483//heterocycle metabolic process;GO:0034645//cellular macromolecule biosynthetic process;GO:0032774//RNA biosynthetic process;GO:0006725//cellular aromatic compound metabolic process;GO:1901360//organic cyclic compound metabolic pro…
ncbi_514286	0.333333333	4	0.026666667	0.26	3.285402219	0.006839519	0.020552697	yes	RAB39A	PREDICTED: ras-related protein Rab-39A [Bubalus bubalis]	-	-	-	-	-	GO:0005488//binding;GO:0032549//ribonucleoside binding;GO:0036094//small molecule binding;GO:0032550//purine ribonucleoside binding;GO:0001882//nucleoside binding;GO:0001883//purine nucleoside binding;GO:0097367//carbohydrate derivative binding;GO:0097159//organic cyclic compound binding;GO:1901363//heterocyclic compound binding	GO:0009987//cellular process;GO:0051234//establishment of localization;GO:0035556//intracellular signal transduction;GO:0007154//cell communication;GO:0007165//signal transduction;GO:0050794//regulation of cellular process;GO:0044700//single organism signaling;GO:0045184//establishment of protein localization;GO:0065007//biological regulation;GO:0033036//macromolecule localization;GO:0023052//sig…
ncbi_514293	1543.666667	4786.333333	67.83	175.3966667	1.370625932	3.84E-258	6.24E-255	yes	IDI1	isopentenyl-diphosphate Delta-isomerase 1 [Bos taurus]	Metabolism	Global and Overview;Metabolism of terpenoids and polyketides	ko01100//Metabolic pathways;ko01110//Biosynthesis of secondary metabolites;ko01130//Biosynthesis of antibiotics;ko00900//Terpenoid backbone biosynthesis	K01823	GO:0043229//intracellular organelle;GO:0043226//organelle;GO:0005622//intracellular;GO:0044444//cytoplasmic part;GO:0042579//microbody;GO:0043227//membrane-bounded organelle;GO:0005623//cell;GO:0005737//cytoplasm;GO:0043231//intracellular membrane-bounded organelle;GO:0044464//cell part;GO:0044424//intracellular part	GO:0016863//intramolecular oxidoreductase activity, transposing C=C bonds;GO:0003824//catalytic activity;GO:0046914//transition metal ion binding;GO:0016853//isomerase activity;GO:0005488//binding;GO:0046872//metal ion binding;GO:0043167//ion binding;GO:0016860//intramolecular oxidoreductase activity;GO:0043169//cation binding	GO:0090407//organophosphate biosynthetic process;GO:0006720//isoprenoid metabolic process;GO:0044699//single-organism process;GO:0006793//phosphorus metabolic process;GO:0006629//lipid metabolic process;GO:0014070//response to organic cyclic compound;GO:0080184//response to phenylpropanoid;GO:0006066//alcohol metabolic process;GO:0019637//organophosphate metabolic process;GO:0042221//response to …
ncbi_514513	5	14.66666667	0.09	0.216666667	1.267480311	0.003050538	0.010079986	yes	ANKRD35	ankyrin repeat domain-containing protein 35 [Bos taurus]	-	-	-	-	-	-	-
ncbi_514742	33.33333333	20.33333333	1.006666667	0.503333333	-1	0.000105467	0.00048194	yes	SRPX2	Sushi-repeat-containing protein, X-linked 2 [Bos taurus]	-	-	-	-	GO:0043226//organelle;GO:0005856//cytoskeleton;GO:0005622//intracellular;GO:0044456//synapse part;GO:0044464//cell part;GO:0043229//intracellular organelle;GO:0005576//extracellular region;GO:0005623//cell;GO:0044424//intracellular part;GO:0043228//non-membrane-bounded organelle;GO:0045202//synapse;GO:0043232//intracellular non-membrane-bounded organelle;GO:0044421//extracellular region part	GO:0005488//binding;GO:0005515//protein binding;GO:0019838//growth factor binding	GO:2000145//regulation of cell motility;GO:0050789//regulation of biological process;GO:0022607//cellular component assembly;GO:0010594//regulation of endothelial cell migration;GO:0098602//single organism cell adhesion;GO:0009653//anatomical structure morphogenesis;GO:0007275//multicellular organism development;GO:0050794//regulation of cellular process;GO:0040012//regulation of locomotion;GO:00…
ncbi_514777	2219.333333	1245	36.26666667	16.87	-1.104184177	8.02E-139	3.95E-136	yes	BUB1	mitotic checkpoint serine/threonine-protein kinase BUB1 [Bos taurus]	Organismal Systems;Cellular Processes	Cell growth and death;Endocrine system	ko04110//Cell cycle;ko04114//Oocyte meiosis;ko04914//Progesterone-mediated oocyte maturation	K02178	GO:0043226//organelle;GO:0070013//intracellular organelle lumen;GO:0043229//intracellular organelle;GO:0044422//organelle part;GO:0031981//nuclear lumen;GO:0044464//cell part;GO:0000794//condensed nuclear chromosome;GO:0043232//intracellular non-membrane-bounded organelle;GO:0005694//chromosome;GO:0044424//intracellular part;GO:0044446//intracellular organelle part;GO:0043231//intracellular membr…	GO:0097367//carbohydrate derivative binding;GO:0016740//transferase activity;GO:1901363//heterocyclic compound binding;GO:0001883//purine nucleoside binding;GO:0003824//catalytic activity;GO:0016301//kinase activity;GO:0005488//binding;GO:0032549//ribonucleoside binding;GO:0004672//protein kinase activity;GO:0097159//organic cyclic compound binding;GO:0001882//nucleoside binding;GO:0016772//trans…	GO:0051276//chromosome organization;GO:0044699//single-organism process;GO:0007346//regulation of mitotic cell cycle;GO:0023056//positive regulation of signaling;GO:0048519//negative regulation of biological process;GO:1903047//mitotic cell cycle process;GO:0019538//protein metabolic process;GO:0009987//cellular process;GO:0007093//mitotic cell cycle checkpoint;GO:0031577//spindle checkpoint;GO:0…
ncbi_514963	9.333333333	24	0.253333333	0.556666667	1.135776779	0.001713425	0.006026835	yes	AMHR2	anti-Muellerian hormone type-2 receptor precursor [Bos taurus]	Environmental Information Processing	Signaling molecules and interaction;Signal transduction	ko04060//Cytokine-cytokine receptor interaction;ko04350//TGF-beta signaling pathway	K04672	-	GO:0004672//protein kinase activity;GO:0097367//carbohydrate derivative binding;GO:0097159//organic cyclic compound binding;GO:0016740//transferase activity;GO:0016301//kinase activity;GO:0004674//protein serine/threonine kinase activity;GO:0004871//signal transducer activity;GO:0004872//receptor activity;GO:0032550//purine ribonucleoside binding;GO:0016772//transferase activity, transferring pho…	GO:0009987//cellular process;GO:0044699//single-organism process;GO:0000003//reproduction;GO:0006796//phosphate-containing compound metabolic process;GO:0051716//cellular response to stimulus;GO:0044267//cellular protein metabolic process;GO:0044237//cellular metabolic process;GO:0043170//macromolecule metabolic process;GO:0007154//cell communication;GO:0071704//organic substance metabolic proces…
ncbi_515010	4.666666667	1	0.083333333	0.016666667	-2.321928095	0.011557984	0.032677592	yes	TCAIM	T-cell activation inhibitor, mitochondrial [Bos taurus]	-	-	-	-	-	-	-
ncbi_515017	0	3.666666667	0.001	0.113333333	6.824428435	0.003490238	0.011361973	yes	PDGFRL	TPA: platelet-derived growth factor receptor-like protein precursor [Bos taurus]	-	-	-	-	-	GO:0004713//protein tyrosine kinase activity;GO:0004872//receptor activity;GO:0016740//transferase activity;GO:0004714//transmembrane receptor protein tyrosine kinase activity;GO:0099600//transmembrane receptor activity;GO:0005017//platelet-derived growth factor-activated receptor activity;GO:0016773//phosphotransferase activity, alcohol group as acceptor;GO:0003824//catalytic activity;GO:0016772…	GO:0007154//cell communication;GO:0007166//cell surface receptor signaling pathway;GO:0044699//single-organism process;GO:0007167//enzyme linked receptor protein signaling pathway;GO:0050789//regulation of biological process;GO:0007165//signal transduction;GO:0048008//platelet-derived growth factor receptor signaling pathway;GO:0044700//single organism signaling;GO:0051716//cellular response to s…
ncbi_515063	198.3333333	495.6666667	5.71	11.79333333	1.046408897	2.65E-31	9.59E-30	yes	NDRG2	protein NDRG2 [Bos taurus]	-	-	-	-	GO:0043226//organelle;GO:0005815//microtubule organizing center;GO:0097458//neuron part;GO:0044422//organelle part;GO:0044430//cytoskeletal part;GO:0043231//intracellular membrane-bounded organelle;GO:0044446//intracellular organelle part;GO:0005622//intracellular;GO:0043005//neuron projection;GO:0015630//microtubule cytoskeleton;GO:0043232//intracellular non-membrane-bounded organelle;GO:0044464…	GO:0005488//binding	GO:0032502//developmental process;GO:0010646//regulation of cell communication;GO:0001933//negative regulation of protein phosphorylation;GO:0007166//cell surface receptor signaling pathway;GO:0044700//single organism signaling;GO:0051716//cellular response to stimulus;GO:0048519//negative regulation of biological process;GO:0031324//negative regulation of cellular metabolic process;GO:0009968//n…
ncbi_515080	185.3333333	95.66666667	7.013333333	3	-1.225137798	8.22E-22	1.95E-20	yes	FBXO5	F-box only protein 5 [Bos taurus]	Cellular Processes	Cell growth and death	ko04114//Oocyte meiosis	K10292	GO:0043229//intracellular organelle;GO:0044464//cell part;GO:0043226//organelle;GO:0005856//cytoskeleton;GO:0043231//intracellular membrane-bounded organelle;GO:0043232//intracellular non-membrane-bounded organelle;GO:0015630//microtubule cytoskeleton;GO:0005623//cell;GO:0043228//non-membrane-bounded organelle;GO:0044424//intracellular part;GO:0005622//intracellular;GO:0043227//membrane-bounded o…	GO:0005515//protein binding;GO:0043167//ion binding;GO:0005488//binding;GO:0046872//metal ion binding;GO:0043169//cation binding;GO:0046914//transition metal ion binding;GO:0019899//enzyme binding;GO:0019900//kinase binding	GO:0032268//regulation of cellular protein metabolic process;GO:0051338//regulation of transferase activity;GO:0031397//negative regulation of protein ubiquitination;GO:0050790//regulation of catalytic activity;GO:0007049//cell cycle;GO:0007010//cytoskeleton organization;GO:0045861//negative regulation of proteolysis;GO:0007126//meiotic nuclear division;GO:0044702//single organism reproductive pr…
ncbi_515146	57.40333333	44.07	0.77	0.31	-1.31259023	0.001488664	0.005305141	yes	XYLB	xylulose kinase [Bos taurus]	Metabolism	Global and Overview;Carbohydrate metabolism	ko01100//Metabolic pathways;ko00040//Pentose and glucuronate interconversions	K00854	-	GO:0032550//purine ribonucleoside binding;GO:0097367//carbohydrate derivative binding;GO:0001883//purine nucleoside binding;GO:0005488//binding;GO:0097159//organic cyclic compound binding;GO:0016773//phosphotransferase activity, alcohol group as acceptor;GO:0001882//nucleoside binding;GO:0003824//catalytic activity;GO:0032549//ribonucleoside binding;GO:0016740//transferase activity;GO:0016772//tr…	GO:0008152//metabolic process;GO:0016310//phosphorylation;GO:0044238//primary metabolic process;GO:0005996//monosaccharide metabolic process;GO:0044710//single-organism metabolic process;GO:0009987//cellular process;GO:0006793//phosphorus metabolic process;GO:0006796//phosphate-containing compound metabolic process;GO:0019321//pentose metabolic process;GO:0044699//single-organism process;GO:00447…
ncbi_515343	209.6666667	120	6.246666667	2.9	-1.107033647	3.27E-18	6.37E-17	yes	NEIL3	TPA: endonuclease VIII-like 3 [Bos taurus]	Genetic Information Processing	Replication and repair	ko03410//Base excision repair	K10569	GO:0005622//intracellular;GO:0043229//intracellular organelle;GO:0043231//intracellular membrane-bounded organelle;GO:0043226//organelle;GO:0005623//cell;GO:0044464//cell part;GO:0043227//membrane-bounded organelle;GO:0044424//intracellular part	GO:0004520//endodeoxyribonuclease activity;GO:0016788//hydrolase activity, acting on ester bonds;GO:0004536//deoxyribonuclease activity;GO:0016798//hydrolase activity, acting on glycosyl bonds;GO:0016787//hydrolase activity;GO:0043167//ion binding;GO:1901363//heterocyclic compound binding;GO:0004519//endonuclease activity;GO:0003824//catalytic activity;GO:0004518//nuclease activity;GO:0043566//st…	GO:0044237//cellular metabolic process;GO:0051716//cellular response to stimulus;GO:0044238//primary metabolic process;GO:0009987//cellular process;GO:0006807//nitrogen compound metabolic process;GO:0033554//cellular response to stress;GO:1901361//organic cyclic compound catabolic process;GO:0008152//metabolic process;GO:0009056//catabolic process;GO:1901360//organic cyclic compound metabolic pro…
ncbi_515376	4731.333333	2714.666667	159.4766667	76.2	-1.065482453	1.11E-170	9.49E-168	yes	CDC20	PREDICTED: cell division cycle protein 20 homolog isoform X1 [Bos taurus]	Cellular Processes;Genetic Information Processing	Folding, sorting and degradation;Cell growth and death	ko04120//Ubiquitin mediated proteolysis;ko04110//Cell cycle;ko04114//Oocyte meiosis	K03363	GO:0005737//cytoplasm;GO:0043228//non-membrane-bounded organelle;GO:1990234//transferase complex;GO:0043227//membrane-bounded organelle;GO:0043229//intracellular organelle;GO:0031974//membrane-enclosed lumen;GO:0044428//nuclear part;GO:0005819//spindle;GO:0000151//ubiquitin ligase complex;GO:0032991//macromolecular complex;GO:0005815//microtubule organizing center;GO:0070013//intracellular organe…	GO:0005488//binding;GO:0005515//protein binding	GO:0009057//macromolecule catabolic process;GO:0050789//regulation of biological process;GO:0000278//mitotic cell cycle;GO:0007346//regulation of mitotic cell cycle;GO:0048869//cellular developmental process;GO:0060284//regulation of cell development;GO:0009894//regulation of catabolic process;GO:0009987//cellular process;GO:0044767//single-organism developmental process;GO:0065008//regulation of…
ncbi_515440	3.333333333	10.33333333	0.083333333	0.203333333	1.286881148	0.017659459	0.047140229	yes	C2	complement C2 precursor [Bos taurus]	Organismal Systems	Immune system	ko04610//Complement and coagulation cascades	K01332	-	GO:0008233//peptidase activity;GO:0003824//catalytic activity;GO:0016787//hydrolase activity;GO:0070011//peptidase activity, acting on L-amino acid peptides;GO:0004175//endopeptidase activity	GO:0002250//adaptive immune response;GO:0006950//response to stress;GO:0010467//gene expression;GO:0006508//proteolysis;GO:0002443//leukocyte mediated immunity;GO:0016064//immunoglobulin mediated immune response;GO:0002455//humoral immune response mediated by circulating immunoglobulin;GO:0050896//response to stimulus;GO:0002376//immune system process;GO:0044238//primary metabolic process;GO:0043…
ncbi_515652	7.666666667	2	0.52	0.13	-2	0.003018818	0.009985321	yes	Hmgn3	high mobility group nucleosome-binding domain-containing protein 3 [Bos taurus]	-	-	-	-	GO:0005623//cell;GO:0043226//organelle;GO:0043229//intracellular organelle;GO:0044464//cell part;GO:0044424//intracellular part;GO:0005622//intracellular;GO:0043231//intracellular membrane-bounded organelle;GO:0043227//membrane-bounded organelle	GO:0003682//chromatin binding;GO:0005515//protein binding;GO:1901363//heterocyclic compound binding;GO:0003676//nucleic acid binding;GO:0044877//macromolecular complex binding;GO:0008134//transcription factor binding;GO:0031490//chromatin DNA binding;GO:0043566//structure-specific DNA binding;GO:0003677//DNA binding;GO:0005488//binding;GO:0097159//organic cyclic compound binding	GO:0044271//cellular nitrogen compound biosynthetic process;GO:0032879//regulation of localization;GO:1901362//organic cyclic compound biosynthetic process;GO:0050796//regulation of insulin secretion;GO:0044249//cellular biosynthetic process;GO:0071704//organic substance metabolic process;GO:0009987//cellular process;GO:0006351//transcription, DNA-templated;GO:0034654//nucleobase-containing compo…
ncbi_515732	137.6666667	77.33333333	1.81	0.843333333	-1.101814813	1.95E-16	3.34E-15	yes	PHKA2	phosphorylase b kinase regulatory subunit alpha, liver isoform [Bos taurus]	Environmental Information Processing;Organismal Systems	Endocrine system;Signal transduction	ko04020//Calcium signaling pathway;ko04910//Insulin signaling pathway;ko04922//Glucagon signaling pathway	K07190	-	GO:0016787//hydrolase activity;GO:0003824//catalytic activity;GO:0005515//protein binding;GO:0016798//hydrolase activity, acting on glycosyl bonds;GO:0005488//binding	GO:0009987//cellular process;GO:0044264//cellular polysaccharide metabolic process;GO:0043170//macromolecule metabolic process;GO:0071704//organic substance metabolic process;GO:0044262//cellular carbohydrate metabolic process;GO:0044237//cellular metabolic process;GO:0044238//primary metabolic process;GO:0005976//polysaccharide metabolic process;GO:0008152//metabolic process;GO:0044260//cellular…
ncbi_515988	37.33333333	21	0.866666667	0.396666667	-1.12755005	6.84E-06	3.82E-05	yes	STAT4	signal transducer and activator of transcription 4 [Bos taurus]	Environmental Information Processing	Signal transduction	ko04630//Jak-STAT signaling pathway	K11222	GO:0005623//cell;GO:0043227//membrane-bounded organelle;GO:0044424//intracellular part;GO:0044464//cell part;GO:0043231//intracellular membrane-bounded organelle;GO:0005622//intracellular;GO:0043229//intracellular organelle;GO:0043226//organelle	GO:0005488//binding;GO:0043169//cation binding;GO:0001071//nucleic acid binding transcription factor activity;GO:0046872//metal ion binding;GO:0060089//molecular transducer activity;GO:0043167//ion binding	GO:0008152//metabolic process;GO:0043170//macromolecule metabolic process;GO:0071704//organic substance metabolic process;GO:0010467//gene expression
ncbi_516026	9	23.66666667	0.273333333	0.573333333	1.06871275	0.001773533	0.006219419	yes	GPRC5A	TPA: G protein-coupled receptor, family C, group 5, member A [Bos taurus]	-	-	-	-	GO:0043231//intracellular membrane-bounded organelle;GO:0005623//cell;GO:0043227//membrane-bounded organelle;GO:0016020//membrane;GO:0031224//intrinsic component of membrane;GO:0044425//membrane part;GO:0043229//intracellular organelle;GO:0043226//organelle;GO:0044424//intracellular part;GO:0044464//cell part;GO:0005622//intracellular	-	GO:0023052//signaling;GO:0007166//cell surface receptor signaling pathway;GO:0007154//cell communication;GO:0051716//cellular response to stimulus;GO:0044700//single organism signaling;GO:0007165//signal transduction;GO:0050896//response to stimulus;GO:0050789//regulation of biological process;GO:0065007//biological regulation;GO:0044763//single-organism cellular process;GO:0009987//cellular proc…
ncbi_516494	4	14.33333333	0.103333333	0.3	1.537656786	0.002874947	0.009556114	yes	ARSD	PREDICTED: arylsulfatase D isoform X1 [Capra hircus]	-	-	-	-	-	-	-
ncbi_516507	22.66666667	84.33333333	0.366666667	0.953333333	1.378511623	3.63E-14	5.15E-13	yes	LRRC66	leucine-rich repeat-containing protein 66 precursor [Bos taurus]	-	-	-	-	-	-	-
ncbi_516644	1139.666667	658.6666667	17.29666667	8.266666667	-1.065116415	1.23E-54	9.38E-53	yes	NCAPG2	condensin-2 complex subunit G2 [Bos taurus]	-	-	-	-	GO:0043227//membrane-bounded organelle;GO:0043229//intracellular organelle;GO:0043231//intracellular membrane-bounded organelle;GO:0044424//intracellular part;GO:0005622//intracellular;GO:0044464//cell part;GO:0005623//cell;GO:0043226//organelle	GO:0005515//protein binding;GO:0005488//binding;GO:0042393//histone binding	-
ncbi_516891	21.33333333	63.33333333	0.646666667	1.48	1.194503024	4.71E-08	3.64E-07	yes	FA2H	fatty acid 2-hydroxylase [Bos taurus]	-	-	-	-	GO:0043229//intracellular organelle;GO:0043227//membrane-bounded organelle;GO:0005622//intracellular;GO:0044424//intracellular part;GO:0044464//cell part;GO:0043226//organelle;GO:0005623//cell;GO:0043231//intracellular membrane-bounded organelle	GO:0016491//oxidoreductase activity;GO:0046906//tetrapyrrole binding;GO:0046872//metal ion binding;GO:0043167//ion binding;GO:1901363//heterocyclic compound binding;GO:0003824//catalytic activity;GO:0046914//transition metal ion binding;GO:0005488//binding;GO:0097159//organic cyclic compound binding;GO:0043169//cation binding	GO:0008152//metabolic process;GO:0007272//ensheathment of neurons;GO:0032501//multicellular organismal process;GO:0008283//cell proliferation;GO:0007417//central nervous system development;GO:0044707//single-multicellular organism process;GO:0021782//glial cell development;GO:0030154//cell differentiation;GO:0009987//cellular process;GO:0007422//peripheral nervous system development;GO:0044699//s…
ncbi_517007	725.3333333	421	13.5	6.463333333	-1.062609105	3.44E-55	2.68E-53	yes	CHTF18	chromosome transmission fidelity protein 18 homolog [Bos taurus]	-	-	-	-	GO:0043226//organelle;GO:0005623//cell;GO:0044464//cell part;GO:0044424//intracellular part;GO:0005622//intracellular;GO:0043229//intracellular organelle;GO:0043227//membrane-bounded organelle;GO:0043231//intracellular membrane-bounded organelle	GO:0016787//hydrolase activity;GO:0016818//hydrolase activity, acting on acid anhydrides, in phosphorus-containing anhydrides;GO:0003824//catalytic activity;GO:0016462//pyrophosphatase activity;GO:0016817//hydrolase activity, acting on acid anhydrides	-
ncbi_518312	13.33333333	42.33333333	0.22	0.58	1.398549376	1.12E-07	8.28E-07	yes	RAB36	PREDICTED: ras-related protein Rab-36 isoform X2 [Bos taurus]	-	-	-	-	GO:0044464//cell part;GO:0044424//intracellular part;GO:0005622//intracellular;GO:0005623//cell;GO:0005794//Golgi apparatus;GO:0044422//organelle part;GO:0005737//cytoplasm;GO:0044431//Golgi apparatus part;GO:0043231//intracellular membrane-bounded organelle;GO:0043226//organelle;GO:0044444//cytoplasmic part;GO:0043229//intracellular organelle;GO:0044446//intracellular organelle part;GO:0012505//…	-	GO:0035556//intracellular signal transduction;GO:0050789//regulation of biological process;GO:0044700//single organism signaling;GO:0050794//regulation of cellular process;GO:0050896//response to stimulus;GO:0007165//signal transduction;GO:0051179//localization;GO:0008104//protein localization;GO:0051716//cellular response to stimulus;GO:0009987//cellular process;GO:0007154//cell communication;GO…
ncbi_518432	11.66666667	6.333333333	0.486666667	0.203333333	-1.259087221	0.015019948	0.04097587	yes	TEX9	PREDICTED: testis-expressed sequence 9 protein [Bos mutus]	-	-	-	-	-	-	-
ncbi_518646	5.666666667	2	0.22	0.063333333	-1.796466606	0.014361134	0.039430047	yes	Gpa33	TPA: glycoprotein A33 (transmembrane) [Bos taurus]	-	-	-	-	GO:0044425//membrane part;GO:0016020//membrane;GO:0031224//intrinsic component of membrane	-	-
ncbi_518653	332.6666667	191.6666667	11.63	5.583333333	-1.058652502	1.92E-30	6.72E-29	yes	POLE2	PREDICTED: DNA polymerase epsilon subunit 2 isoform X1 [Bos mutus]	Genetic Information Processing;Metabolism	Replication and repair;Global and Overview;Nucleotide metabolism	ko01100//Metabolic pathways;ko00230//Purine metabolism;ko00240//Pyrimidine metabolism;ko03420//Nucleotide excision repair;ko03030//DNA replication;ko03410//Base excision repair	K02325	GO:1990391//DNA repair complex;GO:0043229//intracellular organelle;GO:0043231//intracellular membrane-bounded organelle;GO:0044422//organelle part;GO:0005623//cell;GO:0005634//nucleus;GO:0000109//nucleotide-excision repair complex;GO:0032991//macromolecular complex;GO:0044424//intracellular part;GO:0043226//organelle;GO:0044446//intracellular organelle part;GO:0044428//nuclear part;GO:0043227//me…	GO:0034061//DNA polymerase activity;GO:0003824//catalytic activity;GO:0016740//transferase activity;GO:0016772//transferase activity, transferring phosphorus-containing groups;GO:0016779//nucleotidyltransferase activity	GO:0006807//nitrogen compound metabolic process;GO:0046483//heterocycle metabolic process;GO:0044249//cellular biosynthetic process;GO:0006259//DNA metabolic process;GO:1901360//organic cyclic compound metabolic process;GO:0006725//cellular aromatic compound metabolic process;GO:0009987//cellular process;GO:0071704//organic substance metabolic process;GO:0034641//cellular nitrogen compound metabo…
ncbi_518832	3	9.666666667	0.066666667	0.173333333	1.378511623	0.016912105	0.045376255	yes	SVOP	PREDICTED: LOW QUALITY PROTEIN: SVOP-like [Pantholops hodgsonii]	-	-	-	-	-	GO:0005215//transporter activity	GO:0009987//cellular process;GO:0044699//single-organism process;GO:0044763//single-organism cellular process
ncbi_518980	1	6.666666667	0.013333333	0.076666667	2.523561956	0.005775037	0.017730912	yes	OVCH1	PREDICTED: ovochymase-1 [Bos taurus]	-	-	-	-	-	-	-
ncbi_518996	4.333333333	0.333333333	0.1	0.006666667	-3.906890596	0.001397176	0.005012072	yes	RNF182	E3 ubiquitin-protein ligase RNF182 [Bos taurus]	-	-	-	-	GO:0044464//cell part;GO:0005622//intracellular;GO:0005623//cell;GO:0044424//intracellular part;GO:0043227//membrane-bounded organelle;GO:0043226//organelle	GO:0005488//binding;GO:0043169//cation binding;GO:0046914//transition metal ion binding;GO:0046872//metal ion binding;GO:0043167//ion binding	GO:0006464//cellular protein modification process;GO:0043170//macromolecule metabolic process;GO:0043412//macromolecule modification;GO:0070647//protein modification by small protein conjugation or removal;GO:0019538//protein metabolic process;GO:0009987//cellular process;GO:0032446//protein modification by small protein conjugation;GO:0044267//cellular protein metabolic process;GO:0044238//prima…
ncbi_519331	2.666666667	53	0.05	0.83	4.053111336	2.22E-28	7.16E-27	yes	Cacng4	PREDICTED: voltage-dependent calcium channel gamma-4 subunit [Capra hircus]	Environmental Information Processing;Organismal Systems	Endocrine system;Circulatory system;Signal transduction	ko04010//MAPK signaling pathway;ko04921//Oxytocin signaling pathway;ko04261//Adrenergic signaling in cardiomyocytes;ko04260//Cardiac muscle contraction	K04869	GO:0044444//cytoplasmic part;GO:0005886//plasma membrane;GO:0031982//vesicle;GO:0016020//membrane;GO:0098797//plasma membrane protein complex;GO:0044459//plasma membrane part;GO:0030139//endocytic vesicle;GO:0031226//intrinsic component of plasma membrane;GO:0031224//intrinsic component of membrane;GO:0071944//cell periphery;GO:0044464//cell part;GO:0043234//protein complex;GO:0043231//intracellu…	GO:0008324//cation transmembrane transporter activity;GO:0005215//transporter activity;GO:0022803//passive transmembrane transporter activity;GO:0022891//substrate-specific transmembrane transporter activity;GO:0046873//metal ion transmembrane transporter activity;GO:0022838//substrate-specific channel activity;GO:0015075//ion transmembrane transporter activity;GO:0022857//transmembrane transport…	GO:0010469//regulation of receptor activity;GO:0009987//cellular process;GO:0023051//regulation of signaling;GO:1902578//single-organism localization;GO:0044699//single-organism process;GO:0006810//transport;GO:0006811//ion transport;GO:0030001//metal ion transport;GO:0051234//establishment of localization;GO:0007154//cell communication;GO:0034220//ion transmembrane transport;GO:0048583//regulati…
ncbi_519504	1064	608.3333333	36.06666667	17.09666667	-1.076951023	1.05E-71	1.16E-69	yes	NUF2	kinetochore protein Nuf2 [Bos taurus]	-	-	-	-	GO:0043234//protein complex;GO:0000775//chromosome, centromeric region;GO:0032991//macromolecular complex;GO:0044464//cell part;GO:0005622//intracellular;GO:0005623//cell;GO:0043228//non-membrane-bounded organelle;GO:0000776//kinetochore;GO:0005694//chromosome;GO:0044424//intracellular part;GO:0043226//organelle;GO:0044446//intracellular organelle part;GO:0044422//organelle part;GO:0043232//intra…	-	-
ncbi_519627	19.66666667	10	0.95	0.396666667	-1.260000346	0.000143456	0.000640588	yes	ADPRHL1	PREDICTED: protein ADP-ribosylarginine hydrolase-like protein 1 isoform X2 [Ovis aries musimon]	-	-	-	-	-	GO:0003824//catalytic activity;GO:0016799//hydrolase activity, hydrolyzing N-glycosyl compounds;GO:0016798//hydrolase activity, acting on glycosyl bonds;GO:0016787//hydrolase activity	GO:0006464//cellular protein modification process;GO:0044267//cellular protein metabolic process;GO:0008152//metabolic process;GO:0043412//macromolecule modification;GO:0044238//primary metabolic process;GO:0071704//organic substance metabolic process;GO:0043170//macromolecule metabolic process;GO:0044260//cellular macromolecule metabolic process;GO:0036211//protein modification process;GO:000998…
ncbi_519657	3.666666667	13	0.2	0.66	1.722466024	0.003006634	0.009949069	yes	FGF22	fibroblast growth factor 22 precursor [Bos taurus]	Cellular Processes;Environmental Information Processing	Cell motility;Signal transduction	ko04151//PI3K-Akt signaling pathway;ko04010//MAPK signaling pathway;ko04014//Ras signaling pathway;ko04015//Rap1 signaling pathway;ko04810//Regulation of actin cytoskeleton	K04358	GO:0043227//membrane-bounded organelle;GO:0031974//membrane-enclosed lumen;GO:0044424//intracellular part;GO:0044446//intracellular organelle part;GO:0043229//intracellular organelle;GO:0005623//cell;GO:0043226//organelle;GO:0044464//cell part;GO:0044422//organelle part;GO:0005634//nucleus;GO:0031981//nuclear lumen;GO:0044428//nuclear part;GO:0043231//intracellular membrane-bounded organelle;GO:0…	GO:0005102//receptor binding;GO:0005515//protein binding;GO:0005488//binding	-
ncbi_520080	181	649	2.713333333	7.76	1.515990359	3.02E-86	4.81E-84	yes	PERM1	PGC-1 and ERR-induced regulator in muscle protein 1 [Bos taurus]	-	-	-	-	GO:0005623//cell;GO:0005622//intracellular;GO:0044464//cell part;GO:0044424//intracellular part	-	GO:1901362//organic cyclic compound biosynthetic process;GO:0044249//cellular biosynthetic process;GO:0044238//primary metabolic process;GO:0044271//cellular nitrogen compound biosynthetic process;GO:0050896//response to stimulus;GO:0014823//response to activity;GO:0009059//macromolecule biosynthetic process;GO:0044237//cellular metabolic process;GO:0018130//heterocycle biosynthetic process;GO:00…
ncbi_520088	1007.666667	557.3333333	25.09666667	11.51	-1.124607925	1.65E-87	2.73E-85	yes	MELK	PREDICTED: maternal embryonic leucine zipper kinase isoform X1 [Bos taurus]	-	-	-	-	GO:0005737//cytoplasm;GO:0005622//intracellular;GO:0005623//cell;GO:0044464//cell part;GO:0044444//cytoplasmic part;GO:0044424//intracellular part;GO:0016020//membrane	GO:0001882//nucleoside binding;GO:0046872//metal ion binding;GO:0005488//binding;GO:0016772//transferase activity, transferring phosphorus-containing groups;GO:0036094//small molecule binding;GO:0032549//ribonucleoside binding;GO:0032550//purine ribonucleoside binding;GO:0043169//cation binding;GO:0097159//organic cyclic compound binding;GO:1901363//heterocyclic compound binding;GO:0043167//ion b…	GO:0033554//cellular response to stress;GO:0034599//cellular response to oxidative stress;GO:0008219//cell death;GO:0006915//apoptotic process;GO:0006979//response to oxidative stress;GO:0009987//cellular process;GO:0044260//cellular macromolecule metabolic process;GO:0006793//phosphorus metabolic process;GO:0044267//cellular protein metabolic process;GO:0043412//macromolecule modification;GO:004…
ncbi_520157	125.39	332.3933333	2.586666667	5.66	1.129707901	3.48E-21	7.99E-20	yes	HIPK4	PREDICTED: homeodomain-interacting protein kinase 4 [Bos taurus]	-	-	-	-	-	GO:0097367//carbohydrate derivative binding;GO:0032549//ribonucleoside binding;GO:0005488//binding;GO:0016773//phosphotransferase activity, alcohol group as acceptor;GO:0016772//transferase activity, transferring phosphorus-containing groups;GO:0036094//small molecule binding;GO:0001882//nucleoside binding;GO:0097159//organic cyclic compound binding;GO:0003824//catalytic activity;GO:0016301//kina…	GO:0043412//macromolecule modification;GO:0044260//cellular macromolecule metabolic process;GO:0044238//primary metabolic process;GO:0036211//protein modification process;GO:0019538//protein metabolic process;GO:0008152//metabolic process;GO:0071704//organic substance metabolic process;GO:0006464//cellular protein modification process;GO:0043170//macromolecule metabolic process;GO:0044237//cellul…
ncbi_520341	1.333333333	7	0.056666667	0.233333333	2.041820176	0.011019681	0.031384949	yes	TNFRSF9	TPA: tumor necrosis factor receptor superfamily, member 9 [Bos taurus]	Environmental Information Processing	Signaling molecules and interaction	ko04060//Cytokine-cytokine receptor interaction	K05146	GO:0016020//membrane;GO:0044421//extracellular region part;GO:0005886//plasma membrane;GO:0005576//extracellular region;GO:0044464//cell part;GO:0005623//cell;GO:0071944//cell periphery	GO:0005488//binding;GO:0005515//protein binding	GO:0044085//cellular component biogenesis;GO:0048523//negative regulation of cellular process;GO:0006461//protein complex assembly;GO:0009987//cellular process;GO:0048519//negative regulation of biological process;GO:0065007//biological regulation;GO:0001818//negative regulation of cytokine production;GO:0032879//regulation of localization;GO:0050707//regulation of cytokine secretion;GO:0051049//…
ncbi_520788	6	24	0.14	0.483333333	1.787591667	5.01E-05	0.000242647	yes	CATSPER4	PREDICTED: cation channel sperm-associated protein 4 [Bos mutus]	-	-	-	-	-	-	-
ncbi_520842	125.3333333	308.6666667	2.733333333	5.86	1.100239256	3.22E-25	9.17E-24	yes	Klf4	Krueppel-like factor 4 [Bos taurus]	Cellular Processes	Cellular commiunity	ko04550//Signaling pathways regulating pluripotency of stem cells	K17846	GO:0043231//intracellular membrane-bounded organelle;GO:0032991//macromolecular complex;GO:0043228//non-membrane-bounded organelle;GO:0000785//chromatin;GO:0044464//cell part;GO:0043227//membrane-bounded organelle;GO:0044427//chromosomal part;GO:0043226//organelle;GO:0044424//intracellular part;GO:0005622//intracellular;GO:0043229//intracellular organelle;GO:0005623//cell;GO:0043232//intracellula…	GO:0043169//cation binding;GO:0001076//transcription factor activity, RNA polymerase II transcription factor binding;GO:0001134//transcription factor activity, transcription factor recruiting;GO:0008134//transcription factor binding;GO:0000975//regulatory region DNA binding;GO:1901363//heterocyclic compound binding;GO:0003676//nucleic acid binding;GO:0003690//double-stranded DNA binding;GO:000107…	GO:2000112//regulation of cellular macromolecule biosynthetic process;GO:0060255//regulation of macromolecule metabolic process;GO:0009889//regulation of biosynthetic process;GO:0010558//negative regulation of macromolecule biosynthetic process;GO:0010467//gene expression;GO:0006355//regulation of transcription, DNA-templated;GO:0051171//regulation of nitrogen compound metabolic process;GO:000828…
ncbi_521224	18.66666667	57.33333333	0.346666667	0.86	1.310787537	1.06E-06	6.81E-06	yes	RASA4	PREDICTED: ras GTPase-activating protein 4 isoform X1 [Bos taurus]	Environmental Information Processing	Signal transduction	ko04014//Ras signaling pathway	K17630	GO:0044464//cell part;GO:0005623//cell	-	GO:0007154//cell communication;GO:0035556//intracellular signal transduction;GO:0044763//single-organism cellular process;GO:0050794//regulation of cellular process;GO:0065007//biological regulation;GO:0050789//regulation of biological process;GO:0023052//signaling;GO:0050896//response to stimulus;GO:0009987//cellular process;GO:0044699//single-organism process;GO:0051716//cellular response to st…
ncbi_521780	1777.666667	4528.333333	27.85333333	59.16	1.086772061	2.09E-156	1.31E-153	yes	VWA5A	PREDICTED: von Willebrand factor A domain-containing protein 5A [Bos taurus]	-	-	-	-	-	-	-
ncbi_521816	0	3	0.001	0.086666667	6.437405312	0.009489807	0.027578638	yes	Srms	tyrosine-protein kinase Srms [Bos taurus]	-	-	-	-	GO:0044424//intracellular part;GO:0005623//cell;GO:0005622//intracellular;GO:0044464//cell part	GO:0016772//transferase activity, transferring phosphorus-containing groups;GO:1901363//heterocyclic compound binding;GO:0003824//catalytic activity;GO:0097159//organic cyclic compound binding;GO:0032549//ribonucleoside binding;GO:0032550//purine ribonucleoside binding;GO:0001882//nucleoside binding;GO:0016301//kinase activity;GO:0097367//carbohydrate derivative binding;GO:0016740//transferase ac…	GO:0043412//macromolecule modification;GO:0006793//phosphorus metabolic process;GO:0016310//phosphorylation;GO:0006796//phosphate-containing compound metabolic process;GO:0044260//cellular macromolecule metabolic process;GO:0044237//cellular metabolic process;GO:0006464//cellular protein modification process;GO:0036211//protein modification process;GO:0018108//peptidyl-tyrosine phosphorylation;GO…
ncbi_521822	4	22	0.08	0.383333333	2.26052755	1.22E-07	8.99E-07	yes	FADS2	fatty acid desaturase 2 [Bos taurus]	Metabolism;Organismal Systems	Endocrine system;Global and Overview;Lipid metabolism	ko01110//Biosynthesis of secondary metabolites;ko03320//PPAR signaling pathway;ko01212//Fatty acid metabolism;ko00592//alpha-Linolenic acid metabolism;ko01040//Biosynthesis of unsaturated fatty acids	K10226	GO:0031224//intrinsic component of membrane;GO:0005623//cell;GO:0016020//membrane;GO:0042175//nuclear outer membrane-endoplasmic reticulum membrane network;GO:0044425//membrane part;GO:0044464//cell part;GO:0012505//endomembrane system	GO:0046872//metal ion binding;GO:0043169//cation binding;GO:0005488//binding;GO:0046914//transition metal ion binding;GO:0043167//ion binding;GO:1901363//heterocyclic compound binding;GO:0097159//organic cyclic compound binding;GO:0046906//tetrapyrrole binding	GO:0032787//monocarboxylic acid metabolic process;GO:0071704//organic substance metabolic process;GO:0009987//cellular process;GO:0046394//carboxylic acid biosynthetic process;GO:0043436//oxoacid metabolic process;GO:0072330//monocarboxylic acid biosynthetic process;GO:0006633//fatty acid biosynthetic process;GO:0044237//cellular metabolic process;GO:0006631//fatty acid metabolic process;GO:00442…
ncbi_521961	3.666666667	0.333333333	0.046666667	0.003333333	-3.807354922	0.004754126	0.014949424	yes	VAV3	PREDICTED: guanine nucleotide exchange factor VAV3 [Bos taurus]	Organismal Systems;Environmental Information Processing;Cellular Processes	Cell motility;Cellular commiunity;Signal transduction;Immune system	ko04024//cAMP signaling pathway;ko04810//Regulation of actin cytoskeleton;ko04510//Focal adhesion;ko04062//Chemokine signaling pathway;ko04650//Natural killer cell mediated cytotoxicity;ko04670//Leukocyte transendothelial migration;ko04660//T cell receptor signaling pathway;ko04666//Fc gamma R-mediated phagocytosis;ko04662//B cell receptor signaling pathway;ko04664//Fc epsilon RI signaling pathway	K05730	GO:0005623//cell;GO:0044464//cell part;GO:0005622//intracellular;GO:0016020//membrane;GO:0044424//intracellular part	GO:0005088//Ras guanyl-nucleotide exchange factor activity;GO:0098772//molecular function regulator;GO:0043167//ion binding;GO:0005089//Rho guanyl-nucleotide exchange factor activity;GO:0005488//binding;GO:0043169//cation binding;GO:0005085//guanyl-nucleotide exchange factor activity	GO:0050865//regulation of cell activation;GO:0002376//immune system process;GO:0019222//regulation of metabolic process;GO:0016192//vesicle-mediated transport;GO:0040011//locomotion;GO:0051336//regulation of hydrolase activity;GO:0023052//signaling;GO:0050794//regulation of cellular process;GO:0043087//regulation of GTPase activity;GO:0007265//Ras protein signal transduction;GO:0050789//regulatio…
ncbi_522144	24.66666667	82	0.523333333	1.436666667	1.45692331	1.43E-10	1.47E-09	yes	C5AR2	C5a anaphylatoxin chemotactic receptor 2 [Bos taurus]	-	-	-	-	GO:0071944//cell periphery;GO:0016020//membrane;GO:0044459//plasma membrane part;GO:0005886//plasma membrane;GO:0044425//membrane part;GO:0098589//membrane region;GO:0098590//plasma membrane region;GO:0044464//cell part;GO:0098805//whole membrane;GO:0031224//intrinsic component of membrane;GO:0005623//cell;GO:0016323//basolateral plasma membrane	GO:0004872//receptor activity;GO:0001653//peptide receptor activity;GO:0060089//molecular transducer activity;GO:0004930//G-protein coupled receptor activity;GO:0008528//G-protein coupled peptide receptor activity;GO:0004871//signal transducer activity;GO:0099600//transmembrane receptor activity;GO:0004888//transmembrane signaling receptor activity;GO:0038023//signaling receptor activity	GO:0030334//regulation of cell migration;GO:0002686//negative regulation of leukocyte migration;GO:0001818//negative regulation of cytokine production;GO:0002682//regulation of immune system process;GO:0051270//regulation of cellular component movement;GO:0048585//negative regulation of response to stimulus;GO:0032879//regulation of localization;GO:0050920//regulation of chemotaxis;GO:0030336//ne…
ncbi_522442	930.44	548.0966667	11.67333333	5.703333333	-1.033339324	7.02E-77	9.50E-75	yes	FANCI	Fanconi anemia group I protein [Bos taurus]	Genetic Information Processing	Replication and repair	ko03460//Fanconi anemia pathway	K10895	GO:0016020//membrane	-	GO:0090304//nucleic acid metabolic process;GO:0043412//macromolecule modification;GO:0006464//cellular protein modification process;GO:0043170//macromolecule metabolic process;GO:0046483//heterocycle metabolic process;GO:0044237//cellular metabolic process;GO:0019538//protein metabolic process;GO:0006807//nitrogen compound metabolic process;GO:0070647//protein modification by small protein conjug…
ncbi_522763	1.666666667	8.333333333	0.023333333	0.09	1.94753258	0.001901723	0.006613309	yes	MYADM	PREDICTED: myeloid-associated differentiation marker-like [Bubalus bubalis]	-	-	-	-	-	-	-
ncbi_522776	0	3	0.001	0.03	4.906890596	0.009674012	0.028038765	yes	SIGLEC15	sialic acid-binding Ig-like lectin 15 precursor [Bos taurus]	-	-	-	-	GO:0032991//macromolecular complex;GO:0016020//membrane;GO:0044425//membrane part;GO:0031224//intrinsic component of membrane	-	GO:0045670//regulation of osteoclast differentiation;GO:2000026//regulation of multicellular organismal development;GO:0032844//regulation of homeostatic process;GO:0065007//biological regulation;GO:0045595//regulation of cell differentiation;GO:0065008//regulation of biological quality;GO:0016043//cellular component organization;GO:0044699//single-organism process;GO:0030036//actin cytoskeleton …
ncbi_522921	142.3333333	402	5.29	12.55	1.246347737	3.68E-32	1.39E-30	yes	HBEGF	proheparin-binding EGF-like growth factor precursor [Bos taurus]	Organismal Systems;Environmental Information Processing	Endocrine system;Signal transduction	ko04915//Estrogen signaling pathway;ko04912//GnRH signaling pathway;ko04012//ErbB signaling pathway	K08523	GO:0005623//cell;GO:0005576//extracellular region;GO:0044421//extracellular region part;GO:0016021//integral component of membrane;GO:0031224//intrinsic component of membrane;GO:0016020//membrane;GO:0044464//cell part;GO:0044425//membrane part	GO:0005488//binding;GO:0097367//carbohydrate derivative binding;GO:0005539//glycosaminoglycan binding;GO:0005102//receptor binding;GO:0005515//protein binding	GO:0051674//localization of cell;GO:0044699//single-organism process;GO:0010634//positive regulation of epithelial cell migration;GO:0051270//regulation of cellular component movement;GO:0006928//movement of cell or subcellular component;GO:0035556//intracellular signal transduction;GO:0060429//epithelium development;GO:0040011//locomotion;GO:0048518//positive regulation of biological process;GO:…
ncbi_523081	5	14.66666667	0.13	0.303333333	1.222392421	0.004899286	0.01535538	yes	SLC23A3	solute carrier family 23 member 3 [Bos taurus]	-	-	-	-	-	-	GO:0009987//cellular process;GO:0044763//single-organism cellular process;GO:0051179//localization;GO:0051234//establishment of localization;GO:0044699//single-organism process
ncbi_523367	1147.333333	595	27.61333333	11.89333333	-1.215211938	7.08E-103	1.58E-100	yes	SHCBP1	SHC SH2 domain-binding protein 1 [Bos taurus]	-	-	-	-	-	GO:0019904//protein domain specific binding;GO:0005488//binding;GO:0005515//protein binding	GO:0050794//regulation of cellular process;GO:0050789//regulation of biological process;GO:0042127//regulation of cell proliferation;GO:0065007//biological regulation
ncbi_523389	2.666666667	12.71	0.096666667	0.37	1.936434871	0.000341605	0.001409389	yes	OR11A1	PREDICTED: olfactory receptor 11A1 [Bos taurus]	Organismal Systems	Sensory system	ko04740//Olfactory transduction	K04257	GO:0016020//membrane;GO:0044425//membrane part;GO:0031224//intrinsic component of membrane	GO:0004888//transmembrane signaling receptor activity;GO:0004872//receptor activity;GO:0060089//molecular transducer activity;GO:0099600//transmembrane receptor activity;GO:0004871//signal transducer activity;GO:0038023//signaling receptor activity	GO:0044699//single-organism process;GO:0003008//system process;GO:0007166//cell surface receptor signaling pathway;GO:0023052//signaling;GO:0051716//cellular response to stimulus;GO:0007600//sensory perception;GO:0050896//response to stimulus;GO:0050789//regulation of biological process;GO:0009987//cellular process;GO:0007154//cell communication;GO:0044763//single-organism cellular process;GO:000…
ncbi_523833	18.66666667	10.66666667	0.446666667	0.22	-1.021695071	0.002463239	0.008316168	yes	ZNF488	PREDICTED: zinc finger protein 488 [Bison bison bison]	-	-	-	-	-	GO:0005488//binding;GO:0043169//cation binding;GO:0043167//ion binding	GO:0044260//cellular macromolecule metabolic process;GO:0006725//cellular aromatic compound metabolic process;GO:0009058//biosynthetic process;GO:0021782//glial cell development;GO:0051962//positive regulation of nervous system development;GO:0045687//positive regulation of glial cell differentiation;GO:0045597//positive regulation of cell differentiation;GO:0034645//cellular macromolecule biosyn…
ncbi_523998	1175.666667	664.6666667	34.50666667	16.54666667	-1.060334502	2.38E-92	4.50E-90	yes	NEK2	serine/threonine-protein kinase Nek2 [Bos taurus]	-	-	-	-	GO:0000228//nuclear chromosome;GO:0043233//organelle lumen;GO:0005622//intracellular;GO:0031981//nuclear lumen;GO:0015630//microtubule cytoskeleton;GO:0005634//nucleus;GO:0044428//nuclear part;GO:0098687//chromosomal region;GO:0005815//microtubule organizing center;GO:0043229//intracellular organelle;GO:0044422//organelle part;GO:0043232//intracellular non-membrane-bounded organelle;GO:0043228//n…	GO:0032549//ribonucleoside binding;GO:0003824//catalytic activity;GO:0016773//phosphotransferase activity, alcohol group as acceptor;GO:0019899//enzyme binding;GO:0016772//transferase activity, transferring phosphorus-containing groups;GO:1901363//heterocyclic compound binding;GO:0019902//phosphatase binding;GO:0004672//protein kinase activity;GO:0032550//purine ribonucleoside binding;GO:0016301/…	GO:0016043//cellular component organization;GO:0006468//protein phosphorylation;GO:0071822//protein complex subunit organization;GO:0065009//regulation of molecular function;GO:0044260//cellular macromolecule metabolic process;GO:0051098//regulation of binding;GO:0019538//protein metabolic process;GO:0044763//single-organism cellular process;GO:0007275//multicellular organism development;GO:00440…
ncbi_524078	31	106.3333333	0.193333333	0.546666667	1.499571009	8.13E-13	1.02E-11	yes	Slc7a11	PREDICTED: LOW QUALITY PROTEIN: cystine/glutamate transporter isoform X2 [Bos taurus]	-	-	-	-	GO:0044425//membrane part;GO:0016020//membrane;GO:0031224//intrinsic component of membrane	GO:0008514//organic anion transmembrane transporter activity;GO:0022857//transmembrane transporter activity;GO:0046943//carboxylic acid transmembrane transporter activity;GO:0005342//organic acid transmembrane transporter activity;GO:0005215//transporter activity;GO:0008509//anion transmembrane transporter activity;GO:0022891//substrate-specific transmembrane transporter activity;GO:0022892//subs…	GO:0044765//single-organism transport;GO:0030168//platelet activation;GO:0071702//organic substance transport;GO:0006811//ion transport;GO:0044763//single-organism cellular process;GO:0046942//carboxylic acid transport;GO:0065008//regulation of biological quality;GO:0007596//blood coagulation;GO:0050878//regulation of body fluid levels;GO:0006820//anion transport;GO:0009987//cellular process;GO:0…
ncbi_524212	2.666666667	0	0.096666667	0.001	-6.594946589	0.006251695	0.018975733	yes	Grin2a	PREDICTED: glutamate receptor ionotropic, NMDA 2A [Bos indicus]	Organismal Systems;Environmental Information Processing	Signal transduction;Environmental adaptation;Nervous system;Signaling molecules and interaction	ko04080//Neuroactive ligand-receptor interaction;ko04014//Ras signaling pathway;ko04024//cAMP signaling pathway;ko04015//Rap1 signaling pathway;ko04020//Calcium signaling pathway;ko04728//Dopaminergic synapse;ko04724//Glutamatergic synapse;ko04713//Circadian entrainment;ko04720//Long-term potentiation	K05209	-	-	-
ncbi_524590	6.666666667	2.333333333	0.166666667	0.05	-1.736965594	0.011938325	0.033571892	yes	Dok7	PREDICTED: protein Dok-7 [Bos taurus]	-	-	-	-	GO:0045202//synapse;GO:0016020//membrane	GO:0005102//receptor binding;GO:0019900//kinase binding;GO:0043168//anion binding;GO:0005543//phospholipid binding;GO:0019899//enzyme binding;GO:0043167//ion binding;GO:0005488//binding;GO:0005515//protein binding;GO:0008289//lipid binding	GO:0044802//single-organism membrane organization;GO:0051246//regulation of protein metabolic process;GO:0072657//protein localization to membrane;GO:0061024//membrane organization;GO:0034613//cellular protein localization;GO:0042327//positive regulation of phosphorylation;GO:0031323//regulation of cellular metabolic process;GO:0044699//single-organism process;GO:0009893//positive regulation of m…
ncbi_524622	28.66666667	14.66666667	0.603333333	0.24	-1.329920886	9.16E-06	5.01E-05	yes	NELL2	PREDICTED: protein kinase C-binding protein NELL2 [Bos indicus]	-	-	-	-	-	GO:0043169//cation binding;GO:0005488//binding;GO:0046872//metal ion binding;GO:0043167//ion binding	-
ncbi_524813	267.6666667	775.6666667	6.206666667	14.91666667	1.265034609	4.90E-60	4.13E-58	yes	FOXF1	PREDICTED: forkhead box protein F1 [Bos taurus]	-	-	-	-	GO:0044464//cell part;GO:0043229//intracellular organelle;GO:0044424//intracellular part;GO:0043227//membrane-bounded organelle;GO:0043231//intracellular membrane-bounded organelle;GO:0005622//intracellular;GO:0043226//organelle;GO:0005623//cell	GO:0001067//regulatory region nucleic acid binding;GO:0005488//binding;GO:0097159//organic cyclic compound binding;GO:0000975//regulatory region DNA binding;GO:0003700//transcription factor activity, sequence-specific DNA binding;GO:1901363//heterocyclic compound binding;GO:0003677//DNA binding;GO:0003676//nucleic acid binding;GO:0001071//nucleic acid binding transcription factor activity	GO:0009790//embryo development;GO:0043009//chordate embryonic development;GO:0044237//cellular metabolic process;GO:0060562//epithelial tube morphogenesis;GO:0048598//embryonic morphogenesis;GO:0048731//system development;GO:0065007//biological regulation;GO:0009952//anterior/posterior pattern specification;GO:0051049//regulation of transport;GO:0006355//regulation of transcription, DNA-templated…
ncbi_524925	839	417.6666667	14.02	5.973333333	-1.230878213	2.28E-67	2.36E-65	yes	TTK	dual specificity protein kinase TTK [Bos taurus]	Cellular Processes	Cell growth and death	ko04110//Cell cycle	K08866	-	GO:0005488//binding;GO:0097367//carbohydrate derivative binding;GO:0032550//purine ribonucleoside binding;GO:0001882//nucleoside binding;GO:1901363//heterocyclic compound binding;GO:0001883//purine nucleoside binding;GO:0032549//ribonucleoside binding;GO:0097159//organic cyclic compound binding;GO:0036094//small molecule binding	-
ncbi_525154	2097	5739.333333	56.53666667	121.7733333	1.106939506	1.80E-138	8.37E-136	yes	SC5D	lathosterol oxidase [Bos taurus]	Metabolism	Global and Overview;Lipid metabolism	ko01100//Metabolic pathways;ko01110//Biosynthesis of secondary metabolites;ko01130//Biosynthesis of antibiotics;ko00100//Steroid biosynthesis	K00227	GO:0044425//membrane part;GO:0016020//membrane;GO:0031224//intrinsic component of membrane	GO:0003824//catalytic activity	GO:0006631//fatty acid metabolic process;GO:0008152//metabolic process;GO:0019752//carboxylic acid metabolic process;GO:0043436//oxoacid metabolic process;GO:0006082//organic acid metabolic process;GO:0044237//cellular metabolic process;GO:0071704//organic substance metabolic process;GO:0006629//lipid metabolic process;GO:0009987//cellular process;GO:0044255//cellular lipid metabolic process;GO:0…
ncbi_525504	40	102	0.456666667	0.94	1.041519269	7.83E-11	8.24E-10	yes	MST1R	PREDICTED: macrophage-stimulating protein receptor isoform X1 [Bos taurus]	-	-	-	-	GO:0044425//membrane part;GO:0032432//actin filament bundle;GO:0005622//intracellular;GO:0044446//intracellular organelle part;GO:0044464//cell part;GO:0031224//intrinsic component of membrane;GO:0044422//organelle part;GO:0043229//intracellular organelle;GO:0043228//non-membrane-bounded organelle;GO:0044424//intracellular part;GO:0005623//cell;GO:0043226//organelle;GO:0016020//membrane;GO:004443…	GO:0097367//carbohydrate derivative binding;GO:0003824//catalytic activity;GO:0004672//protein kinase activity;GO:0016772//transferase activity, transferring phosphorus-containing groups;GO:0032549//ribonucleoside binding;GO:0097159//organic cyclic compound binding;GO:0005488//binding;GO:0016740//transferase activity;GO:0001883//purine nucleoside binding;GO:0005515//protein binding;GO:0036094//sm…	GO:0019222//regulation of metabolic process;GO:0031399//regulation of protein modification process;GO:0023052//signaling;GO:0009966//regulation of signal transduction;GO:0043405//regulation of MAP kinase activity;GO:0035556//intracellular signal transduction;GO:0045859//regulation of protein kinase activity;GO:0001932//regulation of protein phosphorylation;GO:0032268//regulation of cellular prote…
ncbi_525628	3247.666667	1950	41.44	20.53666667	-1.012821968	5.62E-73	6.48E-71	yes	Diaph3	protein diaphanous homolog 3 [Bos taurus]	Cellular Processes	Cell motility	ko04810//Regulation of actin cytoskeleton	K05745	-	GO:0005515//protein binding;GO:0031267//small GTPase binding;GO:0019899//enzyme binding;GO:0005488//binding;GO:0017016//Ras GTPase binding;GO:0051020//GTPase binding	GO:0006996//organelle organization;GO:0016043//cellular component organization;GO:0071840//cellular component organization or biogenesis;GO:0007010//cytoskeleton organization;GO:0009987//cellular process
ncbi_525833	22	69.33333333	0.273333333	0.6	1.134301092	3.13E-11	3.41E-10	yes	Dhh	PREDICTED: desert hedgehog protein [Bos taurus]	Environmental Information Processing	Signal transduction	ko04340//Hedgehog signaling pathway	K11990	GO:0016020//membrane	GO:0043169//cation binding;GO:0003824//catalytic activity;GO:0043167//ion binding;GO:0046914//transition metal ion binding;GO:0016787//hydrolase activity;GO:0046872//metal ion binding;GO:0005488//binding	GO:0051704//multi-organism process;GO:0009058//biosynthetic process;GO:0008202//steroid metabolic process;GO:0044702//single organism reproductive process;GO:0032504//multicellular organism reproduction;GO:0044699//single-organism process;GO:0022414//reproductive process;GO:0044711//single-organism biosynthetic process;GO:0019953//sexual reproduction;GO:0006508//proteolysis;GO:0044710//single-org…
ncbi_526129	197	109.3333333	2.203333333	1.013333333	-1.120578948	7.02E-25	1.95E-23	yes	E2F7	PREDICTED: transcription factor E2F7 isoform X1 [Bos taurus]	-	-	-	-	GO:0005623//cell;GO:0005622//intracellular;GO:0043227//membrane-bounded organelle;GO:0044464//cell part;GO:0032991//macromolecular complex;GO:0043226//organelle;GO:0043229//intracellular organelle;GO:0043231//intracellular membrane-bounded organelle;GO:0043234//protein complex;GO:0044424//intracellular part	GO:0001067//regulatory region nucleic acid binding;GO:0005515//protein binding;GO:0001071//nucleic acid binding transcription factor activity;GO:0000989//transcription factor activity, transcription factor binding;GO:0003676//nucleic acid binding;GO:1901363//heterocyclic compound binding;GO:0044212//transcription regulatory region DNA binding;GO:0000988//transcription factor activity, protein bin…	GO:0001889//liver development;GO:0048608//reproductive structure development;GO:0019219//regulation of nucleobase-containing compound metabolic process;GO:0000003//reproduction;GO:0010556//regulation of macromolecule biosynthetic process;GO:0009790//embryo development;GO:0061458//reproductive system development;GO:0007154//cell communication;GO:0006357//regulation of transcription from RNA polyme…
ncbi_526233	40.33333333	151.6666667	0.853333333	2.583333333	1.5980525	4.14E-22	1.01E-20	yes	EGR3	TPA: early growth response 3-like [Bos taurus]	-	-	-	-	-	-	-
ncbi_526535	1499.333333	3822.666667	34.11666667	73.20333333	1.101432647	7.00E-117	2.23E-114	yes	SQLE	squalene monooxygenase [Bos taurus]	Metabolism	Global and Overview;Lipid metabolism	ko01100//Metabolic pathways;ko01110//Biosynthesis of secondary metabolites;ko01130//Biosynthesis of antibiotics;ko00100//Steroid biosynthesis	K00511	GO:0044425//membrane part;GO:0031224//intrinsic component of membrane;GO:0016020//membrane	GO:0036094//small molecule binding;GO:0005488//binding;GO:0097159//organic cyclic compound binding;GO:0003824//catalytic activity;GO:1901265//nucleoside phosphate binding;GO:1901363//heterocyclic compound binding;GO:0000166//nucleotide binding	GO:0008152//metabolic process;GO:0044710//single-organism metabolic process;GO:0044699//single-organism process
ncbi_526655	26.71666667	95.67	0.233333333	0.693333333	1.571156701	6.19E-18	1.19E-16	yes	FER1L5	PREDICTED: fer-1-like protein 5 [Bos taurus]	-	-	-	-	-	-	-
ncbi_526769	17.66666667	56	0.406666667	1.04	1.354664881	8.09E-10	7.80E-09	yes	PTPN11	PREDICTED: tyrosine-protein phosphatase non-receptor type 11-like isoform X3 [Ovis aries musimon]	Environmental Information Processing;Organismal Systems	Signal transduction;Immune system;Nervous system;Endocrine system	ko04014//Ras signaling pathway;ko04630//Jak-STAT signaling pathway;ko04650//Natural killer cell mediated cytotoxicity;ko04072//Phospholipase D signaling pathway;ko04722//Neurotrophin signaling pathway;ko04670//Leukocyte transendothelial migration;ko04920//Adipocytokine signaling pathway	K07293	-	-	-
ncbi_526945	936	556.3333333	10.37333333	5.173333333	-1.003713503	9.41E-63	8.54E-61	yes	ARHGAP19	PREDICTED: rho GTPase-activating protein 19 isoform X1 [Bos taurus]	-	-	-	-	-	-	GO:0044699//single-organism process;GO:0044763//single-organism cellular process;GO:0009987//cellular process;GO:0007154//cell communication
ncbi_527123	32	96.33333333	0.16	0.4	1.321928095	1.57E-14	2.30E-13	yes	MYPN	PREDICTED: myopalladin [Bos taurus]	-	-	-	-	GO:0043228//non-membrane-bounded organelle;GO:0044444//cytoplasmic part;GO:0044422//organelle part;GO:0005623//cell;GO:0043232//intracellular non-membrane-bounded organelle;GO:0043226//organelle;GO:0005856//cytoskeleton;GO:0043229//intracellular organelle;GO:0031674//I band;GO:0044449//contractile fiber part;GO:0030017//sarcomere;GO:0030016//myofibril;GO:0005622//intracellular;GO:0044464//cell pa…	GO:0051393//alpha-actinin binding;GO:0019904//protein domain specific binding;GO:0005488//binding;GO:0008092//cytoskeletal protein binding;GO:0005515//protein binding;GO:0042805//actinin binding	GO:0055001//muscle cell development;GO:0044699//single-organism process;GO:0048856//anatomical structure development;GO:0044767//single-organism developmental process;GO:0010927//cellular component assembly involved in morphogenesis;GO:0030036//actin cytoskeleton organization;GO:0071840//cellular component organization or biogenesis;GO:0044085//cellular component biogenesis;GO:0006996//organelle …
ncbi_527854	4270	2155	84.22333333	35.30333333	-1.254415566	3.32E-195	4.15E-192	yes	KIF20A	kinesin-like protein KIF20A [Bos taurus]	-	-	-	-	GO:0043231//intracellular membrane-bounded organelle;GO:0044446//intracellular organelle part;GO:0044464//cell part;GO:0043234//protein complex;GO:0005622//intracellular;GO:0044424//intracellular part;GO:0005875//microtubule associated complex;GO:0043226//organelle;GO:0015630//microtubule cytoskeleton;GO:0043229//intracellular organelle;GO:0043228//non-membrane-bounded organelle;GO:0005856//cytos…	GO:0097367//carbohydrate derivative binding;GO:0016818//hydrolase activity, acting on acid anhydrides, in phosphorus-containing anhydrides;GO:0016787//hydrolase activity;GO:0032550//purine ribonucleoside binding;GO:0001883//purine nucleoside binding;GO:0005488//binding;GO:0016817//hydrolase activity, acting on acid anhydrides;GO:0005515//protein binding;GO:0015631//tubulin binding;GO:0032549//rib…	GO:0071840//cellular component organization or biogenesis;GO:0044699//single-organism process;GO:0008104//protein localization;GO:0009987//cellular process;GO:1902589//single-organism organelle organization;GO:0006996//organelle organization;GO:0045184//establishment of protein localization;GO:0007010//cytoskeleton organization;GO:0051179//localization;GO:0000226//microtubule cytoskeleton organiz…
ncbi_527943	10	3.666666667	0.35	0.1	-1.807354922	0.003765605	0.012160967	yes	Mdh1	putative malate dehydrogenase 1B [Bos taurus]	-	-	-	-	-	GO:0003824//catalytic activity;GO:0016491//oxidoreductase activity;GO:0016614//oxidoreductase activity, acting on CH-OH group of donors	GO:0044281//small molecule metabolic process;GO:0045333//cellular respiration;GO:0071704//organic substance metabolic process;GO:0044699//single-organism process;GO:0044237//cellular metabolic process;GO:0015980//energy derivation by oxidation of organic compounds;GO:0044763//single-organism cellular process;GO:0008152//metabolic process;GO:0043648//dicarboxylic acid metabolic process;GO:0006082/…
ncbi_528390	356.3333333	898.3333333	8.11	17.14	1.07959329	3.30E-64	3.11E-62	yes	NR4A1	nuclear receptor subfamily 4 group A member 1 [Bos taurus]	Environmental Information Processing;Organismal Systems	Endocrine system;Signal transduction	ko04151//PI3K-Akt signaling pathway;ko04010//MAPK signaling pathway;ko04925//Aldosterone synthesis and secretion	K04465	GO:0043231//intracellular membrane-bounded organelle;GO:0043234//protein complex;GO:0032991//macromolecular complex;GO:0005623//cell;GO:0043229//intracellular organelle;GO:0043227//membrane-bounded organelle;GO:0044464//cell part;GO:0005622//intracellular;GO:0043226//organelle;GO:0044424//intracellular part	GO:0004871//signal transducer activity;GO:0038023//signaling receptor activity;GO:0046914//transition metal ion binding;GO:0043167//ion binding;GO:0046872//metal ion binding;GO:0003700//transcription factor activity, sequence-specific DNA binding;GO:0005488//binding;GO:0000981//RNA polymerase II transcription factor activity, sequence-specific DNA binding;GO:0003676//nucleic acid binding;GO:00036…	GO:0001525//angiogenesis;GO:0048513//animal organ development;GO:0072358//cardiovascular system development;GO:0009987//cellular process;GO:0043542//endothelial cell migration;GO:0050673//epithelial cell proliferation;GO:0007519//skeletal muscle tissue development;GO:0001944//vasculature development;GO:0008219//cell death;GO:0009653//anatomical structure morphogenesis;GO:0050896//response to stim…
ncbi_528813	0.666666667	12.66666667	0.013333333	0.173333333	3.700439718	6.25E-07	4.13E-06	yes	SCNN1D	PREDICTED: amiloride-sensitive sodium channel subunit delta [Bos taurus]	-	-	-	-	GO:0044425//membrane part;GO:0016020//membrane;GO:0031224//intrinsic component of membrane	-	-
ncbi_528971	70.66666667	39.66666667	0.58	0.276666667	-1.067904065	2.77E-09	2.51E-08	yes	PCNXL2	PREDICTED: pecanex-like protein 2 isoform X2 [Bos taurus]	-	-	-	-	-	-	-
ncbi_529195	1	5	0.02	0.073333333	1.874469118	0.016583903	0.044606116	yes	MEFV	PREDICTED: pyrin isoform X1 [Bos taurus]	Organismal Systems	Immune system	ko04621//NOD-like receptor signaling pathway	K12803	-	-	-
ncbi_529298	13.66666667	48	0.11	0.33	1.584962501	2.20E-06	1.33E-05	yes	L3MBTL1	PREDICTED: lethal(3)malignant brain tumor-like protein 1 isoform X1 [Bos taurus]	-	-	-	-	-	-	-
ncbi_529566	16.66666667	51.33333333	0.466666667	1.123333333	1.267321764	3.37E-08	2.66E-07	yes	CREB3L4	PREDICTED: cyclic AMP-responsive element-binding protein 3-like protein 4 isoform X5 [Bos taurus]	Environmental Information Processing;Organismal Systems	Excretory system;Signal transduction;Nervous system;Aging;Circulatory system;Endocrine system	ko04151//PI3K-Akt signaling pathway;ko04024//cAMP signaling pathway;ko04022//cGMP - PKG signaling pathway;ko04261//Adrenergic signaling in cardiomyocytes;ko04728//Dopaminergic synapse;ko04152//AMPK signaling pathway;ko04725//Cholinergic synapse;ko04668//TNF signaling pathway;ko04916//Melanogenesis;ko04915//Estrogen signaling pathway;ko04922//Glucagon signaling pathway;ko04211//Longevity regulatin…	K09048	GO:0005623//cell;GO:0044464//cell part;GO:0043231//intracellular membrane-bounded organelle;GO:0044424//intracellular part;GO:0043227//membrane-bounded organelle;GO:0043229//intracellular organelle;GO:0005622//intracellular;GO:0043226//organelle	GO:0003677//DNA binding;GO:0005488//binding;GO:0097159//organic cyclic compound binding;GO:0003676//nucleic acid binding;GO:1901363//heterocyclic compound binding	GO:0051704//multi-organism process;GO:0044260//cellular macromolecule metabolic process;GO:0048232//male gamete generation;GO:0022414//reproductive process;GO:0009058//biosynthetic process;GO:0034641//cellular nitrogen compound metabolic process;GO:1901360//organic cyclic compound metabolic process;GO:0044271//cellular nitrogen compound biosynthetic process;GO:0071704//organic substance metabolic…
ncbi_529706	14.66666667	8.666666667	0.383333333	0.19	-1.012600037	0.012447377	0.034786737	yes	CES4A	carboxylesterase 4A precursor [Bos taurus]	-	-	-	-	-	GO:0003824//catalytic activity	-
ncbi_529746	233.3333333	127.3333333	2.896666667	1.286666667	-1.17075533	6.51E-23	1.68E-21	yes	CEP128	PREDICTED: centrosomal protein of 128 kDa [Bos mutus]	-	-	-	-	GO:0005815//microtubule organizing center;GO:0043229//intracellular organelle;GO:0005622//intracellular;GO:0005623//cell;GO:0043228//non-membrane-bounded organelle;GO:0044422//organelle part;GO:0005856//cytoskeleton;GO:0044424//intracellular part;GO:0044446//intracellular organelle part;GO:0043232//intracellular non-membrane-bounded organelle;GO:0015630//microtubule cytoskeleton;GO:0005813//centr…	-	-
ncbi_529754	50.33333333	124	0.63	1.316666667	1.063466419	4.77E-12	5.63E-11	yes	ZNF185	PREDICTED: zinc finger protein 185 isoform X1 [Bos taurus]	-	-	-	-	-	-	-
ncbi_529814	0	3.666666667	0.001	0.133333333	7.058893689	0.003359789	0.010979093	yes	PTK6	protein-tyrosine kinase 6 [Bos taurus]	-	-	-	-	GO:0043229//intracellular organelle;GO:0031252//cell leading edge;GO:0005622//intracellular;GO:0043231//intracellular membrane-bounded organelle;GO:0044464//cell part;GO:0016020//membrane;GO:0044424//intracellular part;GO:0043227//membrane-bounded organelle;GO:0005623//cell;GO:0043226//organelle	GO:0004672//protein kinase activity;GO:0001883//purine nucleoside binding;GO:0032550//purine ribonucleoside binding;GO:0032549//ribonucleoside binding;GO:0097159//organic cyclic compound binding;GO:0016740//transferase activity;GO:0016772//transferase activity, transferring phosphorus-containing groups;GO:0097367//carbohydrate derivative binding;GO:0036094//small molecule binding;GO:1901363//hete…	GO:0044267//cellular protein metabolic process;GO:0033673//negative regulation of kinase activity;GO:0032502//developmental process;GO:0050896//response to stimulus;GO:0031323//regulation of cellular metabolic process;GO:0019222//regulation of metabolic process;GO:0002065//columnar/cuboidal epithelial cell differentiation;GO:0048731//system development;GO:0051248//negative regulation of protein m…
ncbi_529868	772.6666667	399	7.21	3.063333333	-1.234896899	5.11E-75	6.34E-73	yes	TICRR	PREDICTED: treslin [Bos taurus]	-	-	-	-	GO:0043227//membrane-bounded organelle;GO:0044464//cell part;GO:0043231//intracellular membrane-bounded organelle;GO:0005623//cell;GO:0043226//organelle;GO:0043229//intracellular organelle;GO:0044424//intracellular part;GO:0005622//intracellular	-	GO:0009628//response to abiotic stimulus;GO:0006270//DNA replication initiation;GO:0071704//organic substance metabolic process;GO:0006260//DNA replication;GO:0044699//single-organism process;GO:0034641//cellular nitrogen compound metabolic process;GO:0044249//cellular biosynthetic process;GO:0006725//cellular aromatic compound metabolic process;GO:0009314//response to radiation;GO:0009058//biosy…
ncbi_530279	4	11.66666667	0.16	0.426666667	1.415037499	0.011217606	0.031881618	yes	NXNL2	nucleoredoxin-like protein 2 [Bos taurus]	-	-	-	-	-	-	GO:0007606//sensory perception of chemical stimulus;GO:0007600//sensory perception;GO:0050877//neurological system process;GO:0003008//system process;GO:0032501//multicellular organismal process
ncbi_530411	1218.666667	641.6666667	18.45333333	7.99	-1.207614034	1.96E-74	2.34E-72	yes	UHRF1	PREDICTED: E3 ubiquitin-protein ligase UHRF1 isoform X1 [Bos taurus]	-	-	-	-	GO:0034399//nuclear periphery;GO:0005634//nucleus;GO:0044446//intracellular organelle part;GO:0070013//intracellular organelle lumen;GO:0044428//nuclear part;GO:0031974//membrane-enclosed lumen;GO:0043227//membrane-bounded organelle;GO:0005623//cell;GO:0043233//organelle lumen;GO:0043229//intracellular organelle;GO:0044422//organelle part;GO:0044424//intracellular part;GO:0005694//chromosome;GO:0…	GO:0016740//transferase activity;GO:0019787//ubiquitin-like protein transferase activity;GO:0046872//metal ion binding;GO:0046914//transition metal ion binding;GO:0043169//cation binding;GO:0003824//catalytic activity;GO:0005488//binding;GO:0005515//protein binding;GO:0043167//ion binding;GO:0003677//DNA binding;GO:0003676//nucleic acid binding;GO:0097159//organic cyclic compound binding;GO:19013…	GO:0036211//protein modification process;GO:0046483//heterocycle metabolic process;GO:0044699//single-organism process;GO:0043412//macromolecule modification;GO:0071704//organic substance metabolic process;GO:0044260//cellular macromolecule metabolic process;GO:0032446//protein modification by small protein conjugation;GO:0010467//gene expression;GO:0044238//primary metabolic process;GO:0006807//…
ncbi_530507	0.666666667	4.666666667	0.023333333	0.103333333	2.146841388	0.014674802	0.04014799	yes	TSPAN32	tetraspanin-32 [Bos taurus]	-	-	-	-	GO:0031226//intrinsic component of plasma membrane;GO:0044425//membrane part;GO:0008305//integrin complex;GO:0016021//integral component of membrane;GO:0005623//cell;GO:0044464//cell part;GO:0098796//membrane protein complex;GO:0043235//receptor complex;GO:0044459//plasma membrane part;GO:0005886//plasma membrane;GO:0098636//protein complex involved in cell adhesion;GO:0098797//plasma membrane pr…	-	GO:0002682//regulation of immune system process;GO:0050878//regulation of body fluid levels;GO:0007165//signal transduction;GO:0050896//response to stimulus;GO:0007599//hemostasis;GO:0050794//regulation of cellular process;GO:0032501//multicellular organismal process;GO:0009987//cellular process;GO:0051707//response to other organism;GO:0007166//cell surface receptor signaling pathway;GO:0044763/…
ncbi_531074	665.2733333	324.68	6.403333333	2.603333333	-1.298463066	3.98E-73	4.62E-71	yes	KIF14	PREDICTED: kinesin-like protein KIF14 [Bison bison bison]	-	-	-	-	GO:0005856//cytoskeleton;GO:0043228//non-membrane-bounded organelle;GO:0044464//cell part;GO:0005623//cell;GO:0043232//intracellular non-membrane-bounded organelle;GO:0005875//microtubule associated complex;GO:0044424//intracellular part;GO:0044430//cytoskeletal part;GO:0043226//organelle;GO:0043229//intracellular organelle;GO:0015630//microtubule cytoskeleton;GO:0005622//intracellular;GO:0043234…	-	GO:0007017//microtubule-based process;GO:0044763//single-organism cellular process;GO:0009987//cellular process;GO:0044699//single-organism process
ncbi_531234	2862.806667	1555.093333	53.48	24.04333333	-1.153362542	2.16E-104	5.09E-102	yes	NCAPG	TPA: non-SMC condensin I complex, subunit G [Bos taurus]	-	-	-	-	GO:0043229//intracellular organelle;GO:0005856//cytoskeleton;GO:0044446//intracellular organelle part;GO:0044430//cytoskeletal part;GO:0044424//intracellular part;GO:0044422//organelle part;GO:0005622//intracellular;GO:0043228//non-membrane-bounded organelle;GO:0044464//cell part;GO:0043226//organelle;GO:0005815//microtubule organizing center;GO:0015630//microtubule cytoskeleton;GO:0043232//intra…	-	GO:0016043//cellular component organization;GO:0044763//single-organism cellular process;GO:1903047//mitotic cell cycle process;GO:0007059//chromosome segregation;GO:0007049//cell cycle;GO:0007067//mitotic nuclear division;GO:0051276//chromosome organization;GO:0071840//cellular component organization or biogenesis;GO:0098813//nuclear chromosome segregation;GO:0000819//sister chromatid segregatio…
ncbi_531327	0	5.333333333	0.001	0.083333333	6.380821784	0.00034983	0.001440256	yes	LAMP3	lysosome-associated membrane glycoprotein 3 [Bos taurus]	Cellular Processes	Transport and catabolism	ko04142//Lysosome	K06562	GO:0044422//organelle part;GO:0044433//cytoplasmic vesicle part;GO:0005623//cell;GO:0042599//lamellar body;GO:0030659//cytoplasmic vesicle membrane;GO:0043229//intracellular organelle;GO:0098805//whole membrane;GO:0012506//vesicle membrane;GO:0030141//secretory granule;GO:0031410//cytoplasmic vesicle;GO:0044446//intracellular organelle part;GO:0044464//cell part;GO:0043231//intracellular membrane…	-	-
ncbi_531476	72.33333333	45.66666667	2.77	1.38	-1.005217709	2.91E-07	2.02E-06	yes	JDP2	jun dimerization protein 2 [Bos taurus]	-	-	-	-	GO:0044464//cell part;GO:0005623//cell;GO:0043229//intracellular organelle;GO:0043227//membrane-bounded organelle;GO:0043226//organelle;GO:0005622//intracellular;GO:0044424//intracellular part;GO:0043231//intracellular membrane-bounded organelle	GO:0001071//nucleic acid binding transcription factor activity;GO:0005488//binding;GO:0003677//DNA binding;GO:0097159//organic cyclic compound binding;GO:0003676//nucleic acid binding;GO:1901363//heterocyclic compound binding	GO:0006464//cellular protein modification process;GO:0019538//protein metabolic process;GO:0018130//heterocycle biosynthetic process;GO:0034641//cellular nitrogen compound metabolic process;GO:0016575//histone deacetylation;GO:0006325//chromatin organization;GO:0035601//protein deacylation;GO:0016043//cellular component organization;GO:0051276//chromosome organization;GO:0032774//RNA biosynthetic…
ncbi_531593	7	2.333333333	0.443333333	0.123333333	-1.84582907	0.003229059	0.010618071	yes	Caly	PREDICTED: neuron-specific vesicular protein calcyon [Bos mutus]	Organismal Systems	Nervous system	ko04728//Dopaminergic synapse	K15493	GO:0031224//intrinsic component of membrane;GO:0031982//vesicle;GO:0016020//membrane;GO:0044425//membrane part;GO:0043226//organelle	GO:0005515//protein binding;GO:0030276//clathrin binding;GO:0005488//binding	GO:0051179//localization;GO:0006996//organelle organization;GO:0044699//single-organism process;GO:0006810//transport;GO:0044700//single organism signaling;GO:0050789//regulation of biological process;GO:0006897//endocytosis;GO:0023052//signaling;GO:0009987//cellular process;GO:0007165//signal transduction;GO:0044763//single-organism cellular process;GO:0006901//vesicle coating;GO:0016192//vesicl…
ncbi_532090	0	3.666666667	0.001	0.076666667	6.26052755	0.002663254	0.008905272	yes	LMOD1	leiomodin-1 [Bos taurus]	-	-	-	-	GO:0043229//intracellular organelle;GO:0043226//organelle;GO:0005622//intracellular;GO:0043232//intracellular non-membrane-bounded organelle;GO:0044424//intracellular part;GO:0005623//cell;GO:0043228//non-membrane-bounded organelle;GO:0044464//cell part	GO:0008092//cytoskeletal protein binding;GO:0005515//protein binding;GO:0005488//binding	-
ncbi_532808	5.926666667	1.846666667	0.11	0.033333333	-1.722466024	0.010315031	0.029653435	yes	CLVS1	clavesin-1 [Bos taurus]	-	-	-	-	GO:0043231//intracellular membrane-bounded organelle;GO:0044464//cell part;GO:0044424//intracellular part;GO:0005622//intracellular;GO:0031410//cytoplasmic vesicle;GO:0043229//intracellular organelle;GO:0043226//organelle;GO:0044444//cytoplasmic part;GO:0016023//cytoplasmic, membrane-bounded vesicle;GO:0005737//cytoplasm;GO:0031982//vesicle;GO:0043227//membrane-bounded organelle;GO:0031988//membr…	GO:0005488//binding;GO:0008289//lipid binding;GO:0043168//anion binding;GO:0043167//ion binding;GO:0005543//phospholipid binding;GO:0035091//phosphatidylinositol binding;GO:1902936//phosphatidylinositol bisphosphate binding;GO:1901981//phosphatidylinositol phosphate binding	GO:0009987//cellular process;GO:0007033//vacuole organization;GO:0051234//establishment of localization;GO:0071840//cellular component organization or biogenesis;GO:0006996//organelle organization;GO:0016043//cellular component organization;GO:0051179//localization
ncbi_532872	1.333333333	6.333333333	0.013333333	0.056666667	2.087462841	0.016645082	0.044748457	yes	MYOM3	PREDICTED: myomesin-3 [Bos mutus]	-	-	-	-	-	GO:0005515//protein binding;GO:0046983//protein dimerization activity;GO:0005488//binding	-
ncbi_533016	3.666666667	13	0.096666667	0.286666667	1.56828376	0.00136843	0.004923079	yes	SLC27A5	bile acyl-CoA synthetase precursor [Bos taurus]	Organismal Systems;Metabolism	Endocrine system;Global and Overview;Digestive system;Lipid metabolism	ko01100//Metabolic pathways;ko04976//Bile secretion;ko03320//PPAR signaling pathway;ko00120//Primary bile acid biosynthesis	K08748	GO:0044446//intracellular organelle part;GO:0098589//membrane region;GO:0005789//endoplasmic reticulum membrane;GO:0031224//intrinsic component of membrane;GO:0016020//membrane;GO:0031300//intrinsic component of organelle membrane;GO:0044422//organelle part;GO:0016323//basolateral plasma membrane;GO:0043226//organelle;GO:0044444//cytoplasmic part;GO:0005886//plasma membrane;GO:0044459//plasma mem…	GO:0016877//ligase activity, forming carbon-sulfur bonds;GO:0015645//fatty acid ligase activity;GO:0005319//lipid transporter activity;GO:0016874//ligase activity;GO:0022892//substrate-specific transporter activity;GO:0005215//transporter activity;GO:0003824//catalytic activity	GO:0044238//primary metabolic process;GO:0046486//glycerolipid metabolic process;GO:0015908//fatty acid transport;GO:0006639//acylglycerol metabolic process;GO:0008610//lipid biosynthetic process;GO:0008202//steroid metabolic process;GO:0044255//cellular lipid metabolic process;GO:0015909//long-chain fatty acid transport;GO:0051179//localization;GO:0051234//establishment of localization;GO:190136…
ncbi_533089	5581.333333	3222	30.85	14.80666667	-1.059023597	7.86E-100	1.62E-97	yes	CENPF	centromere protein F [Bos taurus]	-	-	-	-	GO:0005819//spindle;GO:0044428//nuclear part;GO:0043227//membrane-bounded organelle;GO:0043233//organelle lumen;GO:0043231//intracellular membrane-bounded organelle;GO:0044424//intracellular part;GO:0031981//nuclear lumen;GO:0005694//chromosome;GO:0098687//chromosomal region;GO:0005856//cytoskeleton;GO:0044422//organelle part;GO:0044464//cell part;GO:0005622//intracellular;GO:0044427//chromosomal…	GO:0046983//protein dimerization activity;GO:0005488//binding;GO:0005515//protein binding	GO:0010467//gene expression;GO:0044772//mitotic cell cycle phase transition;GO:0009987//cellular process;GO:0014706//striated muscle tissue development;GO:0090304//nucleic acid metabolic process;GO:0034654//nucleobase-containing compound biosynthetic process;GO:0044763//single-organism cellular process;GO:0033036//macromolecule localization;GO:1901362//organic cyclic compound biosynthetic process…
ncbi_533156	28.33333333	76.66666667	0.573333333	1.273333333	1.151164073	7.05E-08	5.35E-07	yes	DAPP1	dual adapter for phosphotyrosine and 3-phosphotyrosine and 3-phosphoinositide [Bos taurus]	Organismal Systems	Immune system	ko04662//B cell receptor signaling pathway	K12229	GO:0016020//membrane	GO:1901981//phosphatidylinositol phosphate binding;GO:0035091//phosphatidylinositol binding;GO:0043167//ion binding;GO:0008289//lipid binding;GO:1902936//phosphatidylinositol bisphosphate binding;GO:0019207//kinase regulator activity;GO:0098772//molecular function regulator;GO:0005543//phospholipid binding;GO:0043168//anion binding;GO:0030234//enzyme regulator activity;GO:0005488//binding	GO:0043549//regulation of kinase activity;GO:0042325//regulation of phosphorylation;GO:0065009//regulation of molecular function;GO:0050794//regulation of cellular process;GO:0019220//regulation of phosphate metabolic process;GO:0019222//regulation of metabolic process;GO:0051338//regulation of transferase activity;GO:0019216//regulation of lipid metabolic process;GO:0051174//regulation of phosph…
ncbi_533161	2042.666667	1133.333333	42.34	19.55	-1.114852662	5.42E-128	2.20E-125	yes	KIF2C	kinesin-like protein KIF2C [Bos taurus]	-	-	-	-	GO:0044464//cell part;GO:0032991//macromolecular complex;GO:0044422//organelle part;GO:0098687//chromosomal region;GO:0005694//chromosome;GO:0044427//chromosomal part;GO:0005623//cell;GO:0044430//cytoskeletal part;GO:0044446//intracellular organelle part;GO:0044424//intracellular part;GO:0005875//microtubule associated complex;GO:0099512//supramolecular fiber;GO:0005874//microtubule;GO:0043232//i…	GO:0015631//tubulin binding;GO:0032549//ribonucleoside binding;GO:0097367//carbohydrate derivative binding;GO:0005488//binding;GO:0008092//cytoskeletal protein binding;GO:0016787//hydrolase activity;GO:0016462//pyrophosphatase activity;GO:0005515//protein binding;GO:0016818//hydrolase activity, acting on acid anhydrides, in phosphorus-containing anhydrides;GO:0032550//purine ribonucleoside bindin…	GO:0044763//single-organism cellular process;GO:0006996//organelle organization;GO:1902589//single-organism organelle organization;GO:0000226//microtubule cytoskeleton organization;GO:0044699//single-organism process;GO:0007010//cytoskeleton organization;GO:0071840//cellular component organization or biogenesis;GO:0031109//microtubule polymerization or depolymerization;GO:0009987//cellular proces…
ncbi_533229	34.33333333	21	0.746666667	0.37	-1.012939056	0.000110639	0.00050317	yes	ETNK2	PREDICTED: ethanolamine kinase 2 isoform X2 [Ovis aries musimon]	Metabolism	Global and Overview;Lipid metabolism	ko01100//Metabolic pathways;ko00564//Glycerophospholipid metabolism	K00894	-	GO:0016301//kinase activity;GO:0016772//transferase activity, transferring phosphorus-containing groups;GO:0003824//catalytic activity;GO:0016740//transferase activity	GO:0006796//phosphate-containing compound metabolic process;GO:0044238//primary metabolic process;GO:0044255//cellular lipid metabolic process;GO:0032502//developmental process;GO:0044710//single-organism metabolic process;GO:0009987//cellular process;GO:0071704//organic substance metabolic process;GO:0040007//growth;GO:0007275//multicellular organism development;GO:0006629//lipid metabolic proce…
ncbi_533295	0	6	0.001	0.053333333	5.736965594	2.70E-05	0.000136544	yes	NSUN5	PREDICTED: putative methyltransferase NSUN7 [Bos taurus]	-	-	-	-	-	-	-
ncbi_533379	13.33333333	6.333333333	0.74	0.293333333	-1.334984248	0.001966866	0.006817966	yes	MLF1	myeloid leukemia factor 1 [Bos taurus]	-	-	-	-	GO:0043229//intracellular organelle;GO:0044424//intracellular part;GO:0005623//cell;GO:0005622//intracellular;GO:0043226//organelle;GO:0043227//membrane-bounded organelle;GO:0043231//intracellular membrane-bounded organelle;GO:0044464//cell part	GO:0005488//binding;GO:0097159//organic cyclic compound binding;GO:0005515//protein binding;GO:0003676//nucleic acid binding;GO:1901363//heterocyclic compound binding	GO:0044763//single-organism cellular process;GO:0022402//cell cycle process;GO:0007049//cell cycle;GO:0044699//single-organism process;GO:0043170//macromolecule metabolic process;GO:0008152//metabolic process;GO:0071704//organic substance metabolic process;GO:0010467//gene expression;GO:0009987//cellular process
ncbi_533414	169.6666667	96.66666667	3.17	1.496666667	-1.082729896	2.15E-19	4.44E-18	yes	RAD54B	DNA repair and recombination protein RAD54B [Bos taurus]	Genetic Information Processing	Replication and repair	ko03440//Homologous recombination	K10877	-	GO:0032549//ribonucleoside binding;GO:0001882//nucleoside binding;GO:0016818//hydrolase activity, acting on acid anhydrides, in phosphorus-containing anhydrides;GO:0016462//pyrophosphatase activity;GO:0001883//purine nucleoside binding;GO:0097159//organic cyclic compound binding;GO:0032550//purine ribonucleoside binding;GO:0097367//carbohydrate derivative binding;GO:1901363//heterocyclic compound…	-
ncbi_533681	3	0.333333333	0.116666667	0.013333333	-3.129283017	0.014421303	0.039575191	yes	TMEM156	TPA: transmembrane protein 156 [Bos taurus]	-	-	-	-	-	-	-
ncbi_534148	540.6666667	316.6666667	6.116666667	2.996666667	-1.029387042	1.83E-49	1.23E-47	yes	BLM	PREDICTED: Bloom syndrome protein [Bos indicus]	Genetic Information Processing	Replication and repair	ko03460//Fanconi anemia pathway;ko03440//Homologous recombination	K10901	GO:0043231//intracellular membrane-bounded organelle;GO:0000795//synaptonemal complex;GO:0043226//organelle;GO:0070013//intracellular organelle lumen;GO:0044451//nucleoplasm part;GO:0005654//nucleoplasm;GO:0000794//condensed nuclear chromosome;GO:0000228//nuclear chromosome;GO:0044464//cell part;GO:0043232//intracellular non-membrane-bounded organelle;GO:0043228//non-membrane-bounded organelle;GO…	GO:0001882//nucleoside binding;GO:0005515//protein binding;GO:0004386//helicase activity;GO:0005488//binding;GO:0016817//hydrolase activity, acting on acid anhydrides;GO:0043566//structure-specific DNA binding;GO:0004003//ATP-dependent DNA helicase activity;GO:0042623//ATPase activity, coupled;GO:0016462//pyrophosphatase activity;GO:0001883//purine nucleoside binding;GO:0097367//carbohydrate deri…	GO:1901360//organic cyclic compound metabolic process;GO:0044249//cellular biosynthetic process;GO:0048523//negative regulation of cellular process;GO:0050863//regulation of T cell activation;GO:0043279//response to alkaloid;GO:0090304//nucleic acid metabolic process;GO:1901135//carbohydrate derivative metabolic process;GO:0044248//cellular catabolic process;GO:0097659//nucleic acid-templated tra…
ncbi_534254	261.6666667	139	6.63	2.893333333	-1.196276328	2.30E-28	7.40E-27	yes	MTFR2	mitochondrial fission regulator 2 [Bos taurus]	-	-	-	-	GO:0043229//intracellular organelle;GO:0044424//intracellular part;GO:0043226//organelle;GO:0005622//intracellular;GO:0005623//cell;GO:0043231//intracellular membrane-bounded organelle;GO:0044464//cell part;GO:0043227//membrane-bounded organelle	-	GO:0044699//single-organism process;GO:0044763//single-organism cellular process;GO:0055114//oxidation-reduction process;GO:0045333//cellular respiration;GO:0008152//metabolic process;GO:0009987//cellular process;GO:0006091//generation of precursor metabolites and energy;GO:0015980//energy derivation by oxidation of organic compounds;GO:0044710//single-organism metabolic process;GO:0044237//cellu…
ncbi_534526	24.66666667	11.66666667	0.196666667	0.066666667	-1.560714954	1.31E-05	6.96E-05	yes	Pak3	serine/threonine-protein kinase PAK 3 [Bos taurus]	Cellular Processes;Environmental Information Processing;Organismal Systems	Development;Cellular commiunity;Cell motility;Signal transduction;Immune system	ko04014//Ras signaling pathway;ko04810//Regulation of actin cytoskeleton;ko04510//Focal adhesion;ko04360//Axon guidance;ko04660//T cell receptor signaling pathway;ko04012//ErbB signaling pathway	K05733	-	-	-
ncbi_534781	1068	496.6666667	32.42333333	12.53	-1.371646002	6.42E-120	2.27E-117	yes	PBK	lymphokine-activated killer T-cell-originated protein kinase [Bos taurus]	-	-	-	-	-	GO:0016773//phosphotransferase activity, alcohol group as acceptor;GO:0016772//transferase activity, transferring phosphorus-containing groups;GO:0032550//purine ribonucleoside binding;GO:0016740//transferase activity;GO:0097367//carbohydrate derivative binding;GO:0001883//purine nucleoside binding;GO:0016301//kinase activity;GO:0036094//small molecule binding;GO:0032549//ribonucleoside binding;G…	GO:0009987//cellular process;GO:0019538//protein metabolic process;GO:0036211//protein modification process;GO:0044238//primary metabolic process;GO:0008152//metabolic process;GO:0043170//macromolecule metabolic process;GO:0043412//macromolecule modification;GO:0071704//organic substance metabolic process;GO:0044237//cellular metabolic process;GO:0044260//cellular macromolecule metabolic process;…
ncbi_534849	5435.333333	2802	30.65666667	13.13666667	-1.222601591	7.06E-176	6.75E-173	yes	ASPM	abnormal spindle-like microcephaly-associated protein homolog [Bos taurus]	-	-	-	-	GO:0043231//intracellular membrane-bounded organelle;GO:0043229//intracellular organelle;GO:0043226//organelle;GO:0005856//cytoskeleton;GO:0043228//non-membrane-bounded organelle;GO:0005622//intracellular;GO:0043232//intracellular non-membrane-bounded organelle;GO:0044424//intracellular part;GO:0005623//cell;GO:0015630//microtubule cytoskeleton;GO:0044464//cell part;GO:0043227//membrane-bounded o…	GO:0005488//binding;GO:0005515//protein binding	GO:0044699//single-organism process;GO:0048522//positive regulation of cellular process;GO:0007049//cell cycle;GO:0030154//cell differentiation;GO:0016477//cell migration;GO:0060322//head development;GO:0065007//biological regulation;GO:0044763//single-organism cellular process;GO:0030182//neuron differentiation;GO:0009987//cellular process;GO:0019953//sexual reproduction;GO:0032504//multicellula…
ncbi_534900	1.03	6.376666667	0.043333333	0.213333333	2.299560282	0.005994478	0.018296512	yes	Tuba3a	Tubulin alpha-3 chain [Myotis davidii]	Cellular Processes	Cellular commiunity;Transport and catabolism	ko04145//Phagosome;ko04540//Gap junction	K07374	GO:0044430//cytoskeletal part;GO:0044422//organelle part;GO:0015630//microtubule cytoskeleton;GO:0043228//non-membrane-bounded organelle;GO:0044424//intracellular part;GO:0044446//intracellular organelle part;GO:0042995//cell projection;GO:0005856//cytoskeleton;GO:0005622//intracellular;GO:0005623//cell;GO:0043232//intracellular non-membrane-bounded organelle;GO:0005815//microtubule organizing ce…	-	-
ncbi_535323	361	201	2.353333333	1.12	-1.07120695	8.51E-36	3.65E-34	yes	POLQ	PREDICTED: DNA polymerase theta isoform X1 [Bos taurus]	-	-	-	-	-	-	-
ncbi_535347	9	29	0.156666667	0.386666667	1.303392143	1.88E-05	9.78E-05	yes	FYB	FYN-binding protein [Bos taurus]	Environmental Information Processing	Signal transduction	ko04015//Rap1 signaling pathway	K17698	-	-	-
ncbi_535379	273	152.6666667	1.626666667	0.723333333	-1.169186105	1.93E-30	6.75E-29	yes	ABCA1	PREDICTED: ATP-binding cassette sub-family A member 1 isoform X2 [Bos taurus]	Environmental Information Processing;Organismal Systems	Digestive system;Membrane transport	ko02010//ABC transporters;ko04975//Fat digestion and absorption	K05641	GO:0005623//cell;GO:0005737//cytoplasm;GO:0031224//intrinsic component of membrane;GO:0016023//cytoplasmic, membrane-bounded vesicle;GO:0043227//membrane-bounded organelle;GO:0031982//vesicle;GO:0005622//intracellular;GO:0031410//cytoplasmic vesicle;GO:0016021//integral component of membrane;GO:0044425//membrane part;GO:0016020//membrane;GO:0031988//membrane-bounded vesicle;GO:0044464//cell part;…	GO:0038023//signaling receptor activity;GO:1901363//heterocyclic compound binding;GO:0004888//transmembrane signaling receptor activity;GO:0022892//substrate-specific transporter activity;GO:0060089//molecular transducer activity;GO:0099600//transmembrane receptor activity;GO:0004872//receptor activity;GO:0016818//hydrolase activity, acting on acid anhydrides, in phosphorus-containing anhydrides;…	GO:0071840//cellular component organization or biogenesis;GO:0032879//regulation of localization;GO:1901564//organonitrogen compound metabolic process;GO:1902578//single-organism localization;GO:0050896//response to stimulus;GO:1901135//carbohydrate derivative metabolic process;GO:0007166//cell surface receptor signaling pathway;GO:0009259//ribonucleotide metabolic process;GO:0051649//establishme…
ncbi_535622	45.33333333	121.6666667	0.883333333	2.116666667	1.260764232	4.39E-14	6.19E-13	yes	MAP3K8	PREDICTED: mitogen-activated protein kinase kinase kinase 8 isoform X2 [Bos indicus]	Organismal Systems;Environmental Information Processing	Signal transduction;Immune system	ko04010//MAPK signaling pathway;ko04620//Toll-like receptor signaling pathway;ko04668//TNF signaling pathway;ko04660//T cell receptor signaling pathway	K04415	-	-	-
ncbi_535881	2.333333333	14	0.02	0.066666667	1.736965594	2.08E-05	0.000107481	yes	SLC8A2	PREDICTED: sodium/calcium exchanger 2 isoform X1 [Bos taurus]	Environmental Information Processing;Organismal Systems	Digestive system;Sensory system;Signal transduction	ko04740//Olfactory transduction;ko04020//Calcium signaling pathway;ko04022//cGMP - PKG signaling pathway;ko04974//Protein digestion and absorption	K05849	GO:0016020//membrane;GO:0031224//intrinsic component of membrane;GO:0044425//membrane part	-	GO:0015672//monovalent inorganic cation transport;GO:0006814//sodium ion transport;GO:0072511//divalent inorganic cation transport;GO:0006810//transport;GO:0070838//divalent metal ion transport;GO:0044763//single-organism cellular process;GO:0030001//metal ion transport;GO:0006812//cation transport;GO:0009987//cellular process;GO:0044765//single-organism transport;GO:1902578//single-organism loca…
ncbi_536427	3.666666667	0	0.156666667	0.001	-7.291554446	0.000727456	0.002797933	yes	CCDC42	coiled-coil domain-containing protein 42 [Bos taurus]	-	-	-	-	-	-	-
ncbi_537027	3217.333333	1576	51.29333333	20.92666667	-1.293428801	8.12E-177	8.25E-174	yes	BUB1B	mitotic checkpoint serine/threonine-protein kinase BUB1 beta [Bos taurus]	Cellular Processes	Cell growth and death	ko04110//Cell cycle	K06637	GO:0044422//organelle part;GO:0005694//chromosome;GO:0032991//macromolecular complex;GO:0000775//chromosome, centromeric region;GO:0005737//cytoplasm;GO:0043234//protein complex;GO:0044427//chromosomal part;GO:0044464//cell part;GO:0098687//chromosomal region;GO:0044446//intracellular organelle part;GO:0005623//cell;GO:0043229//intracellular organelle;GO:0043232//intracellular non-membrane-bounde…	GO:0016301//kinase activity;GO:0005488//binding;GO:0036094//small molecule binding;GO:1901363//heterocyclic compound binding;GO:0016740//transferase activity;GO:0003824//catalytic activity;GO:0032549//ribonucleoside binding;GO:0001882//nucleoside binding;GO:0001883//purine nucleoside binding;GO:0016772//transferase activity, transferring phosphorus-containing groups;GO:0097367//carbohydrate deriv…	GO:0006996//organelle organization;GO:0034613//cellular protein localization;GO:0000278//mitotic cell cycle;GO:0044260//cellular macromolecule metabolic process;GO:1902589//single-organism organelle organization;GO:0071840//cellular component organization or biogenesis;GO:0033036//macromolecule localization;GO:0016043//cellular component organization;GO:0043412//macromolecule modification;GO:0022…
ncbi_537127	2264	1269	31.57333333	14.68	-1.104854612	1.88E-126	7.27E-124	yes	KIF4A	chromosome-associated kinesin KIF4A [Bos taurus]	-	-	-	-	GO:0044446//intracellular organelle part;GO:0005875//microtubule associated complex;GO:0043226//organelle;GO:0044422//organelle part;GO:0043232//intracellular non-membrane-bounded organelle;GO:0044464//cell part;GO:0032991//macromolecular complex;GO:0044430//cytoskeletal part;GO:0005856//cytoskeleton;GO:0005622//intracellular;GO:0043234//protein complex;GO:0044424//intracellular part;GO:0043228//…	GO:0008092//cytoskeletal protein binding;GO:0016462//pyrophosphatase activity;GO:0003774//motor activity;GO:0016787//hydrolase activity;GO:0017111//nucleoside-triphosphatase activity;GO:0001882//nucleoside binding;GO:0036094//small molecule binding;GO:1901363//heterocyclic compound binding;GO:0005515//protein binding;GO:0003824//catalytic activity;GO:0097367//carbohydrate derivative binding;GO:00…	GO:0044763//single-organism cellular process;GO:0007017//microtubule-based process;GO:0044699//single-organism process;GO:0009987//cellular process
ncbi_537224	487	1230.666667	5.43	11.39333333	1.069165793	1.42E-74	1.72E-72	yes	Lpin1	PREDICTED: phosphatidate phosphatase LPIN1 isoform X2 [Bos indicus]	Metabolism	Lipid metabolism;Global and Overview	ko01100//Metabolic pathways;ko01110//Biosynthesis of secondary metabolites;ko00564//Glycerophospholipid metabolism;ko00561//Glycerolipid metabolism	K15728	GO:0043234//protein complex;GO:0032991//macromolecular complex;GO:0043227//membrane-bounded organelle;GO:0043229//intracellular organelle;GO:0044464//cell part;GO:0044424//intracellular part;GO:0005623//cell;GO:0043226//organelle;GO:0005622//intracellular;GO:0043231//intracellular membrane-bounded organelle	GO:0000989//transcription factor activity, transcription factor binding;GO:0016788//hydrolase activity, acting on ester bonds;GO:0019899//enzyme binding;GO:0042578//phosphoric ester hydrolase activity;GO:0008134//transcription factor binding;GO:0005515//protein binding;GO:0016791//phosphatase activity;GO:0003824//catalytic activity;GO:0000988//transcription factor activity, protein binding;GO:000…	GO:0006464//cellular protein modification process;GO:0046486//glycerolipid metabolic process;GO:0010467//gene expression;GO:0071840//cellular component organization or biogenesis;GO:0006351//transcription, DNA-templated;GO:0044267//cellular protein metabolic process;GO:0044255//cellular lipid metabolic process;GO:0006629//lipid metabolic process;GO:0032502//developmental process;GO:0044710//singl…
ncbi_537566	351.3333333	153.6666667	6.18	2.236666667	-1.466256572	1.43E-57	1.18E-55	yes	KIF18A	kinesin-like protein KIF18A [Bos taurus]	-	-	-	-	GO:0005875//microtubule associated complex;GO:0044464//cell part;GO:0005876//spindle microtubule;GO:0043229//intracellular organelle;GO:0015630//microtubule cytoskeleton;GO:0044459//plasma membrane part;GO:0043231//intracellular membrane-bounded organelle;GO:0071944//cell periphery;GO:0044425//membrane part;GO:0043226//organelle;GO:0043232//intracellular non-membrane-bounded organelle;GO:0005623/…	GO:0008092//cytoskeletal protein binding;GO:0032549//ribonucleoside binding;GO:0016887//ATPase activity;GO:0008017//microtubule binding;GO:0001883//purine nucleoside binding;GO:0042623//ATPase activity, coupled;GO:0032182//ubiquitin-like protein binding;GO:0017111//nucleoside-triphosphatase activity;GO:0003824//catalytic activity;GO:0001882//nucleoside binding;GO:0032403//protein complex binding;…	GO:0007067//mitotic nuclear division;GO:0044699//single-organism process;GO:0016043//cellular component organization;GO:0007049//cell cycle;GO:0009987//cellular process;GO:0044763//single-organism cellular process;GO:0098813//nuclear chromosome segregation;GO:0071840//cellular component organization or biogenesis;GO:0031109//microtubule polymerization or depolymerization;GO:1902589//single-organi…
ncbi_538131	2.666666667	28.33333333	0.023333333	0.226666667	3.280107919	1.04E-13	1.42E-12	yes	ADAMTS17	PREDICTED: LOW QUALITY PROTEIN: A disintegrin and metalloproteinase with thrombospondin motifs 17 isoform X2 [Bos taurus]	-	-	-	-	GO:0031012//extracellular matrix	GO:0046872//metal ion binding;GO:0046914//transition metal ion binding;GO:0043167//ion binding;GO:0005488//binding;GO:0043169//cation binding	-
ncbi_538151	107.6666667	66.33333333	1.45	0.686666667	-1.078371064	3.24E-09	2.91E-08	yes	KIAA1841	PREDICTED: uncharacterized protein KIAA1841 homolog isoform X1 [Capra hircus]	-	-	-	-	-	-	-
ncbi_538238	2021.666667	1166.666667	55.51333333	26.49333333	-1.067204951	8.05E-104	1.87E-101	yes	PLK1	PREDICTED: serine/threonine-protein kinase PLK1 isoform X2 [Bos indicus]	Cellular Processes;Organismal Systems;Environmental Information Processing	Cell growth and death;Endocrine system;Signal transduction	ko04068//FoxO signaling pathway;ko04110//Cell cycle;ko04114//Oocyte meiosis;ko04914//Progesterone-mediated oocyte maturation	K06631	GO:0005694//chromosome;GO:0000777//condensed chromosome kinetochore;GO:0032991//macromolecular complex;GO:0044454//nuclear chromosome part;GO:0098687//chromosomal region;GO:0000780//condensed nuclear chromosome, centromeric region;GO:0000779//condensed chromosome, centromeric region;GO:0043229//intracellular organelle;GO:0005819//spindle;GO:0031974//membrane-enclosed lumen;GO:0044464//cell part;G…	GO:0019900//kinase binding;GO:0032403//protein complex binding;GO:0016773//phosphotransferase activity, alcohol group as acceptor;GO:0005515//protein binding;GO:0008092//cytoskeletal protein binding;GO:0015631//tubulin binding;GO:0004672//protein kinase activity;GO:0036094//small molecule binding;GO:1901363//heterocyclic compound binding;GO:0019899//enzyme binding;GO:0005488//binding;GO:0097367//…	GO:0000079//regulation of cyclin-dependent protein serine/threonine kinase activity;GO:0006366//transcription from RNA polymerase II promoter;GO:0051338//regulation of transferase activity;GO:0016265//death;GO:0051603//proteolysis involved in cellular protein catabolic process;GO:0034645//cellular macromolecule biosynthetic process;GO:0044237//cellular metabolic process;GO:1901987//regulation of …
ncbi_538402	62.33333333	28.33333333	1.29	0.466666667	-1.466906739	3.86E-12	4.58E-11	yes	FAM81A	PREDICTED: protein FAM81A isoform X1 [Bos taurus]	-	-	-	-	-	-	-
ncbi_538404	10	28	0.096666667	0.233333333	1.271302022	0.000100464	0.000461281	yes	MYOM1	myomesin-1 [Bos taurus]	-	-	-	-	GO:0005623//cell;GO:0043228//non-membrane-bounded organelle;GO:0043292//contractile fiber;GO:0044464//cell part;GO:0031672//A band;GO:0030016//myofibril;GO:0044449//contractile fiber part;GO:0044424//intracellular part;GO:0043232//intracellular non-membrane-bounded organelle;GO:0005737//cytoplasm;GO:0030017//sarcomere;GO:0044444//cytoplasmic part;GO:0005622//intracellular;GO:0043226//organelle;GO…	GO:0005488//binding;GO:0046983//protein dimerization activity;GO:0005515//protein binding	-
ncbi_538433	1.333333333	6.666666667	0.023333333	0.1	2.099535674	0.009453128	0.027481872	yes	ANKRD34A	PREDICTED: ankyrin repeat domain-containing protein 34A [Bos taurus]	-	-	-	-	-	-	-
ncbi_538580	744.6666667	414	11.52	5.393333333	-1.09489161	3.72E-58	3.10E-56	yes	KIAA1524	protein CIP2A [Bos taurus]	-	-	-	-	GO:0016020//membrane	-	-
ncbi_538680	33	14	0.64	0.21	-1.607682577	1.89E-08	1.54E-07	yes	BCL11A	B-cell lymphoma/leukemia 11A isoform 3 [Homo sapiens]	-	-	-	-	GO:0070013//intracellular organelle lumen;GO:0044464//cell part;GO:0044428//nuclear part;GO:0005654//nucleoplasm;GO:0043231//intracellular membrane-bounded organelle;GO:0005622//intracellular;GO:0005623//cell;GO:0031974//membrane-enclosed lumen;GO:0031981//nuclear lumen;GO:0044422//organelle part;GO:0043233//organelle lumen;GO:0044446//intracellular organelle part;GO:0043227//membrane-bounded org…	GO:0003712//transcription cofactor activity;GO:0043169//cation binding;GO:0000989//transcription factor activity, transcription factor binding;GO:0005515//protein binding;GO:0046983//protein dimerization activity;GO:0000988//transcription factor activity, protein binding;GO:0005488//binding;GO:0043167//ion binding	GO:0044087//regulation of cellular component biogenesis;GO:0001558//regulation of cell growth;GO:0007399//nervous system development;GO:0002376//immune system process;GO:0010975//regulation of neuron projection development;GO:0007275//multicellular organism development;GO:0036211//protein modification process;GO:0002521//leukocyte differentiation;GO:0060255//regulation of macromolecule metabolic …
ncbi_538745	12.66666667	37.66666667	0.2	0.526666667	1.396890153	2.80E-06	1.67E-05	yes	GJC2	gap junction gamma-2 protein [Bos taurus]	-	-	-	-	GO:0005921//gap junction;GO:0044464//cell part;GO:0005623//cell;GO:0016020//membrane;GO:0031224//intrinsic component of membrane;GO:0030054//cell junction;GO:0044425//membrane part;GO:0005911//cell-cell junction	-	GO:0009987//cellular process;GO:0050896//response to stimulus;GO:0007154//cell communication;GO:0042221//response to chemical;GO:0044699//single-organism process;GO:0044763//single-organism cellular process
ncbi_538835	117.6666667	342	1.766666667	4.28	1.276580938	5.27E-37	2.36E-35	yes	ARHGAP30	rho GTPase-activating protein 30 [Bos taurus]	-	-	-	-	GO:0005622//intracellular;GO:0005737//cytoplasm;GO:0043229//intracellular organelle;GO:0043227//membrane-bounded organelle;GO:0044464//cell part;GO:0005623//cell;GO:0044424//intracellular part;GO:0043231//intracellular membrane-bounded organelle;GO:0043226//organelle;GO:0044444//cytoplasmic part	GO:0008047//enzyme activator activity;GO:0030234//enzyme regulator activity;GO:0098772//molecular function regulator	GO:0044763//single-organism cellular process;GO:0050794//regulation of cellular process;GO:0007165//signal transduction;GO:0023052//signaling;GO:0007154//cell communication;GO:0050789//regulation of biological process;GO:0065007//biological regulation;GO:0035556//intracellular signal transduction;GO:0044700//single organism signaling;GO:0009987//cellular process;GO:0050896//response to stimulus;G…
ncbi_538949	436.3333333	243	8	3.703333333	-1.111175589	7.83E-35	3.26E-33	yes	ESCO2	N-acetyltransferase ESCO2 [Bos taurus]	-	-	-	-	-	-	GO:0036211//protein modification process;GO:0019538//protein metabolic process;GO:0044260//cellular macromolecule metabolic process;GO:0043170//macromolecule metabolic process;GO:0044249//cellular biosynthetic process;GO:0044267//cellular protein metabolic process;GO:1901576//organic substance biosynthetic process;GO:0009058//biosynthetic process;GO:0034645//cellular macromolecule biosynthetic pr…
ncbi_539079	1	6	0.013333333	0.093333333	2.807354922	0.006239228	0.018948507	yes	GREM1	PREDICTED: gremlin-1 isoform X2 [Ovis aries musimon]	-	-	-	-	GO:0005623//cell;GO:0044464//cell part;GO:0044421//extracellular region part;GO:0005576//extracellular region	GO:0005126//cytokine receptor binding;GO:0030295//protein kinase activator activity;GO:0098772//molecular function regulator;GO:0019207//kinase regulator activity;GO:0008047//enzyme activator activity;GO:0019209//kinase activator activity;GO:0005102//receptor binding;GO:0030234//enzyme regulator activity;GO:0070851//growth factor receptor binding;GO:0005488//binding;GO:0005172//vascular endotheli…	GO:0048736//appendage development;GO:1904589//regulation of protein import;GO:0048523//negative regulation of cellular process;GO:0002064//epithelial cell development;GO:0010562//positive regulation of phosphorus metabolic process;GO:0001952//regulation of cell-matrix adhesion;GO:0010033//response to organic substance;GO:0010469//regulation of receptor activity;GO:0007165//signal transduction;GO:…
ncbi_539217	2508.666667	1340.666667	31.03333333	13.61333333	-1.188798302	6.00E-69	6.29E-67	yes	SMC2	PREDICTED: structural maintenance of chromosomes protein 2 [Bos taurus]	-	-	-	-	GO:0043232//intracellular non-membrane-bounded organelle;GO:0043231//intracellular membrane-bounded organelle;GO:0005623//cell;GO:0043229//intracellular organelle;GO:0005694//chromosome;GO:0043226//organelle;GO:0044424//intracellular part;GO:0044464//cell part;GO:0043228//non-membrane-bounded organelle;GO:0005622//intracellular;GO:0043227//membrane-bounded organelle;GO:0000793//condensed chromoso…	GO:0097367//carbohydrate derivative binding;GO:0032550//purine ribonucleoside binding;GO:0005488//binding;GO:0036094//small molecule binding;GO:0046983//protein dimerization activity;GO:0005515//protein binding;GO:0001883//purine nucleoside binding;GO:1901363//heterocyclic compound binding;GO:0097159//organic cyclic compound binding;GO:0001882//nucleoside binding;GO:0032549//ribonucleoside binding	GO:0006323//DNA packaging;GO:0016043//cellular component organization;GO:0048285//organelle fission;GO:0044763//single-organism cellular process;GO:0000070//mitotic sister chromatid segregation;GO:0044699//single-organism process;GO:0071840//cellular component organization or biogenesis;GO:0007067//mitotic nuclear division;GO:0000278//mitotic cell cycle;GO:0000280//nuclear division;GO:1903047//mi…
ncbi_539238	0.666666667	5.666666667	0.006666667	0.033333333	2.321928095	0.002620696	0.008784656	yes	Ank2	PREDICTED: ankyrin-2 isoform X3 [Ovis aries musimon]	-	-	-	-	-	-	-
ncbi_539374	558.3333333	1471	10.55333333	23.08666667	1.129361132	2.66E-109	7.10E-107	yes	FAM43A	PREDICTED: protein FAM43A [Bos taurus]	-	-	-	-	-	-	-
ncbi_539471	139.3333333	82.33333333	2.233333333	1.11	-1.008638918	1.18E-14	1.75E-13	yes	MORC4	PREDICTED: MORC family CW-type zinc finger protein 4 isoform X2 [Bos taurus]	-	-	-	-	-	GO:0005488//binding;GO:0043169//cation binding;GO:0046872//metal ion binding;GO:0046914//transition metal ion binding;GO:0043167//ion binding	-
ncbi_539758	46.33333333	115.3333333	0.296666667	0.626666667	1.078855421	9.31E-12	1.07E-10	yes	ZFHX2	PREDICTED: zinc finger homeobox protein 2 isoform X1 [Bos taurus]	-	-	-	-	GO:0043226//organelle;GO:0043231//intracellular membrane-bounded organelle;GO:0043227//membrane-bounded organelle;GO:0044464//cell part;GO:0005623//cell;GO:0043229//intracellular organelle;GO:0005622//intracellular;GO:0044424//intracellular part	GO:0001071//nucleic acid binding transcription factor activity;GO:0097159//organic cyclic compound binding;GO:0046914//transition metal ion binding;GO:1901363//heterocyclic compound binding;GO:0005488//binding;GO:0003677//DNA binding;GO:0046872//metal ion binding;GO:0043167//ion binding;GO:0003676//nucleic acid binding;GO:0043169//cation binding	GO:1901576//organic substance biosynthetic process;GO:0009987//cellular process;GO:0008152//metabolic process;GO:0071704//organic substance metabolic process;GO:0006725//cellular aromatic compound metabolic process;GO:0019438//aromatic compound biosynthetic process;GO:0043170//macromolecule metabolic process;GO:0034645//cellular macromolecule biosynthetic process;GO:0044237//cellular metabolic pr…
ncbi_539945	10.33333333	27.66666667	0.403333333	0.923333333	1.194878929	0.000279898	0.001178561	yes	ITGB1BP2	integrin beta-1-binding protein 2 [Bos taurus]	-	-	-	-	GO:0005623//cell;GO:0031674//I band;GO:0043229//intracellular organelle;GO:0030016//myofibril;GO:0005737//cytoplasm;GO:0030017//sarcomere;GO:0044449//contractile fiber part;GO:0044422//organelle part;GO:0044464//cell part;GO:0043292//contractile fiber;GO:0043228//non-membrane-bounded organelle;GO:0005622//intracellular;GO:0044444//cytoplasmic part;GO:0044424//intracellular part;GO:0043232//intrac…	GO:0043167//ion binding;GO:0043169//cation binding;GO:0046914//transition metal ion binding;GO:0046872//metal ion binding;GO:0005488//binding	-
ncbi_540142	3.666666667	11	0.163333333	0.423333333	1.373974843	0.01157161	0.032710427	yes	FOXS1	TPA: forkhead box S1 [Bos taurus]	-	-	-	-	-	-	-
ncbi_540175	22	99	0.683333333	2.46	1.847996907	3.72E-19	7.62E-18	yes	GPRIN2	G protein-regulated inducer of neurite outgrowth 2 [Bos taurus]	-	-	-	-	-	-	-
ncbi_540206	349.6666667	197.3333333	6.553333333	3.143333333	-1.059933646	1.46E-36	6.39E-35	yes	MASTL	serine/threonine-protein kinase greatwall [Bos taurus]	-	-	-	-	GO:0043226//organelle;GO:0043231//intracellular membrane-bounded organelle;GO:0005623//cell;GO:0005622//intracellular;GO:0043228//non-membrane-bounded organelle;GO:0044430//cytoskeletal part;GO:0043229//intracellular organelle;GO:0044446//intracellular organelle part;GO:0015630//microtubule cytoskeleton;GO:0044424//intracellular part;GO:0005856//cytoskeleton;GO:0005815//microtubule organizing cen…	GO:0097367//carbohydrate derivative binding;GO:0001882//nucleoside binding;GO:0019902//phosphatase binding;GO:0016772//transferase activity, transferring phosphorus-containing groups;GO:0032549//ribonucleoside binding;GO:0016301//kinase activity;GO:0003824//catalytic activity;GO:0097159//organic cyclic compound binding;GO:0005515//protein binding;GO:0001883//purine nucleoside binding;GO:0016740//…	GO:0031399//regulation of protein modification process;GO:0045936//negative regulation of phosphate metabolic process;GO:0006464//cellular protein modification process;GO:0006950//response to stress;GO:0065007//biological regulation;GO:0007049//cell cycle;GO:1903047//mitotic cell cycle process;GO:0051336//regulation of hydrolase activity;GO:0032269//negative regulation of cellular protein metabol…
ncbi_540236	410.18	1034.17	12.01333333	25.17333333	1.067259754	4.09E-74	4.85E-72	yes	Tubb4a	tubulin beta-4A chain isoform 2 [Homo sapiens]	Cellular Processes	Cellular commiunity;Transport and catabolism	ko04145//Phagosome;ko04540//Gap junction	K07375	GO:0005622//intracellular;GO:0044422//organelle part;GO:0043231//intracellular membrane-bounded organelle;GO:0043229//intracellular organelle;GO:0043227//membrane-bounded organelle;GO:0005737//cytoplasm;GO:0044424//intracellular part;GO:0005813//centrosome;GO:0042995//cell projection;GO:0043005//neuron projection;GO:0097458//neuron part;GO:0043226//organelle;GO:0044297//cell body;GO:0044446//intr…	GO:0017111//nucleoside-triphosphatase activity;GO:0003824//catalytic activity;GO:0097367//carbohydrate derivative binding;GO:0001882//nucleoside binding;GO:0016462//pyrophosphatase activity;GO:0016818//hydrolase activity, acting on acid anhydrides, in phosphorus-containing anhydrides;GO:0005488//binding;GO:1901363//heterocyclic compound binding;GO:0097159//organic cyclic compound binding;GO:00325…	GO:0009154//purine ribonucleotide catabolic process;GO:0007017//microtubule-based process;GO:0031023//microtubule organizing center organization;GO:0044237//cellular metabolic process;GO:1901564//organonitrogen compound metabolic process;GO:0044710//single-organism metabolic process;GO:0007049//cell cycle;GO:0006796//phosphate-containing compound metabolic process;GO:0044248//cellular catabolic p…
ncbi_540263	16	8	0.28	0.116666667	-1.263034406	0.002411313	0.008173822	yes	10-Mar	probable E3 ubiquitin-protein ligase MARCH10 [Bos taurus]	-	-	-	-	-	-	-
ncbi_540455	928.6666667	498.3333333	36.91	16.32333333	-1.177076042	1.17E-63	1.09E-61	yes	FAM64A	protein FAM64A [Bos taurus]	-	-	-	-	GO:0005623//cell;GO:0043231//intracellular membrane-bounded organelle;GO:0031974//membrane-enclosed lumen;GO:0044428//nuclear part;GO:0043233//organelle lumen;GO:0043229//intracellular organelle;GO:0044424//intracellular part;GO:0043226//organelle;GO:0044446//intracellular organelle part;GO:0044464//cell part;GO:0070013//intracellular organelle lumen;GO:0044422//organelle part;GO:0005622//intrace…	-	GO:0044699//single-organism process;GO:0044763//single-organism cellular process;GO:0007049//cell cycle;GO:0000278//mitotic cell cycle;GO:0009987//cellular process
ncbi_540682	5.85	17.24666667	0.18	0.436666667	1.278535499	0.001915875	0.006659674	yes	Phkg1	Phosphorylase b kinase gamma catalytic chain, skeletal muscle isoform, partial [Bos mutus]	Environmental Information Processing;Organismal Systems	Signal transduction;Endocrine system	ko04020//Calcium signaling pathway;ko04910//Insulin signaling pathway;ko04922//Glucagon signaling pathway	K00871	GO:0044424//intracellular part;GO:0044464//cell part;GO:0005622//intracellular;GO:0005623//cell;GO:0005737//cytoplasm;GO:0044444//cytoplasmic part	GO:0097159//organic cyclic compound binding;GO:1901363//heterocyclic compound binding;GO:0016772//transferase activity, transferring phosphorus-containing groups;GO:0004674//protein serine/threonine kinase activity;GO:0032549//ribonucleoside binding;GO:0001883//purine nucleoside binding;GO:0016740//transferase activity;GO:0032550//purine ribonucleoside binding;GO:0016773//phosphotransferase activ…	GO:0044699//single-organism process;GO:0071704//organic substance metabolic process;GO:0005977//glycogen metabolic process;GO:0006091//generation of precursor metabolites and energy;GO:0044267//cellular protein metabolic process;GO:0044042//glucan metabolic process;GO:0044723//single-organism carbohydrate metabolic process;GO:0006464//cellular protein modification process;GO:0005975//carbohydrate…
ncbi_540737	711	405	31.51666667	14.76	-1.094422236	1.02E-50	7.02E-49	yes	PAF	PCNA-associated factor [Bos taurus]	-	-	-	-	-	GO:0097367//carbohydrate derivative binding;GO:0032550//purine ribonucleoside binding;GO:0001882//nucleoside binding;GO:0036094//small molecule binding;GO:0097159//organic cyclic compound binding;GO:0001883//purine nucleoside binding;GO:1901363//heterocyclic compound binding;GO:0032549//ribonucleoside binding;GO:0005488//binding	-
ncbi_540874	786.3333333	424.3333333	18.66	8.39	-1.15320627	1.27E-86	2.07E-84	yes	DEPDC1B	DEP domain-containing protein 1B [Bos taurus]	-	-	-	-	GO:0044464//cell part;GO:0005623//cell	-	GO:0050794//regulation of cellular process;GO:0009987//cellular process;GO:0051716//cellular response to stimulus;GO:0044700//single organism signaling;GO:0050789//regulation of biological process;GO:0019222//regulation of metabolic process;GO:0043087//regulation of GTPase activity;GO:0044763//single-organism cellular process;GO:0007154//cell communication;GO:0007165//signal transduction;GO:00650…
ncbi_540969	333.3333333	190	6.143333333	2.92	-1.073053296	8.29E-33	3.21E-31	yes	DNA2	RecName: Full=DNA replication ATP-dependent helicase/nuclease DNA2; AltName: Full=DNA replication ATP-dependent helicase-like homolog; Includes: RecName: Full=DNA replication nuclease DNA2; Includes: RecName: Full=DNA replication ATP-dependent helicase DNA2	Genetic Information Processing	Replication and repair	ko03030//DNA replication	K10742	GO:0043227//membrane-bounded organelle;GO:0044424//intracellular part;GO:0043233//organelle lumen;GO:0005622//intracellular;GO:0005739//mitochondrion;GO:0044446//intracellular organelle part;GO:0070013//intracellular organelle lumen;GO:0044429//mitochondrial part;GO:0044444//cytoplasmic part;GO:0005737//cytoplasm;GO:0043226//organelle;GO:0005623//cell;GO:0043231//intracellular membrane-bounded or…	GO:0032550//purine ribonucleoside binding;GO:0032549//ribonucleoside binding;GO:0043167//ion binding;GO:0003678//DNA helicase activity;GO:0051536//iron-sulfur cluster binding;GO:0001883//purine nucleoside binding;GO:0016888//endodeoxyribonuclease activity, producing 5'-phosphomonoesters;GO:0004386//helicase activity;GO:0051540//metal cluster binding;GO:0004536//deoxyribonuclease activity;GO:00971…	GO:0006725//cellular aromatic compound metabolic process;GO:1901360//organic cyclic compound metabolic process;GO:0009987//cellular process;GO:0044249//cellular biosynthetic process;GO:0006261//DNA-dependent DNA replication;GO:0044699//single-organism process;GO:0009058//biosynthetic process;GO:1901292//nucleoside phosphate catabolic process;GO:1901361//organic cyclic compound catabolic process;G…
ncbi_541078	44.33333333	25.33333333	0.78	0.37	-1.075948853	2.58E-06	1.55E-05	yes	MAT1A	TPA: S-adenosylmethionine synthase isoform type-1 [Bos taurus]	Metabolism	Global and Overview;Amino acid metabolism	ko01100//Metabolic pathways;ko01110//Biosynthesis of secondary metabolites;ko01230//Biosynthesis of amino acids;ko00270//Cysteine and methionine metabolism	K00789	-	GO:0032549//ribonucleoside binding;GO:0043169//cation binding;GO:0001883//purine nucleoside binding;GO:0005488//binding;GO:0016765//transferase activity, transferring alkyl or aryl (other than methyl) groups;GO:0097367//carbohydrate derivative binding;GO:0036094//small molecule binding;GO:1901363//heterocyclic compound binding;GO:0032550//purine ribonucleoside binding;GO:0016740//transferase acti…	GO:0009987//cellular process;GO:0006732//coenzyme metabolic process;GO:0009058//biosynthetic process;GO:0044237//cellular metabolic process;GO:0051186//cofactor metabolic process;GO:0044249//cellular biosynthetic process;GO:0051188//cofactor biosynthetic process;GO:0009108//coenzyme biosynthetic process;GO:0008152//metabolic process
ncbi_541135	516	279.3333333	6.106666667	2.676666667	-1.189947611	1.40E-31	5.13E-30	yes	KIF15	kinesin-like protein KIF15 [Bos taurus]	-	-	-	-	GO:0005875//microtubule associated complex;GO:0044422//organelle part;GO:0043226//organelle;GO:0044424//intracellular part;GO:0005856//cytoskeleton;GO:0044446//intracellular organelle part;GO:0043232//intracellular non-membrane-bounded organelle;GO:0044464//cell part;GO:0044430//cytoskeletal part;GO:0043229//intracellular organelle;GO:0005622//intracellular;GO:0005623//cell;GO:0015630//microtubul…	GO:0015631//tubulin binding;GO:0097159//organic cyclic compound binding;GO:0032549//ribonucleoside binding;GO:1901363//heterocyclic compound binding;GO:0001883//purine nucleoside binding;GO:0008092//cytoskeletal protein binding;GO:0097367//carbohydrate derivative binding;GO:0032550//purine ribonucleoside binding;GO:0001882//nucleoside binding;GO:0005515//protein binding;GO:0005488//binding;GO:003…	GO:0007017//microtubule-based process;GO:0044699//single-organism process;GO:0044763//single-organism cellular process;GO:0009987//cellular process
ncbi_541158	11.66666667	27	0.313333333	0.633333333	1.015266757	0.003437806	0.011211496	yes	GDAP1L1	ganglioside-induced differentiation-associated protein 1-like 1 [Bos taurus]	-	-	-	-	-	-	-
ncbi_541250	389	228	14.73666667	6.933333333	-1.087789206	3.27E-39	1.60E-37	yes	PSRC1	proline/serine-rich coiled-coil protein 1 [Bos taurus]	-	-	-	-	GO:0043226//organelle;GO:0005737//cytoplasm;GO:0043228//non-membrane-bounded organelle;GO:0005819//spindle;GO:0044444//cytoplasmic part;GO:0044422//organelle part;GO:0005623//cell;GO:0044464//cell part;GO:0015630//microtubule cytoskeleton;GO:0044446//intracellular organelle part;GO:0044430//cytoskeletal part;GO:0043232//intracellular non-membrane-bounded organelle;GO:0005856//cytoskeleton;GO:0044…	GO:0008092//cytoskeletal protein binding;GO:0005488//binding;GO:0015631//tubulin binding;GO:0005515//protein binding	GO:0051128//regulation of cellular component organization;GO:0051130//positive regulation of cellular component organization;GO:0097659//nucleic acid-templated transcription;GO:1902589//single-organism organelle organization;GO:0007049//cell cycle;GO:0034654//nucleobase-containing compound biosynthetic process;GO:0050794//regulation of cellular process;GO:0031110//regulation of microtubule polyme…
ncbi_541302	14.66666667	6.333333333	0.313333333	0.113333333	-1.46712601	0.000322407	0.001338544	yes	CYP2R1	vitamin D 25-hydroxylase [Bos taurus]	Metabolism	Global and Overview;Lipid metabolism	ko01100//Metabolic pathways;ko00100//Steroid biosynthesis	K07419	GO:0043227//membrane-bounded organelle;GO:0043229//intracellular organelle;GO:0043231//intracellular membrane-bounded organelle;GO:0044424//intracellular part;GO:0044464//cell part;GO:0005623//cell;GO:0043226//organelle;GO:0005622//intracellular	GO:0004497//monooxygenase activity;GO:0043169//cation binding;GO:0016709//oxidoreductase activity, acting on paired donors, with incorporation or reduction of molecular oxygen, NAD(P)H as one donor, and incorporation of one atom of oxygen;GO:0005488//binding;GO:0046914//transition metal ion binding;GO:0003824//catalytic activity;GO:0043167//ion binding;GO:0046872//metal ion binding;GO:1901363//he…	GO:0006775//fat-soluble vitamin metabolic process;GO:0006694//steroid biosynthetic process;GO:0042362//fat-soluble vitamin biosynthetic process;GO:0042221//response to chemical;GO:1901362//organic cyclic compound biosynthetic process;GO:0044711//single-organism biosynthetic process;GO:0008610//lipid biosynthetic process;GO:0044283//small molecule biosynthetic process;GO:1901615//organic hydroxy c…
ncbi_613318	213	110.6666667	7.91	3.39	-1.222392421	1.84E-26	5.51E-25	yes	CDCA5	TPA: cell division cycle associated 5 [Bos taurus]	-	-	-	-	GO:0044464//cell part;GO:0000785//chromatin;GO:0043226//organelle;GO:0043232//intracellular non-membrane-bounded organelle;GO:0005622//intracellular;GO:0043229//intracellular organelle;GO:0000793//condensed chromosome;GO:0044427//chromosomal part;GO:0044422//organelle part;GO:0044446//intracellular organelle part;GO:0005694//chromosome;GO:0043228//non-membrane-bounded organelle;GO:0005623//cell;G…	-	GO:0006950//response to stress;GO:0007049//cell cycle;GO:0007067//mitotic nuclear division;GO:0044237//cellular metabolic process;GO:0007063//regulation of sister chromatid cohesion;GO:0009987//cellular process;GO:0000278//mitotic cell cycle;GO:0071840//cellular component organization or biogenesis;GO:0044238//primary metabolic process;GO:0010564//regulation of cell cycle process;GO:0050794//regu…
ncbi_613414	120.3366667	892.78	17.36666667	106.2166667	2.612617383	6.78E-167	5.51E-164	yes	TRH	thyrotropin releasing hormone precursor [Bos taurus]	Environmental Information Processing	Signaling molecules and interaction	ko04080//Neuroactive ligand-receptor interaction	K05253	-	-	GO:0023052//signaling;GO:0007626//locomotory behavior;GO:0050896//response to stimulus;GO:0044699//single-organism process;GO:0007165//signal transduction;GO:0009987//cellular process;GO:0044708//single-organism behavior;GO:0032501//multicellular organismal process;GO:0007610//behavior;GO:0050789//regulation of biological process;GO:0044707//single-multicellular organism process;GO:0008344//adult…
ncbi_613549	45.53	109.1233333	2.833333333	5.733333333	1.016873819	1.53E-09	1.42E-08	yes	VGLL1	PREDICTED: transcription cofactor vestigial-like protein 1 [Bos taurus]	-	-	-	-	-	-	-
ncbi_613597	0.666666667	4.683333333	0.006666667	0.05	2.906890596	0.014674802	0.04014799	yes	FBXO40	F-box only protein 40 [Bos taurus]	-	-	-	-	GO:0044464//cell part;GO:0005856//cytoskeleton;GO:0044430//cytoskeletal part;GO:0005815//microtubule organizing center;GO:0043226//organelle;GO:0043232//intracellular non-membrane-bounded organelle;GO:0043227//membrane-bounded organelle;GO:0005622//intracellular;GO:0015630//microtubule cytoskeleton;GO:0043228//non-membrane-bounded organelle;GO:0043229//intracellular organelle;GO:0043231//intracel…	GO:0043167//ion binding;GO:0046872//metal ion binding;GO:0046914//transition metal ion binding;GO:0043169//cation binding;GO:0005488//binding	GO:0006464//cellular protein modification process;GO:0070647//protein modification by small protein conjugation or removal;GO:0030154//cell differentiation;GO:0044767//single-organism developmental process;GO:0044699//single-organism process;GO:0048869//cellular developmental process;GO:0044267//cellular protein metabolic process;GO:0009987//cellular process;GO:0032446//protein modification by sm…
ncbi_613667	9	33.33333333	0.523333333	1.566666667	1.581896198	4.05E-07	2.75E-06	yes	CXCL1	TPA: chemokine (C-X-C motif) ligand 2 [Bos taurus]	Organismal Systems;Environmental Information Processing	Signal transduction;Immune system;Signaling molecules and interaction	ko04060//Cytokine-cytokine receptor interaction;ko04062//Chemokine signaling pathway;ko04668//TNF signaling pathway	K05505	-	GO:0005102//receptor binding;GO:0005488//binding;GO:0005515//protein binding;GO:0005125//cytokine activity	GO:0009605//response to external stimulus;GO:0002376//immune system process;GO:0042221//response to chemical;GO:0050896//response to stimulus;GO:0040011//locomotion;GO:0042330//taxis;GO:0006935//chemotaxis
ncbi_613741	7	21.66666667	0.113333333	0.313333333	1.46712601	0.000129738	0.000583659	yes	MYOZ3	myozenin-3 [Bos taurus]	-	-	-	-	-	-	-
ncbi_613849	0.666666667	5.666666667	0.013333333	0.1	2.906890596	0.002012473	0.00695825	yes	COL13A1	collagen alpha-1(XIII) chain [Bos taurus]	Organismal Systems	Digestive system	ko04974//Protein digestion and absorption	K16617	GO:0030054//cell junction	GO:0005488//binding;GO:0097367//carbohydrate derivative binding;GO:0005539//glycosaminoglycan binding	GO:0007155//cell adhesion;GO:0001503//ossification;GO:0098602//single organism cell adhesion;GO:0044707//single-multicellular organism process;GO:0032501//multicellular organismal process;GO:0044699//single-organism process;GO:0031589//cell-substrate adhesion;GO:0022610//biological adhesion;GO:0036075//replacement ossification
ncbi_613898	1311.736667	690.1766667	37.7	16.53333333	-1.189186904	6.84E-126	2.59E-123	yes	CENPA	histone H3-like centromeric protein A [Bos taurus]	-	-	-	-	GO:0005622//intracellular;GO:0044446//intracellular organelle part;GO:0070013//intracellular organelle lumen;GO:0000228//nuclear chromosome;GO:0043227//membrane-bounded organelle;GO:0043228//non-membrane-bounded organelle;GO:0044422//organelle part;GO:0043231//intracellular membrane-bounded organelle;GO:0043229//intracellular organelle;GO:0000775//chromosome, centromeric region;GO:0044428//nuclea…	GO:0003676//nucleic acid binding;GO:0046983//protein dimerization activity;GO:1901363//heterocyclic compound binding;GO:0097159//organic cyclic compound binding;GO:0005488//binding;GO:0005515//protein binding	GO:0034508//centromere complex assembly;GO:0034728//nucleosome organization;GO:0065003//macromolecular complex assembly;GO:0033036//macromolecule localization;GO:0006996//organelle organization;GO:0044085//cellular component biogenesis;GO:0034502//protein localization to chromosome;GO:0043933//macromolecular complex subunit organization;GO:0034613//cellular protein localization;GO:0008104//protei…
ncbi_614006	0.333333333	3.333333333	0.013333333	0.1	2.906890596	0.018709949	0.049561851	yes	QtsA-15013	PREDICTED: uncharacterized protein C9orf43 homolog isoform X4 [Bos taurus]	-	-	-	-	-	-	-
ncbi_614027	11.66666667	30.66666667	0.453333333	1.05	1.211745177	0.000148319	0.000660851	yes	SIRT3	NAD-dependent protein deacetylase sirtuin-3, mitochondrial [Bos taurus]	-	-	-	-	-	GO:0016811//hydrolase activity, acting on carbon-nitrogen (but not peptide) bonds, in linear amides;GO:0033558//protein deacetylase activity;GO:0046872//metal ion binding;GO:0043168//anion binding;GO:0003824//catalytic activity;GO:0005488//binding;GO:0000166//nucleotide binding;GO:0016810//hydrolase activity, acting on carbon-nitrogen (but not peptide) bonds;GO:0046914//transition metal ion bindi…	GO:0044763//single-organism cellular process;GO:0043170//macromolecule metabolic process;GO:0035601//protein deacylation;GO:0019538//protein metabolic process;GO:0071704//organic substance metabolic process;GO:0008152//metabolic process;GO:0006464//cellular protein modification process;GO:0015980//energy derivation by oxidation of organic compounds;GO:0098732//macromolecule deacylation;GO:0036211…
ncbi_614056	420.6666667	223	7.943333333	3.46	-1.198972508	1.89E-32	7.22E-31	yes	SGOL1	TPA: shugoshin-like 1 [Bos taurus]	Cellular Processes	Cell growth and death	ko04114//Oocyte meiosis	K11580	GO:0044427//chromosomal part;GO:0031974//membrane-enclosed lumen;GO:0044464//cell part;GO:0043233//organelle lumen;GO:0005815//microtubule organizing center;GO:0043231//intracellular membrane-bounded organelle;GO:0044428//nuclear part;GO:0005819//spindle;GO:0043228//non-membrane-bounded organelle;GO:0000793//condensed chromosome;GO:0005622//intracellular;GO:0070013//intracellular organelle lumen;…	-	GO:0016043//cellular component organization;GO:0071840//cellular component organization or biogenesis;GO:0006996//organelle organization;GO:0007059//chromosome segregation;GO:1902589//single-organism organelle organization;GO:0007010//cytoskeleton organization;GO:0051297//centrosome organization;GO:0009987//cellular process;GO:0000226//microtubule cytoskeleton organization;GO:0031023//microtubule…
ncbi_614115	12	31.33333333	0.083333333	0.19	1.189033824	0.000133128	0.00059775	yes	SRRM4	PREDICTED: serine/arginine repetitive matrix protein 4 [Bos taurus]	-	-	-	-	GO:0043231//intracellular membrane-bounded organelle;GO:0043229//intracellular organelle;GO:0005623//cell;GO:0005622//intracellular;GO:0043227//membrane-bounded organelle;GO:0044464//cell part;GO:0044424//intracellular part;GO:0043226//organelle	GO:0044822//poly(A) RNA binding;GO:0003723//RNA binding;GO:1901363//heterocyclic compound binding;GO:0005488//binding;GO:0003676//nucleic acid binding;GO:0097159//organic cyclic compound binding	GO:0044237//cellular metabolic process;GO:0048856//anatomical structure development;GO:0007600//sensory perception;GO:0008152//metabolic process;GO:0050954//sensory perception of mechanical stimulus;GO:0034641//cellular nitrogen compound metabolic process;GO:0044699//single-organism process;GO:0046483//heterocycle metabolic process;GO:0009987//cellular process;GO:0032502//developmental process;GO…
ncbi_614416	6.05	23.18333333	0.24	0.756666667	1.656623486	1.05E-05	5.71E-05	yes	Cspg5	PREDICTED: chondroitin sulfate proteoglycan 5 [Bos taurus]	-	-	-	-	-	-	GO:0023052//signaling;GO:0009987//cellular process;GO:0044763//single-organism cellular process;GO:0044700//single organism signaling;GO:0007267//cell-cell signaling;GO:0099537//trans-synaptic signaling;GO:0099536//synaptic signaling;GO:0007154//cell communication;GO:0007268//synaptic transmission;GO:0044699//single-organism process
ncbi_614434	742.6666667	437	40.06333333	19.51	-1.038068683	1.80E-43	9.90E-42	yes	CDCA3	cell division cycle-associated protein 3 [Bos taurus]	-	-	-	-	-	-	-
ncbi_614562	3.666666667	11	0.1	0.263333333	1.396890153	0.011825474	0.033312177	yes	CPN2	carboxypeptidase N subunit 2 precursor [Bos taurus]	-	-	-	-	-	-	-
ncbi_614711	0	3.503333333	0.001	0.363333333	8.505149919	0.006251695	0.018975733	yes	MRPL33	39S ribosomal protein L33, mitochondrial [Bos taurus]	Genetic Information Processing	Translation	ko03010//Ribosome	K02913	GO:0043227//membrane-bounded organelle;GO:0032991//macromolecular complex;GO:0005622//intracellular;GO:0043231//intracellular membrane-bounded organelle;GO:0043226//organelle;GO:1990904//ribonucleoprotein complex;GO:0044464//cell part;GO:0005623//cell;GO:0044424//intracellular part;GO:0043229//intracellular organelle;GO:0030529//intracellular ribonucleoprotein complex	-	GO:0008152//metabolic process;GO:0043170//macromolecule metabolic process;GO:0010467//gene expression;GO:0071704//organic substance metabolic process
ncbi_614839	9.333333333	24.33333333	0.19	0.433333333	1.189477799	0.000712082	0.002743998	yes	Foxd2	PREDICTED: forkhead box protein D2 [Ovis aries musimon]	-	-	-	-	-	-	-
ncbi_615030	11.66666667	4.666666667	0.446666667	0.136666667	-1.708537186	0.001614428	0.005715727	yes	IL15RA	PREDICTED: interleukin-15 receptor subunit alpha isoform X2 [Bos taurus]	Environmental Information Processing;Organismal Systems	Signal transduction;Immune system;Signaling molecules and interaction	ko04060//Cytokine-cytokine receptor interaction;ko04630//Jak-STAT signaling pathway;ko04672//Intestinal immune network for IgA production	K05074	GO:0031982//vesicle;GO:0043226//organelle	-	GO:0048869//cellular developmental process;GO:0044707//single-multicellular organism process;GO:0044699//single-organism process;GO:0048856//anatomical structure development;GO:0048513//animal organ development;GO:0030154//cell differentiation;GO:0002520//immune system development;GO:0001775//cell activation;GO:0048534//hematopoietic or lymphoid organ development;GO:0044763//single-organism cellu…
ncbi_615043	237.6266667	133.8366667	18.58333333	8.78	-1.081716459	6.20E-18	1.19E-16	yes	Hist1h2bc	histone H2B type 1-like [Microcebus murinus]	-	-	-	-	GO:0032991//macromolecular complex;GO:0044428//nuclear part;GO:0005623//cell;GO:0043233//organelle lumen;GO:0044421//extracellular region part;GO:0043229//intracellular organelle;GO:0043227//membrane-bounded organelle;GO:0005622//intracellular;GO:0043228//non-membrane-bounded organelle;GO:0031982//vesicle;GO:0031974//membrane-enclosed lumen;GO:0044422//organelle part;GO:0005694//chromosome;GO:004…	GO:0005488//binding;GO:0005515//protein binding;GO:0003676//nucleic acid binding;GO:0097159//organic cyclic compound binding;GO:0046983//protein dimerization activity;GO:1901363//heterocyclic compound binding	GO:0043933//macromolecular complex subunit organization;GO:0051707//response to other organism;GO:0009987//cellular process;GO:0042742//defense response to bacterium;GO:0006952//defense response;GO:0009605//response to external stimulus;GO:0098542//defense response to other organism;GO:0034728//nucleosome organization;GO:0006996//organelle organization;GO:0050896//response to stimulus;GO:0051276/…
ncbi_615481	21	10.33333333	0.193333333	0.08	-1.273018494	0.000358102	0.001472076	yes	KLHL32	PREDICTED: kelch-like protein 32 isoform X1 [Bos taurus]	-	-	-	-	-	-	-
ncbi_615510	781	428.66	18.37	7.483333333	-1.295598682	2.97E-66	2.98E-64	yes	PARPBP	PREDICTED: PCNA-interacting partner [Bos taurus]	-	-	-	-	GO:0005694//chromosome;GO:0043231//intracellular membrane-bounded organelle;GO:0043229//intracellular organelle;GO:0043232//intracellular non-membrane-bounded organelle;GO:0043228//non-membrane-bounded organelle;GO:0044424//intracellular part;GO:0044464//cell part;GO:0044427//chromosomal part;GO:0043227//membrane-bounded organelle;GO:0044422//organelle part;GO:0005623//cell;GO:0044446//intracellu…	GO:0097159//organic cyclic compound binding;GO:1901363//heterocyclic compound binding;GO:0005488//binding;GO:0003676//nucleic acid binding	GO:0000018//regulation of DNA recombination;GO:0006282//regulation of DNA repair;GO:2001020//regulation of response to DNA damage stimulus;GO:0060255//regulation of macromolecule metabolic process;GO:0031323//regulation of cellular metabolic process;GO:0080090//regulation of primary metabolic process;GO:0050789//regulation of biological process;GO:0065007//biological regulation;GO:0051171//regula…
ncbi_615537	16.23666667	8.343333333	0.206666667	0.086666667	-1.253756592	0.001118041	0.004112387	yes	GSTM1	GSTM2 protein, partial [Bos taurus]	Metabolism	Metabolism of other amino acids;Xenobiotics biodegradation and metabolism	ko00980//Metabolism of xenobiotics by cytochrome P450;ko00982//Drug metabolism - cytochrome P450;ko00480//Glutathione metabolism	K00799	GO:0005623//cell;GO:0005622//intracellular;GO:0044464//cell part;GO:0044424//intracellular part	-	-
ncbi_615553	217	110.3333333	8.923333333	3.72	-1.262280112	1.70E-17	3.16E-16	yes	RMI2	TPA: recQ-mediated genome instability protein 2 [Bos taurus]	Genetic Information Processing	Replication and repair	ko03460//Fanconi anemia pathway	K15365	GO:0044464//cell part;GO:0044424//intracellular part;GO:0005623//cell;GO:0043229//intracellular organelle;GO:0043227//membrane-bounded organelle;GO:0043231//intracellular membrane-bounded organelle;GO:0005622//intracellular;GO:0043226//organelle	-	GO:0046483//heterocycle metabolic process;GO:0071704//organic substance metabolic process;GO:0006807//nitrogen compound metabolic process;GO:0043170//macromolecule metabolic process;GO:1901360//organic cyclic compound metabolic process;GO:0006139//nucleobase-containing compound metabolic process;GO:0044238//primary metabolic process;GO:0008152//metabolic process;GO:0006725//cellular aromatic comp…
ncbi_615827	913.6666667	549.6666667	98.79333333	49.18	-1.006341956	3.03E-58	2.54E-56	yes	Cks1b	PREDICTED: cyclin-dependent kinases regulatory subunit 1 [Peromyscus maniculatus bairdii]	-	-	-	-	GO:0005623//cell;GO:0044424//intracellular part;GO:0043227//membrane-bounded organelle;GO:0005622//intracellular;GO:0043233//organelle lumen;GO:0044422//organelle part;GO:0043226//organelle;GO:0043231//intracellular membrane-bounded organelle;GO:0005634//nucleus;GO:0044428//nuclear part;GO:0031981//nuclear lumen;GO:0043229//intracellular organelle;GO:0031974//membrane-enclosed lumen;GO:0044446//i…	GO:0019887//protein kinase regulator activity;GO:0003824//catalytic activity;GO:0030234//enzyme regulator activity;GO:0098772//molecular function regulator;GO:0016772//transferase activity, transferring phosphorus-containing groups;GO:0005488//binding;GO:0016740//transferase activity;GO:0019207//kinase regulator activity	GO:0001932//regulation of protein phosphorylation;GO:0009987//cellular process;GO:0051246//regulation of protein metabolic process;GO:0019222//regulation of metabolic process;GO:0031399//regulation of protein modification process;GO:0019220//regulation of phosphate metabolic process;GO:0080090//regulation of primary metabolic process;GO:0031323//regulation of cellular metabolic process;GO:0051174…
ncbi_615833	4.333333333	22.29666667	0.423333333	1.773333333	2.066597749	2.77E-07	1.92E-06	yes	IFITM1	interferon induced transmembrane protein 2 (1-8D) [Bos taurus]	-	-	-	-	GO:0044425//membrane part;GO:0016020//membrane;GO:0031224//intrinsic component of membrane	-	-
ncbi_615857	705.6666667	396.6666667	19.65666667	9.046666667	-1.119560473	3.42E-73	4.00E-71	yes	PRR11	PREDICTED: proline-rich protein 11 isoform X2 [Bos taurus]	-	-	-	-	-	-	-
ncbi_615906	1300	3238.666667	22.61	47.13	1.059684689	1.90E-137	8.35E-135	yes	LSS	TPA: lanosterol synthase [Bos taurus]	Metabolism	Lipid metabolism;Global and Overview	ko01100//Metabolic pathways;ko01110//Biosynthesis of secondary metabolites;ko01130//Biosynthesis of antibiotics;ko00100//Steroid biosynthesis	K01852	GO:0043226//organelle;GO:0044424//intracellular part;GO:0044464//cell part;GO:0042175//nuclear outer membrane-endoplasmic reticulum membrane network;GO:0005623//cell;GO:0043229//intracellular organelle;GO:0012505//endomembrane system;GO:0043228//non-membrane-bounded organelle;GO:0016020//membrane;GO:0043232//intracellular non-membrane-bounded organelle;GO:0005622//intracellular	GO:0031559//oxidosqualene cyclase activity;GO:0016853//isomerase activity;GO:0016866//intramolecular transferase activity;GO:0003824//catalytic activity	GO:0071704//organic substance metabolic process;GO:1901615//organic hydroxy compound metabolic process;GO:0008152//metabolic process;GO:1902652//secondary alcohol metabolic process;GO:0008203//cholesterol metabolic process;GO:1901360//organic cyclic compound metabolic process;GO:0044699//single-organism process;GO:0044238//primary metabolic process;GO:0044281//small molecule metabolic process;GO:…
ncbi_615929	20	53.66666667	0.473333333	1.066666667	1.172180975	6.42E-06	3.60E-05	yes	GGT7	gamma-glutamyltransferase 7 [Bos taurus]	Metabolism	Global and Overview;Metabolism of other amino acids	ko01100//Metabolic pathways;ko00480//Glutathione metabolism;ko00430//Taurine and hypotaurine metabolism;ko00460//Cyanoamino acid metabolism	K00681	GO:0044425//membrane part;GO:0016020//membrane;GO:0031224//intrinsic component of membrane	GO:0070011//peptidase activity, acting on L-amino acid peptides;GO:0008242//omega peptidase activity;GO:0008233//peptidase activity;GO:0016787//hydrolase activity;GO:0008238//exopeptidase activity;GO:0003824//catalytic activity	GO:0006807//nitrogen compound metabolic process;GO:0043603//cellular amide metabolic process;GO:0009987//cellular process;GO:0006575//cellular modified amino acid metabolic process;GO:0044237//cellular metabolic process;GO:0006518//peptide metabolic process;GO:0006749//glutathione metabolic process;GO:0008152//metabolic process;GO:0034641//cellular nitrogen compound metabolic process;GO:0071704//…
ncbi_615937	349.6666667	184	9.96	4.28	-1.218534946	1.16E-35	4.93E-34	yes	RAD51AP1	RAD51-associated protein 1 [Bos taurus]	-	-	-	-	-	-	GO:0006310//DNA recombination;GO:0019222//regulation of metabolic process;GO:0043170//macromolecule metabolic process;GO:0010212//response to ionizing radiation;GO:0034641//cellular nitrogen compound metabolic process;GO:0080090//regulation of primary metabolic process;GO:0044238//primary metabolic process;GO:0090304//nucleic acid metabolic process;GO:0008152//metabolic process;GO:0051171//regula…
ncbi_615989	1.333333333	7.333333333	0.03	0.143333333	2.256339753	0.005996402	0.018296512	yes	Fam151a	PREDICTED: protein FAM151A isoform X1 [Bos taurus]	-	-	-	-	-	-	-
ncbi_616069	2.333333333	10.66666667	0.096666667	0.273333333	1.499571009	0.001197749	0.004372914	yes	N4BP2L1	NEDD4-binding protein 2-like 1 [Bos taurus]	-	-	-	-	-	-	-
ncbi_616179	21	12.33333333	0.323333333	0.12	-1.429987841	0.000940113	0.003516823	yes	EDA	ectodysplasin-A [Bos taurus]	Environmental Information Processing	Signaling molecules and interaction	ko04060//Cytokine-cytokine receptor interaction	K05480	GO:0005623//cell;GO:0012505//endomembrane system;GO:0016021//integral component of membrane;GO:0031224//intrinsic component of membrane;GO:0044425//membrane part;GO:0016020//membrane;GO:0042175//nuclear outer membrane-endoplasmic reticulum membrane network;GO:0044464//cell part	-	GO:0042306//regulation of protein import into nucleus;GO:0009888//tissue development;GO:0048732//gland development;GO:0002376//immune system process;GO:0060255//regulation of macromolecule metabolic process;GO:1903506//regulation of nucleic acid-templated transcription;GO:0031328//positive regulation of cellular biosynthetic process;GO:0048522//positive regulation of cellular process;GO:0051173//…
ncbi_616532	6.666666667	29.34666667	0.106666667	0.386666667	1.857980995	3.07E-08	2.44E-07	yes	LSMEM2	PREDICTED: leucine-rich single-pass membrane protein 2 [Bos taurus]	-	-	-	-	-	-	-
ncbi_616549	31.33333333	9.666666667	0.55	0.14	-1.974004791	3.36E-11	3.66E-10	yes	FANCB	PREDICTED: Fanconi anemia group B protein [Bos taurus]	Genetic Information Processing	Replication and repair	ko03460//Fanconi anemia pathway	K10889	-	-	-
ncbi_616566	4.15	11.66666667	0.063333333	0.153333333	1.275634443	0.01424762	0.039144829	yes	SCARF1	PREDICTED: scavenger receptor class F member 1 [Bos taurus]	-	-	-	-	GO:0044425//membrane part;GO:0016020//membrane;GO:0031224//intrinsic component of membrane	GO:0071814//protein-lipid complex binding;GO:0044877//macromolecular complex binding;GO:0005488//binding;GO:0071813//lipoprotein particle binding	GO:0048869//cellular developmental process;GO:0016043//cellular component organization;GO:0045664//regulation of neuron differentiation;GO:0033554//cellular response to stress;GO:0010975//regulation of neuron projection development;GO:0007399//nervous system development;GO:0021700//developmental maturation;GO:0050794//regulation of cellular process;GO:0006810//transport;GO:0031099//regeneration;G…
ncbi_616593	2.666666667	9.333333333	0.086666667	0.246666667	1.509013647	0.015198299	0.04139989	yes	CYP2C19	cytochrome P450, family 2, subfamily C, polypeptide 87 precursor [Bos taurus]	Metabolism;Organismal Systems	Lipid metabolism;Sensory system;Metabolism of cofactors and vitamins;Global and Overview;Nervous system	ko01100//Metabolic pathways;ko04726//Serotonergic synapse;ko04750//Inflammatory mediator regulation of TRP channels;ko00590//Arachidonic acid metabolism;ko00140//Steroid hormone biosynthesis;ko00830//Retinol metabolism;ko00591//Linoleic acid metabolism	K07413	-	GO:0046906//tetrapyrrole binding;GO:1901363//heterocyclic compound binding;GO:0004497//monooxygenase activity;GO:0043167//ion binding;GO:0046872//metal ion binding;GO:0046914//transition metal ion binding;GO:0003824//catalytic activity;GO:0097159//organic cyclic compound binding;GO:0016491//oxidoreductase activity;GO:0043169//cation binding;GO:0005488//binding	GO:0044699//single-organism process;GO:0008152//metabolic process;GO:0044710//single-organism metabolic process
ncbi_616754	13.33333333	3	0.556666667	0.096666667	-2.525723297	9.97E-07	6.42E-06	yes	FAM212B	PAK4-inhibitor INKA2 [Bos taurus]	-	-	-	-	-	-	-
ncbi_616799	83.33333333	43.33333333	1.883333333	0.786666667	-1.259464008	1.05E-13	1.43E-12	yes	GINS4	DNA replication complex GINS protein SLD5 [Bos taurus]	-	-	-	-	GO:0005622//intracellular;GO:0044464//cell part;GO:0044424//intracellular part;GO:0005623//cell	-	GO:0071704//organic substance metabolic process;GO:0034641//cellular nitrogen compound metabolic process;GO:0046483//heterocycle metabolic process;GO:0006725//cellular aromatic compound metabolic process;GO:0044237//cellular metabolic process;GO:0009987//cellular process;GO:0043170//macromolecule metabolic process;GO:0090304//nucleic acid metabolic process;GO:0008152//metabolic process;GO:0006139…
ncbi_616868	0.683333333	5.556666667	0.066666667	0.44	2.722466024	0.007234812	0.021656471	yes	Hist1h2bc	histone H2B type 1-like [Microcebus murinus]	-	-	-	-	GO:0005576//extracellular region;GO:0000785//chromatin;GO:0031974//membrane-enclosed lumen;GO:0032991//macromolecular complex;GO:0031981//nuclear lumen;GO:0044424//intracellular part;GO:0043226//organelle;GO:0043232//intracellular non-membrane-bounded organelle;GO:0043229//intracellular organelle;GO:0031988//membrane-bounded vesicle;GO:0005634//nucleus;GO:0043227//membrane-bounded organelle;GO:00…	GO:0003676//nucleic acid binding;GO:0097159//organic cyclic compound binding;GO:1901363//heterocyclic compound binding;GO:0046983//protein dimerization activity;GO:0005488//binding;GO:0005515//protein binding	GO:0043933//macromolecular complex subunit organization;GO:0042742//defense response to bacterium;GO:0006952//defense response;GO:0098542//defense response to other organism;GO:0051276//chromosome organization;GO:0006950//response to stress;GO:0006325//chromatin organization;GO:0043207//response to external biotic stimulus;GO:0006955//immune response;GO:0051707//response to other organism;GO:0002…
ncbi_616965	116.3333333	69.33333333	3.426666667	1.696666667	-1.014102703	2.27E-09	2.08E-08	yes	FAM72A	protein FAM72A [Bos taurus]	-	-	-	-	-	-	-
ncbi_617096	888.3333333	2417.666667	10.33333333	23.33	1.174880593	2.73E-140	1.43E-137	yes	Cdh26	PREDICTED: cadherin-like protein 26 isoform X1 [Bos taurus]	-	-	-	-	GO:0044425//membrane part;GO:0031224//intrinsic component of membrane;GO:0016020//membrane	-	GO:0007155//cell adhesion;GO:0098609//cell-cell adhesion;GO:0022610//biological adhesion
ncbi_617124	1	7	0.02	0.106666667	2.415037499	0.002601849	0.008726877	yes	CATSPERB	PREDICTED: LOW QUALITY PROTEIN: cation channel sperm-associated protein subunit beta [Bos taurus]	-	-	-	-	GO:0044464//cell part;GO:0016021//integral component of membrane;GO:0043234//protein complex;GO:0098797//plasma membrane protein complex;GO:0071944//cell periphery;GO:0034703//cation channel complex;GO:0005891//voltage-gated calcium channel complex;GO:0044425//membrane part;GO:0034702//ion channel complex;GO:1990351//transporter complex;GO:0032991//macromolecular complex;GO:0005886//plasma membra…	-	-
ncbi_617280	29.66666667	89.34	0.263333333	0.75	1.510000443	2.16E-13	2.85E-12	yes	ARHGEF19	rho guanine nucleotide exchange factor 19 [Bos taurus]	-	-	-	-	-	-	GO:0006996//organelle organization;GO:0050896//response to stimulus;GO:0009987//cellular process;GO:0016043//cellular component organization;GO:0007010//cytoskeleton organization;GO:0065009//regulation of molecular function;GO:0044699//single-organism process;GO:0044763//single-organism cellular process;GO:0050790//regulation of catalytic activity;GO:0071840//cellular component organization or bi…
ncbi_617315	17.33333333	47.66666667	0.386666667	0.883333333	1.191867554	8.75E-07	5.67E-06	yes	FAM217A	PREDICTED: protein FAM217A [Bos taurus]	-	-	-	-	-	-	-
ncbi_617485	3.333333333	11	0.046666667	0.15	1.684498174	0.00587357	0.018002831	yes	SH2D1B	SH2 domain-containing protein 1B [Bos taurus]	Organismal Systems	Immune system	ko04650//Natural killer cell mediated cytotoxicity	K07989	-	-	-
ncbi_617602	4	11	0.056666667	0.123333333	1.121990524	0.01685299	0.04523258	yes	Exd1	PREDICTED: exonuclease 3'-5' domain-containing protein 1 [Bos taurus]	-	-	-	-	-	GO:0004518//nuclease activity;GO:0004527//exonuclease activity;GO:0016788//hydrolase activity, acting on ester bonds;GO:0016787//hydrolase activity;GO:0003824//catalytic activity	-
ncbi_617660	3.333333333	11	0.1	0.23	1.201633861	0.006468439	0.019564199	yes	SYNDIG1L	PREDICTED: synapse differentiation-inducing gene protein 1-like isoform X1 [Bos taurus]	-	-	-	-	GO:0031224//intrinsic component of membrane;GO:0016020//membrane;GO:0044425//membrane part	-	GO:0050896//response to stimulus
ncbi_617701	2.333333333	9.666666667	0.113333333	0.346666667	1.612976877	0.002697473	0.009008573	yes	BDNF	brain-derived neurotrophic factor precursor [Bos taurus]	Organismal Systems;Environmental Information Processing	Nervous system;Signal transduction	ko04010//MAPK signaling pathway;ko04024//cAMP signaling pathway;ko04722//Neurotrophin signaling pathway	K04355	GO:0043231//intracellular membrane-bounded organelle;GO:0043229//intracellular organelle;GO:0044464//cell part;GO:0005737//cytoplasm;GO:0005622//intracellular;GO:0005623//cell;GO:0043226//organelle;GO:0044444//cytoplasmic part;GO:0043227//membrane-bounded organelle;GO:0044424//intracellular part	GO:0005488//binding;GO:0005102//receptor binding;GO:0005515//protein binding	GO:0006810//transport;GO:0048869//cellular developmental process;GO:0048812//neuron projection morphogenesis;GO:0032989//cellular component morphogenesis;GO:0007399//nervous system development;GO:0044707//single-multicellular organism process;GO:0051179//localization;GO:0071702//organic substance transport;GO:0044765//single-organism transport;GO:0050804//modulation of synaptic transmission;GO:00…
ncbi_617852	34.33333333	84.66666667	0.526666667	1.09	1.049366077	1.16E-08	9.69E-08	yes	KCNC3	PREDICTED: potassium voltage-gated channel subfamily C member 3 isoform X3 [Ovis aries musimon]	-	-	-	-	-	-	-
ncbi_617915	2	9.333333333	0.04	0.163333333	2.029747343	0.000902174	0.003389723	yes	ANGPT4	angiopoietin-like protein 4 [Bos taurus]	Environmental Information Processing	Signal transduction	ko04151//PI3K-Akt signaling pathway;ko04014//Ras signaling pathway;ko04015//Rap1 signaling pathway;ko04066//HIF-1 signaling pathway	K05467	GO:0044421//extracellular region part;GO:0005576//extracellular region	GO:0019207//kinase regulator activity;GO:0030295//protein kinase activator activity;GO:0030234//enzyme regulator activity;GO:0098772//molecular function regulator;GO:0030296//protein tyrosine kinase activator activity;GO:0005488//binding;GO:0019887//protein kinase regulator activity;GO:0005515//protein binding;GO:0019209//kinase activator activity;GO:0008047//enzyme activator activity;GO:0005102/…	GO:0051241//negative regulation of multicellular organismal process;GO:0001666//response to hypoxia;GO:0032501//multicellular organismal process;GO:0045937//positive regulation of phosphate metabolic process;GO:2000147//positive regulation of cell motility;GO:0007165//signal transduction;GO:0032502//developmental process;GO:0051246//regulation of protein metabolic process;GO:0032268//regulation o…
ncbi_618224	0	3.333333333	0.001	0.05	5.64385619	0.003490238	0.011361973	yes	PADI1	protein-arginine deiminase type-1 [Bos taurus]	-	-	-	-	GO:0005622//intracellular;GO:0044464//cell part;GO:0005623//cell;GO:0044424//intracellular part	GO:0043167//ion binding;GO:0005488//binding;GO:0046872//metal ion binding;GO:0043169//cation binding	GO:0044238//primary metabolic process;GO:0044260//cellular macromolecule metabolic process;GO:0044267//cellular protein metabolic process;GO:0019538//protein metabolic process;GO:0008152//metabolic process;GO:0043170//macromolecule metabolic process;GO:0006464//cellular protein modification process;GO:0071704//organic substance metabolic process;GO:0009987//cellular process;GO:0018195//peptidyl-a…
ncbi_618239	224	133.6666667	15.60666667	7.673333333	-1.024237101	2.42E-22	6.04E-21	yes	MND1	PREDICTED: meiotic nuclear division protein 1 homolog [Bos mutus]	-	-	-	-	GO:0043227//membrane-bounded organelle;GO:0005622//intracellular;GO:0044464//cell part;GO:0043226//organelle;GO:0043231//intracellular membrane-bounded organelle;GO:0005623//cell;GO:0044424//intracellular part;GO:0043229//intracellular organelle	-	GO:0016043//cellular component organization;GO:0044238//primary metabolic process;GO:0006996//organelle organization;GO:0071704//organic substance metabolic process;GO:0046483//heterocycle metabolic process;GO:0006259//DNA metabolic process;GO:0071840//cellular component organization or biogenesis;GO:0048285//organelle fission;GO:0034641//cellular nitrogen compound metabolic process;GO:0044237//c…
ncbi_618318	2	13.66666667	0.073333333	0.443333333	2.595850817	6.99E-06	3.91E-05	yes	Doc2g	double C2-like domain-containing protein gamma [Bos taurus]	-	-	-	-	GO:0016023//cytoplasmic, membrane-bounded vesicle;GO:0005622//intracellular;GO:0044464//cell part;GO:0031410//cytoplasmic vesicle;GO:0044424//intracellular part;GO:0030136//clathrin-coated vesicle;GO:0031988//membrane-bounded vesicle;GO:0030135//coated vesicle;GO:0005623//cell;GO:0044444//cytoplasmic part;GO:0043231//intracellular membrane-bounded organelle;GO:0043229//intracellular organelle;GO:…	-	GO:0051234//establishment of localization;GO:0051179//localization
ncbi_618350	34.66666667	19	2.933333333	1.35	-1.119581616	8.97E-05	0.000414634	yes	CISD3	PREDICTED: CDGSH iron-sulfur domain-containing protein 3, mitochondrial [Bos taurus]	-	-	-	-	-	GO:0051536//iron-sulfur cluster binding;GO:0051540//metal cluster binding;GO:0005488//binding	-
ncbi_618673	16.66666667	46	0.366666667	0.82	1.161154792	2.07E-06	1.26E-05	yes	Ccdc183	coiled-coil domain-containing protein 183 [Bos taurus]	-	-	-	-	-	-	-
ncbi_618701	18.45	58.86666667	0.463333333	1.256666667	1.439479641	4.10E-09	3.62E-08	yes	MAGEB4	TPA: melanoma antigen family B, 4-like [Bos taurus]	-	-	-	-	-	-	-
ncbi_618810	5	22	0.373333333	1.3	1.799975392	0.000439201	0.001769651	yes	PHLDA2	pleckstrin homology-like domain family A member 2 [Bos taurus]	-	-	-	-	GO:0005623//cell;GO:0044464//cell part;GO:0044424//intracellular part;GO:0005622//intracellular	-	GO:0044707//single-multicellular organism process;GO:0006073//cellular glucan metabolic process;GO:0009987//cellular process;GO:0009790//embryo development;GO:0071704//organic substance metabolic process;GO:0044262//cellular carbohydrate metabolic process;GO:0010467//gene expression;GO:0044710//single-organism metabolic process;GO:0006112//energy reserve metabolic process;GO:0006091//generation o…
ncbi_618906	7.666666667	26.33333333	0.233333333	0.62	1.409875794	7.49E-06	4.17E-05	yes	Mapk11	mitogen-activated protein kinase 11 [Bos taurus]	Organismal Systems;Environmental Information Processing;Cellular Processes	Signal transduction;Development;Endocrine system;Cellular commiunity;Sensory system;Immune system;Nervous system;Circulatory system	ko04010//MAPK signaling pathway;ko04015//Rap1 signaling pathway;ko04261//Adrenergic signaling in cardiomyocytes;ko04380//Osteoclast differentiation;ko04550//Signaling pathways regulating pluripotency of stem cells;ko04068//FoxO signaling pathway;ko04728//Dopaminergic synapse;ko04722//Neurotrophin signaling pathway;ko04620//Toll-like receptor signaling pathway;ko04071//Sphingolipid signaling pathw…	K04441	GO:0043226//organelle;GO:0043231//intracellular membrane-bounded organelle;GO:0005634//nucleus;GO:0031974//membrane-enclosed lumen;GO:0005622//intracellular;GO:0005623//cell;GO:0043233//organelle lumen;GO:0070013//intracellular organelle lumen;GO:0044422//organelle part;GO:0044444//cytoplasmic part;GO:0031981//nuclear lumen;GO:0044464//cell part;GO:0044446//intracellular organelle part;GO:0043227…	GO:0016772//transferase activity, transferring phosphorus-containing groups;GO:0003824//catalytic activity;GO:0001883//purine nucleoside binding;GO:0005488//binding;GO:0016740//transferase activity;GO:0005057//receptor signaling protein activity;GO:0097159//organic cyclic compound binding;GO:0032549//ribonucleoside binding;GO:0001882//nucleoside binding;GO:0036094//small molecule binding;GO:00163…	GO:0045937//positive regulation of phosphate metabolic process;GO:0051171//regulation of nitrogen compound metabolic process;GO:0031325//positive regulation of cellular metabolic process;GO:0050776//regulation of immune response;GO:0044767//single-organism developmental process;GO:0045860//positive regulation of protein kinase activity;GO:0002756//MyD88-independent toll-like receptor signaling pa…
ncbi_767819	254	150	5.03	2.47	-1.026047358	2.65E-20	5.79E-19	yes	GSG2	TPA: serine/threonine-protein kinase haspin [Bos taurus]	-	-	-	-	GO:0043227//membrane-bounded organelle;GO:0044446//intracellular organelle part;GO:0005856//cytoskeleton;GO:0043226//organelle;GO:0044422//organelle part;GO:0005815//microtubule organizing center;GO:0043229//intracellular organelle;GO:0005635//nuclear envelope;GO:0005623//cell;GO:0043232//intracellular non-membrane-bounded organelle;GO:0044424//intracellular part;GO:0044430//cytoskeletal part;GO:…	GO:0004674//protein serine/threonine kinase activity;GO:0097159//organic cyclic compound binding;GO:0032549//ribonucleoside binding;GO:0001883//purine nucleoside binding;GO:0003676//nucleic acid binding;GO:0016773//phosphotransferase activity, alcohol group as acceptor;GO:0035173//histone kinase activity;GO:0016772//transferase activity, transferring phosphorus-containing groups;GO:1901363//heter…	GO:0043170//macromolecule metabolic process;GO:0051641//cellular localization;GO:0016572//histone phosphorylation;GO:0044260//cellular macromolecule metabolic process;GO:1901976//regulation of cell cycle checkpoint;GO:0044700//single organism signaling;GO:0071704//organic substance metabolic process;GO:0065007//biological regulation;GO:1901991//negative regulation of mitotic cell cycle phase tran…
ncbi_767822	362.3333333	987	4.683333333	10.63333333	1.182986294	8.20E-76	1.05E-73	yes	PNPLA6	neuropathy target esterase [Bos taurus]	Metabolism	Lipid metabolism	ko00564//Glycerophospholipid metabolism	K14676	-	GO:0016298//lipase activity;GO:0004620//phospholipase activity;GO:0003824//catalytic activity;GO:0016787//hydrolase activity;GO:0016788//hydrolase activity, acting on ester bonds	GO:0044710//single-organism metabolic process;GO:0009987//cellular process;GO:0046486//glycerolipid metabolic process;GO:0006644//phospholipid metabolic process;GO:0019637//organophosphate metabolic process;GO:0044237//cellular metabolic process;GO:0044255//cellular lipid metabolic process;GO:0009653//anatomical structure morphogenesis;GO:0044238//primary metabolic process;GO:0006629//lipid metab…
ncbi_767885	372.3333333	989.3333333	7.773333333	17.19	1.144964257	4.70E-80	6.81E-78	yes	KLC4	PREDICTED: kinesin light chain 4 isoform X1 [Bos mutus]	-	-	-	-	GO:0043229//intracellular organelle;GO:0044424//intracellular part;GO:0015630//microtubule cytoskeleton;GO:0032991//macromolecular complex;GO:0005856//cytoskeleton;GO:0044430//cytoskeletal part;GO:0005623//cell;GO:0044464//cell part;GO:0005622//intracellular;GO:0043234//protein complex;GO:0044446//intracellular organelle part;GO:0044422//organelle part;GO:0043232//intracellular non-membrane-bound…	-	-
ncbi_767953	2.666666667	10.66666667	0.17	0.586666667	1.787006277	0.003246218	0.010661552	yes	SPACA4	sperm acrosome membrane-associated protein 4 precursor [Bos taurus]	-	-	-	-	GO:0031224//intrinsic component of membrane;GO:0044425//membrane part;GO:0016020//membrane	-	GO:0022610//biological adhesion
ncbi_767961	46.66666667	24.66666667	4.616666667	2.01	-1.199656069	4.46E-08	3.46E-07	yes	NDUFAF2	PREDICTED: mimitin, mitochondrial [Bos mutus]	-	-	-	-	-	-	GO:0009743//response to carbohydrate;GO:0007267//cell-cell signaling;GO:0023052//signaling;GO:0050896//response to stimulus;GO:0030073//insulin secretion;GO:0044763//single-organism cellular process;GO:0023061//signal release;GO:0009746//response to hexose;GO:0042592//homeostatic process;GO:0071705//nitrogen compound transport;GO:0051649//establishment of localization in cell;GO:0009749//response…
ncbi_767985	1768.333333	959	168.27	75.99333333	-1.146833223	6.51E-123	2.35E-120	yes	CKS2	PREDICTED: cyclin-dependent kinases regulatory subunit 2 [Condylura cristata]	-	-	-	-	-	GO:0098772//molecular function regulator;GO:0019887//protein kinase regulator activity;GO:0019207//kinase regulator activity;GO:0016740//transferase activity;GO:0016772//transferase activity, transferring phosphorus-containing groups;GO:0003824//catalytic activity;GO:0030234//enzyme regulator activity	GO:0022414//reproductive process;GO:0000003//reproduction;GO:0019220//regulation of phosphate metabolic process;GO:0001932//regulation of protein phosphorylation;GO:0032268//regulation of cellular protein metabolic process;GO:0000280//nuclear division;GO:0050789//regulation of biological process;GO:0050794//regulation of cellular process;GO:0009987//cellular process;GO:0044763//single-organism ce…
ncbi_768225	408.2133333	984.7233333	9.09	18.32	1.011067304	2.93E-71	3.20E-69	yes	NR1D1	nuclear receptor subfamily 1 group D member 1 [Bos taurus]	Organismal Systems	Environmental adaptation	ko04710//Circadian rhythm	K03728	GO:0043228//non-membrane-bounded organelle;GO:0044422//organelle part;GO:0097458//neuron part;GO:0043232//intracellular non-membrane-bounded organelle;GO:0030425//dendrite;GO:0000785//chromatin;GO:0032991//macromolecular complex;GO:0044464//cell part;GO:0005623//cell;GO:0043226//organelle;GO:0043229//intracellular organelle;GO:0044427//chromosomal part;GO:0043227//membrane-bounded organelle;GO:00…	GO:0046872//metal ion binding;GO:0043169//cation binding;GO:0046914//transition metal ion binding;GO:0003690//double-stranded DNA binding;GO:0004871//signal transducer activity;GO:1901363//heterocyclic compound binding;GO:0005515//protein binding;GO:0000976//transcription regulatory region sequence-specific DNA binding;GO:0005488//binding;GO:0001071//nucleic acid binding transcription factor acti…	GO:0090087//regulation of peptide transport;GO:0043207//response to external biotic stimulus;GO:0010817//regulation of hormone levels;GO:0051603//proteolysis involved in cellular protein catabolic process;GO:0032787//monocarboxylic acid metabolic process;GO:0006629//lipid metabolic process;GO:0006351//transcription, DNA-templated;GO:0071704//organic substance metabolic process;GO:0050708//regulat…
ncbi_768235	9.333333333	23	0.256666667	0.533333333	1.055141554	0.002108535	0.007262584	yes	TMEM198	transmembrane protein 198 [Bos taurus]	-	-	-	-	GO:0005622//intracellular;GO:0043226//organelle;GO:0044424//intracellular part;GO:0043229//intracellular organelle;GO:0043231//intracellular membrane-bounded organelle;GO:0016020//membrane;GO:0043227//membrane-bounded organelle;GO:0031224//intrinsic component of membrane;GO:0044464//cell part;GO:0005623//cell;GO:0044425//membrane part	-	GO:0048522//positive regulation of cellular process;GO:0023051//regulation of signaling;GO:0023056//positive regulation of signaling;GO:0044707//single-multicellular organism process;GO:0048518//positive regulation of biological process;GO:0010646//regulation of cell communication;GO:0044699//single-organism process;GO:0030177//positive regulation of Wnt signaling pathway;GO:0065007//biological r…
ncbi_768236	6	17.66666667	0.186666667	0.426666667	1.192645078	0.004106743	0.013137821	yes	Zc4h2	zinc finger C4H2 domain-containing protein [Bos taurus]	-	-	-	-	GO:0043226//organelle;GO:0005623//cell;GO:0044459//plasma membrane part;GO:0005622//intracellular;GO:0044425//membrane part;GO:0098805//whole membrane;GO:0044464//cell part;GO:0043231//intracellular membrane-bounded organelle;GO:0045202//synapse;GO:0098589//membrane region;GO:0044424//intracellular part;GO:0097060//synaptic membrane;GO:0043229//intracellular organelle;GO:0098590//plasma membrane …	GO:0043167//ion binding;GO:0005488//binding;GO:0043169//cation binding	GO:0007417//central nervous system development;GO:0048869//cellular developmental process;GO:0009987//cellular process;GO:0050808//synapse organization;GO:0032502//developmental process;GO:0048856//anatomical structure development;GO:0048731//system development;GO:0071840//cellular component organization or biogenesis;GO:0030154//cell differentiation;GO:0016043//cellular component organization;GO…
ncbi_768307	6.333333333	1.666666667	0.18	0.04	-2.169925001	0.005996402	0.018296512	yes	RHOH	rho-related GTP-binding protein RhoH [Ovis aries]	Organismal Systems	Immune system	ko04670//Leukocyte transendothelial migration	K07873	GO:0043227//membrane-bounded organelle;GO:0005622//intracellular;GO:0043226//organelle;GO:0044424//intracellular part;GO:0044459//plasma membrane part;GO:0005886//plasma membrane;GO:0016020//membrane;GO:0043229//intracellular organelle;GO:0005737//cytoplasm;GO:0005623//cell;GO:0044464//cell part;GO:0044444//cytoplasmic part;GO:0043231//intracellular membrane-bounded organelle;GO:0071944//cell per…	GO:0098772//molecular function regulator;GO:0004857//enzyme inhibitor activity;GO:0036094//small molecule binding;GO:0032550//purine ribonucleoside binding;GO:1901363//heterocyclic compound binding;GO:0097159//organic cyclic compound binding;GO:0005515//protein binding;GO:0051020//GTPase binding;GO:0030234//enzyme regulator activity;GO:0001882//nucleoside binding;GO:0017016//Ras GTPase binding;GO…	GO:0044237//cellular metabolic process;GO:0044271//cellular nitrogen compound biosynthetic process;GO:0035556//intracellular signal transduction;GO:0019438//aromatic compound biosynthetic process;GO:0051716//cellular response to stimulus;GO:0007154//cell communication;GO:0050896//response to stimulus;GO:0009987//cellular process;GO:0002521//leukocyte differentiation;GO:1901360//organic cyclic com…
ncbi_781543	0	7.333333333	0.001	0.063333333	5.984893108	1.93E-06	1.18E-05	yes	Rgs8	PREDICTED: regulator of G-protein signaling 8 isoform X2 [Callithrix jacchus]	-	-	-	-	-	-	-
ncbi_782820	0.333333333	4.666666667	0.013333333	0.17	3.672425342	0.002573283	0.008648913	yes	EGFL8	epidermal growth factor-like protein 8 precursor [Bos taurus]	-	-	-	-	-	-	-
ncbi_783256	305	164	4.676666667	2.09	-1.161977661	2.74E-35	1.15E-33	yes	BRIP1	PREDICTED: Fanconi anemia group J protein [Bos indicus]	Genetic Information Processing	Replication and repair	ko03460//Fanconi anemia pathway	K15362	GO:0005622//intracellular;GO:0044424//intracellular part;GO:0043229//intracellular organelle;GO:0044422//organelle part;GO:0044446//intracellular organelle part;GO:0044464//cell part;GO:0043227//membrane-bounded organelle;GO:0043226//organelle;GO:0012505//endomembrane system;GO:0044428//nuclear part;GO:0005634//nucleus;GO:0005635//nuclear envelope;GO:0031967//organelle envelope;GO:0043231//intrac…	GO:0001883//purine nucleoside binding;GO:0017111//nucleoside-triphosphatase activity;GO:0004386//helicase activity;GO:0016817//hydrolase activity, acting on acid anhydrides;GO:0097367//carbohydrate derivative binding;GO:0097159//organic cyclic compound binding;GO:0016787//hydrolase activity;GO:0016462//pyrophosphatase activity;GO:0001882//nucleoside binding;GO:0036094//small molecule binding;GO:0…	GO:0009058//biosynthetic process;GO:0006366//transcription from RNA polymerase II promoter;GO:0043170//macromolecule metabolic process;GO:0009059//macromolecule biosynthetic process;GO:0090304//nucleic acid metabolic process;GO:0032774//RNA biosynthetic process;GO:0016070//RNA metabolic process;GO:0071704//organic substance metabolic process;GO:1901576//organic substance biosynthetic process;GO:0…
ncbi_783302	1	5	0.023333333	0.1	2.099535674	0.016179091	0.043661788	yes	ISM2	PREDICTED: LOW QUALITY PROTEIN: isthmin-2 [Bos indicus]	-	-	-	-	-	-	-
ncbi_783472	12.52	6.2	0.86	0.34	-1.338801913	0.001919366	0.006670383	yes	LAGE3	PREDICTED: EKC/KEOPS complex subunit LAGE3-like [Bos taurus]	-	-	-	-	-	-	-
ncbi_783487	8	4	0.48	0.203333333	-1.239187664	0.01850263	0.049108711	yes	ENHO	adropin precursor [Bos taurus]	-	-	-	-	-	-	-
ncbi_784007	1.333333333	6.333333333	0.01	0.04	2	0.015622826	0.042378742	yes	LY9	PREDICTED: T-lymphocyte surface antigen Ly-9 isoform X1 [Bos taurus]	-	-	-	-	-	-	-
ncbi_784268	4.333333333	12	0.113333333	0.286666667	1.338801913	0.016112603	0.043511255	yes	TNFRSF17	PREDICTED: tumor necrosis factor receptor superfamily member 17 [Bos taurus]	Organismal Systems;Environmental Information Processing	Immune system;Signaling molecules and interaction	ko04060//Cytokine-cytokine receptor interaction;ko04672//Intestinal immune network for IgA production	K05153	-	-	-
ncbi_784290	0	3.666666667	0.001	0.22	7.781359714	0.002483041	0.0083681	yes	IZUMO2	izumo sperm-egg fusion protein 2 [Bos taurus]	-	-	-	-	GO:0005623//cell;GO:0044464//cell part	-	GO:0044238//primary metabolic process;GO:0008152//metabolic process;GO:0032774//RNA biosynthetic process;GO:1901362//organic cyclic compound biosynthetic process;GO:0044271//cellular nitrogen compound biosynthetic process;GO:0046483//heterocycle metabolic process;GO:1901576//organic substance biosynthetic process;GO:0009058//biosynthetic process;GO:0034645//cellular macromolecule biosynthetic pro…
ncbi_785028	0.333333333	3.666666667	0.003333333	0.026666667	3	0.018709949	0.049561851	yes	LURAP1	PREDICTED: leucine rich adaptor protein 1 [Bos mutus]	-	-	-	-	GO:0005622//intracellular;GO:0044464//cell part;GO:0044424//intracellular part;GO:0005623//cell	-	GO:0007249//I-kappaB kinase/NF-kappaB signaling;GO:0044700//single organism signaling;GO:0044763//single-organism cellular process;GO:0050896//response to stimulus;GO:0009987//cellular process;GO:0050789//regulation of biological process;GO:0007154//cell communication;GO:0023052//signaling;GO:0051716//cellular response to stimulus;GO:0044699//single-organism process;GO:0035556//intracellular sign…
ncbi_785513	15.66666667	38.66666667	0.28	0.593333333	1.083416008	6.42E-05	0.000304236	yes	SAMD14	sterile alpha motif domain-containing protein 14 [Bos taurus]	-	-	-	-	-	-	-
ncbi_786497	0	3.333333333	0.001	0.086666667	6.437405312	0.005578513	0.017202267	yes	TRIM40	PREDICTED: tripartite motif-containing protein 40 [Bison bison bison]	-	-	-	-	-	GO:0046872//metal ion binding;GO:0043167//ion binding;GO:0043169//cation binding;GO:0046914//transition metal ion binding;GO:0005488//binding	-
ncbi_786629	1047.333333	612.3333333	18.20666667	8.856666667	-1.039631086	3.77E-57	3.05E-55	yes	E2F8	transcription factor E2F8 [Bos taurus]	-	-	-	-	GO:0044464//cell part;GO:0005622//intracellular;GO:0043234//protein complex;GO:0043226//organelle;GO:0043229//intracellular organelle;GO:0043227//membrane-bounded organelle;GO:0005623//cell;GO:0044424//intracellular part;GO:0043231//intracellular membrane-bounded organelle;GO:0032991//macromolecular complex	GO:1901363//heterocyclic compound binding;GO:0003677//DNA binding;GO:0000989//transcription factor activity, transcription factor binding;GO:0005515//protein binding;GO:0046983//protein dimerization activity;GO:0097159//organic cyclic compound binding;GO:0000975//regulatory region DNA binding;GO:0044212//transcription regulatory region DNA binding;GO:0003676//nucleic acid binding;GO:0001067//regu…	GO:0051171//regulation of nitrogen compound metabolic process;GO:0072359//circulatory system development;GO:0080090//regulation of primary metabolic process;GO:0044271//cellular nitrogen compound biosynthetic process;GO:0048568//embryonic organ development;GO:0009653//anatomical structure morphogenesis;GO:0009792//embryo development ending in birth or egg hatching;GO:0048856//anatomical structure…
ncbi_786701	74.66666667	183.6666667	0.796666667	1.623333333	1.026911154	1.89E-16	3.23E-15	yes	MUC4	PREDICTED: mucin-4 isoform X2 [Bos taurus]	-	-	-	-	-	-	-
ncbi_786784	5.333333333	18.66666667	0.11	0.26	1.2410081	0.007507782	0.02239932	yes	ZNF688	PREDICTED: zinc finger protein 688 isoform X2 [Bos mutus]	-	-	-	-	GO:0044464//cell part;GO:0005623//cell	GO:0043169//cation binding;GO:0005488//binding;GO:0043167//ion binding	GO:0090304//nucleic acid metabolic process;GO:0018130//heterocycle biosynthetic process;GO:1901360//organic cyclic compound metabolic process;GO:0019438//aromatic compound biosynthetic process;GO:0032774//RNA biosynthetic process;GO:0034654//nucleobase-containing compound biosynthetic process;GO:0009058//biosynthetic process;GO:1901576//organic substance biosynthetic process;GO:0006725//cellular …
ncbi_786852	2170	1266	15.85666667	7.546666667	-1.071178067	3.06E-114	9.03E-112	yes	Cit	PREDICTED: citron Rho-interacting kinase isoform X1 [Ovis aries]	-	-	-	-	-	GO:0016772//transferase activity, transferring phosphorus-containing groups;GO:0003824//catalytic activity;GO:0097367//carbohydrate derivative binding;GO:0001883//purine nucleoside binding;GO:0097159//organic cyclic compound binding;GO:0005488//binding;GO:0032549//ribonucleoside binding;GO:0030695//GTPase regulator activity;GO:0098772//molecular function regulator;GO:0036094//small molecule bindi…	GO:0044699//single-organism process;GO:0044260//cellular macromolecule metabolic process;GO:0071704//organic substance metabolic process;GO:0050789//regulation of biological process;GO:0044763//single-organism cellular process;GO:0043170//macromolecule metabolic process;GO:0044238//primary metabolic process;GO:0023052//signaling;GO:0050794//regulation of cellular process;GO:0019222//regulation of…
ncbi_787600	0	2.643333333	0.001	0.056666667	5.824428435	0.011315484	0.032109267	yes	KRT81	PREDICTED: keratin, type II cuticular Hb1-like [Bos indicus]	-	-	-	-	GO:0005622//intracellular;GO:0099512//supramolecular fiber;GO:0043232//intracellular non-membrane-bounded organelle;GO:0099513//polymeric cytoskeletal fiber;GO:0044424//intracellular part;GO:0005882//intermediate filament;GO:0005623//cell;GO:0044464//cell part;GO:0043228//non-membrane-bounded organelle;GO:0044430//cytoskeletal part;GO:0043229//intracellular organelle;GO:0005856//cytoskeleton;GO:0…	-	-
ncbi_787696	10268.33333	5618.333333	108.1866667	49.16666667	-1.137770253	1.11E-162	7.53E-160	yes	TOP2A	PREDICTED: DNA topoisomerase 2-alpha isoform X1 [Bos taurus]	-	-	-	-	GO:0005815//microtubule organizing center;GO:0043227//membrane-bounded organelle;GO:0043226//organelle;GO:0043228//non-membrane-bounded organelle;GO:0005694//chromosome;GO:0044424//intracellular part;GO:0005623//cell;GO:0005622//intracellular;GO:0005813//centrosome;GO:0043233//organelle lumen;GO:0043232//intracellular non-membrane-bounded organelle;GO:0044446//intracellular organelle part;GO:0043…	GO:0032182//ubiquitin-like protein binding;GO:0005488//binding;GO:0016817//hydrolase activity, acting on acid anhydrides;GO:0046983//protein dimerization activity;GO:0016462//pyrophosphatase activity;GO:0003824//catalytic activity;GO:0019901//protein kinase binding;GO:0036094//small molecule binding;GO:0097159//organic cyclic compound binding;GO:1901363//heterocyclic compound binding;GO:0008094//…	GO:0007275//multicellular organism development;GO:0009790//embryo development;GO:0019438//aromatic compound biosynthetic process;GO:0016043//cellular component organization;GO:0032501//multicellular organismal process;GO:0019058//viral life cycle;GO:0032774//RNA biosynthetic process;GO:0033554//cellular response to stress;GO:0012501//programmed cell death;GO:0044271//cellular nitrogen compound bi…
ncbi_787749	0.666666667	4.333333333	0.08	0.49	2.614709844	0.017114163	0.045849699	yes	--	proline, histidine and glycine-rich protein 1 [Bos taurus]	-	-	-	-	-	-	-
ncbi_787969	2016	1095.333333	13.35333333	6.006666667	-1.15256341	1.09E-82	1.64E-80	yes	CASC5	PREDICTED: LOW QUALITY PROTEIN: protein CASC5 [Bos taurus]	-	-	-	-	-	-	-
ncbi_788463	0.666666667	7.333333333	0.006666667	0.066666667	3.321928095	0.000450754	0.001811711	yes	GALR3	PREDICTED: galanin receptor type 3 [Ovis aries musimon]	Environmental Information Processing	Signaling molecules and interaction	ko04080//Neuroactive ligand-receptor interaction	K04232	GO:0031224//intrinsic component of membrane;GO:0044425//membrane part;GO:0016020//membrane	GO:0008528//G-protein coupled peptide receptor activity;GO:0004871//signal transducer activity;GO:0001653//peptide receptor activity;GO:0060089//molecular transducer activity;GO:0004888//transmembrane signaling receptor activity;GO:0038023//signaling receptor activity;GO:0099600//transmembrane receptor activity;GO:0004930//G-protein coupled receptor activity;GO:0004872//receptor activity;GO:00081…	GO:0009890//negative regulation of biosynthetic process;GO:0048523//negative regulation of cellular process;GO:0048519//negative regulation of biological process;GO:0030802//regulation of cyclic nucleotide biosynthetic process;GO:0031323//regulation of cellular metabolic process;GO:0009892//negative regulation of metabolic process;GO:0030799//regulation of cyclic nucleotide metabolic process;GO:0…
ncbi_788534	2	13	0.04	0.21	2.392317423	0.00011695	0.000529943	yes	MLXIPL	carbohydrate-responsive element-binding protein [Bos taurus]	-	-	-	-	GO:0044424//intracellular part;GO:0044464//cell part;GO:0043229//intracellular organelle;GO:0043227//membrane-bounded organelle;GO:0043231//intracellular membrane-bounded organelle;GO:0043226//organelle;GO:0043234//protein complex;GO:0005623//cell;GO:0032991//macromolecular complex;GO:0005622//intracellular	GO:0005488//binding;GO:0097159//organic cyclic compound binding;GO:0003676//nucleic acid binding;GO:1901363//heterocyclic compound binding;GO:0046983//protein dimerization activity;GO:0005515//protein binding	GO:0034645//cellular macromolecule biosynthetic process;GO:0080090//regulation of primary metabolic process;GO:0051246//regulation of protein metabolic process;GO:0010033//response to organic substance;GO:0006807//nitrogen compound metabolic process;GO:0009199//ribonucleoside triphosphate metabolic process;GO:0055086//nucleobase-containing small molecule metabolic process;GO:0044763//single-organ…
ncbi_789298	352.6666667	203	6.036666667	2.843333333	-1.0861689	6.26E-22	1.51E-20	yes	RBM44	PREDICTED: RNA-binding protein 44 [Bos taurus]	-	-	-	-	GO:0005623//cell;GO:0044464//cell part;GO:0005576//extracellular region;GO:0044424//intracellular part;GO:0044421//extracellular region part;GO:0005622//intracellular	GO:0036094//small molecule binding;GO:0003676//nucleic acid binding;GO:0097159//organic cyclic compound binding;GO:1901363//heterocyclic compound binding;GO:0046983//protein dimerization activity;GO:0005515//protein binding;GO:0005488//binding	-
ncbi_789410	53.33333333	32.33333333	1.163333333	0.57	-1.029230711	2.24E-06	1.36E-05	yes	XRCC2	PREDICTED: DNA repair protein XRCC2 [Bos indicus]	Genetic Information Processing	Replication and repair	ko03440//Homologous recombination	K10879	-	GO:0097159//organic cyclic compound binding;GO:0097367//carbohydrate derivative binding;GO:0017111//nucleoside-triphosphatase activity;GO:0003824//catalytic activity;GO:0005488//binding;GO:0016887//ATPase activity;GO:0036094//small molecule binding;GO:0001883//purine nucleoside binding;GO:0001882//nucleoside binding;GO:0032549//ribonucleoside binding;GO:1901363//heterocyclic compound binding;GO:0…	GO:0044710//single-organism metabolic process;GO:0009628//response to abiotic stimulus;GO:0071704//organic substance metabolic process;GO:0032501//multicellular organismal process;GO:0009117//nucleotide metabolic process;GO:0060284//regulation of cell development;GO:0034641//cellular nitrogen compound metabolic process;GO:0006753//nucleoside phosphate metabolic process;GO:0008152//metabolic proce…
ncbi_789629	4.666666667	16.33333333	0.236666667	0.716666667	1.59844573	0.000488337	0.001947836	yes	TMEM249	PREDICTED: transmembrane protein 249 [Bos mutus]	-	-	-	-	-	-	-
