# Supplementary material for: PGN and LTA from Staphylococcus aureus Induced Inflammation and Decreased Lactation through Regulating DNA Methylation and Histone H3 Acetylation in Bovine Mammary Epithelial Cells
Source: Toxins (Basel). 2020 Apr 9;12(4):238. doi: 10.3390/toxins12040238 (PMC7232188; doi:10.3390/toxins12040238)
Supplement: Supplementary file 1 [file toxins-12-00238-s001.zip › toxins-732036-for conversion/Table S8. The annotations of all KEGG pathways in CON-vs-PGN condition.xls]

Table S8. The annotations of all KEGG pathways in CON-vs-PGN condition
KEGG_A_class	KEGG_B_class	Pathway	CON-vs-PGN (42)	All (7694)	Pvalue	Qvalue	Pathway ID	Genes	K_IDs
Environmental Information Processing	Signal transduction	MAPK signaling pathway	5	262	0.01339213	0.6774144	ko04010	XLOC_001755;ncbi_617701;ncbi_522002;ncbi_282411;ncbi_519331	K04358+K04355+K04408+K04854+K04869
Environmental Information Processing	Signal transduction	Hedgehog signaling pathway	2	51	0.03133324	0.6774144	ko04340	ncbi_525833;ncbi_511308	K11990+K01064
Metabolism	Amino acid metabolism	Phenylalanine, tyrosine and tryptophan biosynthesis	1	6	0.03231942	0.6774144	ko00400	ncbi_104968452	K03334
Organismal Systems	Endocrine system	Aldosterone synthesis and secretion	2	82	0.07346268	0.6774144	ko04925	ncbi_282411;ncbi_281824	K04854+K00070
Metabolism	Metabolism of other amino acids	Taurine and hypotaurine metabolism	1	14	0.07383005	0.6774144	ko00430	ncbi_530653	K00659
Genetic Information Processing	Replication and repair	Nucleotide excision repair	2	85	0.07817581	0.6774144	ko03420	XLOC_001595;XLOC_021011	K10838+K10838
Environmental Information Processing	Signaling molecules and interaction	ECM-receptor interaction	2	85	0.07817581	0.6774144	ko04512	ncbi_281052;ncbi_282654	K06259+K06252
Organismal Systems	Immune system	Chemokine signaling pathway	3	185	0.07935588	0.6774144	ko04062	ncbi_280828;ncbi_281666;ncbi_281735	K10030+K14625+K05506
Metabolism	Lipid metabolism	Primary bile acid biosynthesis	1	17	0.08894404	0.6774144	ko00120	ncbi_530653	K00659
Environmental Information Processing	Signaling molecules and interaction	Cytokine-cytokine receptor interaction	4	317	0.09311477	0.6774144	ko04060	ncbi_534581;ncbi_280828;ncbi_281666;ncbi_281735	K05137+K10030+K14625+K05506
Metabolism	Metabolism of cofactors and vitamins	One carbon pool by folate	1	18	0.09392832	0.6774144	ko00670	ncbi_497032	K00297
Organismal Systems	Environmental adaptation	Circadian entrainment	2	106	0.1135684	0.6774144	ko04713	ncbi_282411;ncbi_282433	K04854+K12319
Metabolism	Amino acid metabolism	Phenylalanine metabolism	1	24	0.1232798	0.6774144	ko00360	ncbi_104968452	K03334
Metabolism	Lipid metabolism	Biosynthesis of unsaturated fatty acids	1	26	0.1328557	0.6774144	ko01040	ncbi_530653	K00659
Cellular Processes	Transport and catabolism	Lysosome	2	135	0.1676301	0.6774144	ko04142	XLOC_004074;ncbi_531327	K12347+K06562
Organismal Systems	Circulatory system	Vascular smooth muscle contraction	2	139	0.1754182	0.6774144	ko04270	ncbi_282433;ncbi_319094	K12319+K16367
Metabolism	Amino acid metabolism	Alanine, aspartate and glutamate metabolism	1	36	0.1792247	0.6774144	ko00250	ncbi_104968452	K03334
Metabolism	Amino acid metabolism	Tyrosine metabolism	1	38	0.1882036	0.6774144	ko00350	ncbi_104968452	K03334
Organismal Systems	Endocrine system	Oxytocin signaling pathway	2	159	0.215138	0.6774144	ko04921	ncbi_282433;ncbi_519331	K12319+K04869
Organismal Systems	Digestive system	Carbohydrate digestion and absorption	1	45	0.2188811	0.6774144	ko04973	ncbi_505049	K01176
Metabolism	Amino acid metabolism	Cysteine and methionine metabolism	1	46	0.2231701	0.6774144	ko00270	ncbi_104968452	K03334
Metabolism	Amino acid metabolism	Tryptophan metabolism	1	48	0.2316794	0.6774144	ko00380	ncbi_104968452	K03334
Organismal Systems	Digestive system	Fat digestion and absorption	1	51	0.2442729	0.6774144	ko04975	ncbi_281052	K06259
Organismal Systems	Immune system	NOD-like receptor signaling pathway	1	53	0.2525564	0.6774144	ko04621	ncbi_280828	K10030
Metabolism	Amino acid metabolism	Valine, leucine and isoleucine degradation	1	54	0.2566649	0.6774144	ko00280	ncbi_104968452	K03334
Organismal Systems	Digestive system	Mineral absorption	1	55	0.2607513	0.6774144	ko04978	XLOC_004074	K12347
Metabolism	Nucleotide metabolism	Purine metabolism	2	183	0.26381	0.6774144	ko00230	ncbi_615606;ncbi_282433	K00939+K12319
Metabolism	Carbohydrate metabolism	Starch and sucrose metabolism	1	56	0.2648157	0.6774144	ko00500	ncbi_505049	K01176
Metabolism	Metabolism of other amino acids	Glutathione metabolism	1	58	0.2728793	0.6774144	ko00480	ncbi_615537	K00799
Metabolism	Xenobiotics biodegradation and metabolism	Drug metabolism - cytochrome P450	1	64	0.2965555	0.6774144	ko00982	ncbi_615537	K00799
Organismal Systems	Nervous system	Long-term depression	1	65	0.3004277	0.6774144	ko04730	ncbi_282433	K12319
Organismal Systems	Endocrine system	Ovarian Steroidogenesis	1	65	0.3004277	0.6774144	ko04913	ncbi_281824	K00070
Metabolism	Xenobiotics biodegradation and metabolism	Metabolism of xenobiotics by cytochrome P450	1	68	0.3119198	0.6774144	ko00980	ncbi_615537	K00799
Organismal Systems	Endocrine system	Renin secretion	1	71	0.3232275	0.6774144	ko04924	ncbi_282433	K12319
Environmental Information Processing	Signal transduction	Jak-STAT signaling pathway	2	213	0.3248115	0.6774144	ko04630	ncbi_534581;ncbi_614982	K05137+K05492
Metabolism	Global and Overview	Biosynthesis of antibiotics	2	215	0.3288506	0.6774144	ko01130	ncbi_509394;ncbi_615606	K01858+K00939
Metabolism	Carbohydrate metabolism	Inositol phosphate metabolism	1	73	0.330665	0.6774144	ko00562	ncbi_509394	K01858
Organismal Systems	Endocrine system	PPAR signaling pathway	1	74	0.3343538	0.6774144	ko03320	ncbi_281052	K06259
Organismal Systems	Endocrine system	Adipocytokine signaling pathway	1	74	0.3343538	0.6774144	ko04920	ncbi_281052	K06259
Metabolism	Lipid metabolism	Steroid hormone biosynthesis	1	80	0.3560732	0.6774144	ko00140	ncbi_281824	K00070
Organismal Systems	Circulatory system	Cardiac muscle contraction	1	80	0.3560732	0.6774144	ko04260	ncbi_519331	K04869
Cellular Processes	Transport and catabolism	Peroxisome	1	87	0.380539	0.6774144	ko04146	ncbi_530653	K00659
Environmental Information Processing	Signal transduction	Ras signaling pathway	2	249	0.3963877	0.6774144	ko04014	XLOC_001755;ncbi_521224	K04358+K17630
Environmental Information Processing	Signal transduction	NF-kappa B signaling pathway	1	92	0.3974565	0.6774144	ko04064	ncbi_280828	K10030
Environmental Information Processing	Membrane transport	ABC transporters	1	94	0.4040965	0.6774144	ko02010	ncbi_511762	K05645
Organismal Systems	Immune system	Hematopoietic cell lineage	1	95	0.4073896	0.6774144	ko04640	ncbi_281052	K06259
Organismal Systems	Digestive system	Pancreatic secretion	1	97	0.4139227	0.6774144	ko04972	ncbi_104976311	K05263
Cellular Processes	Cellular commiunity	Gap junction	1	100	0.4235907	0.6774144	ko04540	ncbi_282433	K12319
Organismal Systems	Sensory system	Taste transduction	1	100	0.4235907	0.6774144	ko04742	XLOC_009412	K08474
Metabolism	Lipid metabolism	Glycerophospholipid metabolism	1	103	0.433103	0.6774144	ko00564	ncbi_533229	K00894
Organismal Systems	Digestive system	Salivary secretion	1	103	0.433103	0.6774144	ko04970	ncbi_282433	K12319
Organismal Systems	Endocrine system	Melanogenesis	1	105	0.4393592	0.6774144	ko04916	ncbi_511308	K01064
Metabolism	Global and Overview	Metabolic pathways	8	1331	0.4443385	0.6774144	ko01100	ncbi_497032;ncbi_505049;ncbi_509394;ncbi_615606;ncbi_281824;ncbi_530653;ncbi_104968452;ncbi_533229	K00297+K01176+K01858+K00939+K00070+K00659+K03334+K00894
Organismal Systems	Immune system	RIG-I-like receptor signaling pathway	1	108	0.4486173	0.6774144	ko04622	ncbi_280828	K10030
Metabolism	Global and Overview	Carbon metabolism	1	111	0.4577261	0.6774144	ko01200	ncbi_497032	K00297
Environmental Information Processing	Signal transduction	TNF signaling pathway	1	112	0.4607296	0.6774144	ko04668	ncbi_281666	K14625
Organismal Systems	Digestive system	Protein digestion and absorption	1	115	0.469643	0.6774144	ko04974	ncbi_613849	K16617
Organismal Systems	Digestive system	Bile secretion	1	116	0.472582	0.6774144	ko04976	ncbi_530653	K00659
Organismal Systems	Immune system	Leukocyte transendothelial migration	1	118	0.4784125	0.6774144	ko04670	ncbi_404153	K06087
Organismal Systems	Immune system	Platelet activation	1	121	0.4870404	0.6774144	ko04611	ncbi_282433	K12319
Organismal Systems	Immune system	Toll-like receptor signaling pathway	1	123	0.4927147	0.6774144	ko04620	ncbi_280828	K10030
Environmental Information Processing	Signal transduction	AMPK signaling pathway	1	124	0.4955289	0.6774144	ko04152	ncbi_281052	K06259
Organismal Systems	Nervous system	Neurotrophin signaling pathway	1	124	0.4955289	0.6774144	ko04722	ncbi_617701	K04355
Cellular Processes	Cell growth and death	Cell cycle	1	125	0.4983278	0.6774144	ko04110	ncbi_510972	K09993
Cellular Processes	Cellular commiunity	Tight junction	1	142	0.5436538	0.6810027	ko04530	ncbi_404153	K06087
Cellular Processes	Cellular commiunity	Signaling pathways regulating pluripotency of stem cells	1	145	0.5512264	0.6810027	ko04550	ncbi_511308	K01064
Environmental Information Processing	Signal transduction	Wnt signaling pathway	1	147	0.5562065	0.6810027	ko04310	ncbi_511308	K01064
Organismal Systems	Development	Osteoclast differentiation	1	147	0.5562065	0.6810027	ko04380	ncbi_100852090	K06512
Environmental Information Processing	Signaling molecules and interaction	Neuroactive ligand-receptor interaction	2	338	0.5566308	0.6810027	ko04080	ncbi_319094;ncbi_104976311	K16367+K05263
Environmental Information Processing	Signal transduction	Phospholipase D signaling pathway	1	149	0.5611326	0.6810027	ko04072	ncbi_280828	K10030
Environmental Information Processing	Signal transduction	Hippo signaling pathway	1	149	0.5611326	0.6810027	ko04390	ncbi_511308	K01064
Organismal Systems	Circulatory system	Adrenergic signaling in cardiomyocytes	1	151	0.5660053	0.6810027	ko04261	ncbi_519331	K04869
Environmental Information Processing	Signaling molecules and interaction	Cell adhesion molecules (CAMs)	1	164	0.596415	0.6810027	ko04514	ncbi_404153	K06087
Metabolism	Global and Overview	Microbial metabolism in diverse environments	1	171	0.6119173	0.6810027	ko01120	ncbi_497032	K00297
Genetic Information Processing	Translation	Ribosome	1	172	0.614084	0.6810027	ko03010	ncbi_614711	K02913
Environmental Information Processing	Signal transduction	cGMP - PKG signaling pathway	1	172	0.614084	0.6810027	ko04022	ncbi_282433	K12319
Environmental Information Processing	Signal transduction	PI3K-Akt signaling pathway	2	375	0.6142316	0.6810027	ko04151	XLOC_001755;ncbi_282654	K04358+K06252
Genetic Information Processing	Translation	RNA transport	1	174	0.6183818	0.6810027	ko03013	ncbi_515233	K03231
Cellular Processes	Transport and catabolism	Phagosome	1	174	0.6183818	0.6810027	ko04145	ncbi_281052	K06259
Environmental Information Processing	Signal transduction	Calcium signaling pathway	1	194	0.6588702	0.7165213	ko04020	ncbi_282411	K04854
Cellular Processes	Cellular commiunity	Focal adhesion	1	207	0.6829055	0.7334911	ko04510	ncbi_282654	K06252
Environmental Information Processing	Signal transduction	Rap1 signaling pathway	1	226	0.7150864	0.7495484	ko04015	XLOC_001755	K04358
Cellular Processes	Cell motility	Regulation of actin cytoskeleton	1	226	0.7150864	0.7495484	ko04810	XLOC_001755	K04358
Environmental Information Processing	Signal transduction	cAMP signaling pathway	1	244	0.7426203	0.7691425	ko04024	ncbi_617701	K04355
Cellular Processes	Transport and catabolism	Endocytosis	1	265	0.7714699	0.7896221	ko04144	ncbi_515924	K05126
Metabolism	Global and Overview	Biosynthesis of secondary metabolites	1	393	0.890089	0.9004389	ko01110	ncbi_615606	K00939
Organismal Systems	Sensory system	Olfactory transduction	2	1211	0.9934498	0.9934498	ko04740	ncbi_523389;ncbi_101904538	K04257+K04257
