# Supplementary material for: PGN and LTA from Staphylococcus aureus Induced Inflammation and Decreased Lactation through Regulating DNA Methylation and Histone H3 Acetylation in Bovine Mammary Epithelial Cells
Source: Toxins (Basel). 2020 Apr 9;12(4):238. doi: 10.3390/toxins12040238 (PMC7232188; doi:10.3390/toxins12040238)
Supplement: Supplementary file 1 [file toxins-12-00238-s001.zip › toxins-732036-for conversion/Table S9. The annotations of all KEGG pathways in CON-vs-LTA condition.xls]

Table S9. The annotations of all KEGG pathways in CON-vs-LTA condition
KEGG_A_class	KEGG_B_class	Pathway	CON-vs-LTA (79)	All (7694)	Pvalue	Qvalue	Pathway ID	Genes	K_IDs
Metabolism	Lipid metabolism	Steroid biosynthesis	6	20	3.34E-08	3.61E-06	ko00100	ncbi_281767;ncbi_505060;ncbi_525154;ncbi_541302;ncbi_526535;ncbi_504481	K00801+K05917+K00227+K07419+K00511+K07750
Metabolism	Global and Overview	Biosynthesis of antibiotics	10	215	6.29E-05	2.24E-03	ko01130	ncbi_281767;ncbi_505060;ncbi_525154;ncbi_509394;ncbi_514293;ncbi_526535;ncbi_504481;ncbi_506459;ncbi_407159;ncbi_407767	K00801+K05917+K00227+K01858+K01823+K00511+K07750+K01895+K00021+K01641
Metabolism	Global and Overview	Metabolic pathways	28	1331	7.71E-05	2.24E-03	ko01100	ncbi_281767;ncbi_513221;ncbi_505060;ncbi_508861;ncbi_515146;ncbi_505049;ncbi_525154;ncbi_508916;ncbi_509394;ncbi_514159;ncbi_514293;ncbi_541302;ncbi_615929;ncbi_616593;ncbi_512468;ncbi_526535;ncbi_504481;ncbi_506459;ncbi_407159;ncbi_537224;ncbi_407767;ncbi_281002;ncbi_509808;ncbi_104968452;ncbi_506508;ncbi_533229;ncbi_614317;ncbi_101905992	K00801+K00510+K05917+K00657+K00854+K01176+K00227+K01044+K01858+K01897+K01823+K07419+K00681+K07413+K11204+K00511+K07750+K01895+K00021+K15728+K01641+K00276+K01046+K03334+K14621+K00894+K18309+K01080
Environmental Information Processing	Signaling molecules and interaction	Cytokine-cytokine receptor interaction	12	317	8.30E-05	2.24E-03	ko04060	ncbi_508044;ncbi_520341;ncbi_613667;ncbi_616179;ncbi_100313956;ncbi_516256;ncbi_280828;ncbi_281666;ncbi_281735;ncbi_281867;ncbi_281212;ncbi_784268	K05138+K05146+K05505+K05480+K05440+K05154+K10030+K14625+K05506+K04667+K05505+K05153
Metabolism	Global and Overview	Biosynthesis of secondary metabolites	13	393	0.000160397	3.46E-03	ko01110	ncbi_281767;ncbi_513221;ncbi_505060;ncbi_525154;ncbi_514293;ncbi_526535;ncbi_506459;ncbi_407159;ncbi_537224;ncbi_407767;ncbi_281002;ncbi_506508;ncbi_101905992	K00801+K00510+K05917+K00227+K01823+K00511+K01895+K00021+K15728+K01641+K00276+K14621+K01080
Organismal Systems	Endocrine system	PPAR signaling pathway	5	74	0.000930526	1.51E-02	ko03320	ncbi_514159;ncbi_280924;ncbi_281308;ncbi_281758;ncbi_112441463	K01897+K00507+K01388+K08752+K01388
Environmental Information Processing	Signal transduction	TNF signaling pathway	6	112	0.000975579	1.51E-02	ko04668	ncbi_444867;ncbi_613667;ncbi_281309;ncbi_281666;ncbi_282871;ncbi_281212	K10165+K05505+K01394+K14625+K01403+K05505
Metabolism	Metabolism of terpenoids and polyketides	Terpenoid backbone biosynthesis	3	21	0.001212895	1.64E-02	ko00900	ncbi_514293;ncbi_407159;ncbi_407767	K01823+K00021+K01641
Metabolism	Lipid metabolism	Glycerophospholipid metabolism	4	103	0.02116197	2.32E-01	ko00564	ncbi_537224;ncbi_506508;ncbi_533229;ncbi_101905992	K15728+K14621+K00894+K01080
Metabolism	Metabolism of other amino acids	Glutathione metabolism	3	58	0.0214569	2.32E-01	ko00480	ncbi_615929;ncbi_512468;ncbi_615537	K00681+K11204+K00799
Metabolism	Amino acid metabolism	Phenylalanine metabolism	2	24	0.02482639	2.44E-01	ko00360	ncbi_281002;ncbi_104968452	K00276+K03334
Metabolism	Lipid metabolism	Glycerolipid metabolism	3	67	0.0312079	2.81E-01	ko00561	ncbi_537224;ncbi_509808;ncbi_101905992	K15728+K01046+K01080
Cellular Processes	Cell growth and death	Cell cycle	4	125	0.039237	3.17E-01	ko04110	ncbi_281302;ncbi_513523;ncbi_515301;ncbi_617024	K02541+K02603+K02213+K09389
Organismal Systems	Immune system	Chemokine signaling pathway	5	185	0.04111039	3.17E-01	ko04062	ncbi_613667;ncbi_280828;ncbi_281666;ncbi_281735;ncbi_281212	K05505+K10030+K14625+K05506+K05505
Metabolism	Amino acid metabolism	Alanine, aspartate and glutamate metabolism	2	36	0.05238209	3.77E-01	ko00250	ncbi_104968452;ncbi_614317	K03334+K18309
Metabolism	Amino acid metabolism	Tyrosine metabolism	2	38	0.05769471	3.82E-01	ko00350	ncbi_281002;ncbi_104968452	K00276+K03334
Metabolism	Amino acid metabolism	Phenylalanine, tyrosine and tryptophan biosynthesis	1	6	0.06006555	3.82E-01	ko00400	ncbi_104968452	K03334
Metabolism	Metabolism of other amino acids	Cyanoamino acid metabolism	1	7	0.06972409	4.18E-01	ko00460	ncbi_615929	K00681
Metabolism	Amino acid metabolism	Cysteine and methionine metabolism	2	46	0.08064316	4.21E-01	ko00270	ncbi_512468;ncbi_104968452	K11204+K03334
Metabolism	Lipid metabolism	Linoleic acid metabolism	2	47	0.08368435	4.21E-01	ko00591	ncbi_616593;ncbi_506508	K07413+K14621
Metabolism	Global and Overview	Fatty acid metabolism	2	50	0.0930128	4.21E-01	ko01212	ncbi_514159;ncbi_280924	K01897+K00507
Organismal Systems	Digestive system	Fat digestion and absorption	2	51	0.09618727	4.21E-01	ko04975	ncbi_535379;ncbi_101905992	K05641+K01080
Metabolism	Lipid metabolism	Ether lipid metabolism	2	52	0.0993926	4.21E-01	ko00565	ncbi_506508;ncbi_101905992	K14621+K01080
Organismal Systems	Immune system	Intestinal immune network for IgA production	2	52	0.0993926	4.21E-01	ko04672	ncbi_514031;ncbi_784268	K06590+K05153
Organismal Systems	Immune system	NOD-like receptor signaling pathway	2	53	0.1026279	4.21E-01	ko04621	ncbi_444867;ncbi_280828	K10165+K10030
Metabolism	Amino acid metabolism	Valine, leucine and isoleucine degradation	2	54	0.1058921	4.21E-01	ko00280	ncbi_407767;ncbi_104968452	K01641+K03334
Metabolism	Lipid metabolism	Synthesis and degradation of ketone bodies	1	11	0.1073879	4.21E-01	ko00072	ncbi_407767	K01641
Organismal Systems	Digestive system	Mineral absorption	2	55	0.1091844	4.21E-01	ko04978	ncbi_513221;ncbi_512464	K00510+K12347
Metabolism	Lipid metabolism	Fatty acid biosynthesis	1	14	0.134644	4.85E-01	ko00061	ncbi_514159	K01897
Metabolism	Metabolism of other amino acids	Taurine and hypotaurine metabolism	1	14	0.134644	4.85E-01	ko00430	ncbi_615929	K00681
Cellular Processes	Transport and catabolism	Lysosome	3	135	0.1610555	5.61E-01	ko04142	ncbi_512361;ncbi_512464;ncbi_531327	K12387+K12347+K06562
Environmental Information Processing	Signal transduction	Rap1 signaling pathway	4	226	0.2019723	6.82E-01	ko04015	XLOC_001755;XLOC_011490;ncbi_535347;ncbi_112444298	K04358+K04358+K17698+K05209
Organismal Systems	Digestive system	Vitamin digestion and absorption	1	23	0.2115771	6.89E-01	ko04977	ncbi_506508	K14621
Genetic Information Processing	Replication and repair	Nucleotide excision repair	2	85	0.2170376	6.89E-01	ko03420	XLOC_017692;XLOC_019608	K10838+K10838
Genetic Information Processing	Translation	Ribosome biogenesis in eukaryotes	2	89	0.232203	7.07E-01	ko03008	XLOC_023688;ncbi_530688	K14284+K14525
Metabolism	Lipid metabolism	Biosynthesis of unsaturated fatty acids	1	26	0.235689	7.07E-01	ko01040	ncbi_280924	K00507
Metabolism	Carbohydrate metabolism	Butanoate metabolism	1	28	0.2513576	7.17E-01	ko00650	ncbi_407767	K01641
Environmental Information Processing	Signal transduction	Ras signaling pathway	4	249	0.2524517	7.17E-01	ko04014	XLOC_001755;XLOC_011490;ncbi_521224;ncbi_112444298	K04358+K04358+K17630+K05209
Metabolism	Lipid metabolism	alpha-Linolenic acid metabolism	1	30	0.2667089	7.22E-01	ko00592	ncbi_506508	K14621
Metabolism	Lipid metabolism	Arachidonic acid metabolism	2	100	0.2741724	7.22E-01	ko00590	ncbi_616593;ncbi_506508	K07413+K14621
Metabolism	Carbohydrate metabolism	Propanoate metabolism	1	31	0.2742677	7.22E-01	ko00640	ncbi_506459	K01895
Metabolism	Metabolism of other amino acids	beta-Alanine metabolism	1	34	0.2964853	7.46E-01	ko00410	ncbi_281002	K00276
Organismal Systems	Immune system	RIG-I-like receptor signaling pathway	2	108	0.3046892	7.46E-01	ko04622	ncbi_100313956;ncbi_280828	K05440+K10030
Metabolism	Carbohydrate metabolism	Pentose and glucuronate interconversions	1	36	0.3109225	7.46E-01	ko00040	ncbi_515146	K00854
Genetic Information Processing	Replication and repair	DNA replication	1	36	0.3109225	7.46E-01	ko03030	ncbi_281302	K02541
Organismal Systems	Sensory system	Inflammatory mediator regulation of TRP channels	2	117	0.3387536	7.49E-01	ko04750	ncbi_616593;ncbi_789132	K07413+K04830
Metabolism	Carbohydrate metabolism	Pyruvate metabolism	1	40	0.3389251	7.49E-01	ko00620	ncbi_506459	K01895
Metabolism	Lipid metabolism	Fatty acid degradation	1	43	0.3591868	7.49E-01	ko00071	ncbi_514159	K01897
Environmental Information Processing	Signal transduction	AMPK signaling pathway	2	124	0.3649167	7.49E-01	ko04152	ncbi_407159;ncbi_280924	K00021+K00507
Metabolism	Metabolism of cofactors and vitamins	Porphyrin and chlorophyll metabolism	1	44	0.3658035	7.49E-01	ko00860	ncbi_513221	K00510
Metabolism	Xenobiotics biodegradation and metabolism	Drug metabolism - other enzymes	1	44	0.3658035	7.49E-01	ko00983	ncbi_508916	K01044
Metabolism	Amino acid metabolism	Glycine, serine and threonine metabolism	1	45	0.3723527	7.49E-01	ko00260	ncbi_281002	K00276
Organismal Systems	Digestive system	Carbohydrate digestion and absorption	1	45	0.3723527	7.49E-01	ko04973	ncbi_505049	K01176
Environmental Information Processing	Signal transduction	Jak-STAT signaling pathway	3	213	0.3747221	7.49E-01	ko04630	ncbi_508044;ncbi_515988;ncbi_100313956	K05138+K11222+K05440
Metabolism	Amino acid metabolism	Tryptophan metabolism	1	48	0.3916023	7.60E-01	ko00380	ncbi_104968452	K03334
Metabolism	Amino acid metabolism	Arginine and proline metabolism	1	50	0.4041104	7.60E-01	ko00330	ncbi_508861	K00657
Metabolism	Lipid metabolism	Sphingolipid metabolism	1	50	0.4041104	7.60E-01	ko00600	ncbi_101905992	K01080
Cellular Processes	Cell motility	Regulation of actin cytoskeleton	3	226	0.4110507	7.60E-01	ko04810	XLOC_001755;XLOC_011490;ncbi_514031	K04358+K04358+K06590
Metabolism	Carbohydrate metabolism	Amino sugar and nucleotide sugar metabolism	1	53	0.4223978	7.60E-01	ko00520	ncbi_507597	K01639
Genetic Information Processing	Replication and repair	Fanconi anemia pathway	1	53	0.4223978	7.60E-01	ko03460	ncbi_615553	K15365
Metabolism	Carbohydrate metabolism	Starch and sucrose metabolism	1	56	0.440131	7.79E-01	ko00500	ncbi_505049	K01176
Environmental Information Processing	Signal transduction	Phospholipase D signaling pathway	2	149	0.4547276	7.92E-01	ko04072	ncbi_280828;ncbi_101905992	K10030+K01080
Metabolism	Xenobiotics biodegradation and metabolism	Drug metabolism - cytochrome P450	1	64	0.4848338	8.17E-01	ko00982	ncbi_615537	K00799
Metabolism	Carbohydrate metabolism	Glycolysis / Gluconeogenesis	1	66	0.4954472	8.17E-01	ko00010	ncbi_506459	K01895
Metabolism	Xenobiotics biodegradation and metabolism	Metabolism of xenobiotics by cytochrome P450	1	68	0.5058447	8.17E-01	ko00980	ncbi_615537	K00799
Organismal Systems	Nervous system	Long-term potentiation	1	68	0.5058447	8.17E-01	ko04720	ncbi_112444298	K05209
Environmental Information Processing	Signal transduction	MAPK signaling pathway	3	262	0.507743	8.17E-01	ko04010	XLOC_001755;XLOC_011490;ncbi_519331	K04358+K04358+K04869
Metabolism	Metabolism of cofactors and vitamins	Retinol metabolism	1	70	0.5160305	8.17E-01	ko00830	ncbi_616593	K07413
Metabolism	Carbohydrate metabolism	Inositol phosphate metabolism	1	73	0.5309218	8.17E-01	ko00562	ncbi_509394	K01858
Organismal Systems	Endocrine system	Adipocytokine signaling pathway	1	74	0.5357843	8.17E-01	ko04920	ncbi_514159	K01897
Genetic Information Processing	Translation	RNA transport	2	174	0.5370485	8.17E-01	ko03013	XLOC_023688;ncbi_530688	K14284+K14525
Metabolism	Lipid metabolism	Steroid hormone biosynthesis	1	80	0.5639315	8.19E-01	ko00140	ncbi_616593	K07413
Organismal Systems	Circulatory system	Cardiac muscle contraction	1	80	0.5639315	8.19E-01	ko04260	ncbi_519331	K04869
Environmental Information Processing	Signal transduction	TGF-beta signaling pathway	1	84	0.5817532	8.19E-01	ko04350	ncbi_281867	K04667
Environmental Information Processing	Signaling molecules and interaction	ECM-receptor interaction	1	85	0.586095	8.19E-01	ko04512	ncbi_514031	K06590
Organismal Systems	Immune system	Complement and coagulation cascades	1	86	0.5903924	8.19E-01	ko04610	ncbi_514076	K01335
Cellular Processes	Transport and catabolism	Peroxisome	1	87	0.5946457	8.19E-01	ko04146	ncbi_514159	K01897
Environmental Information Processing	Signal transduction	Calcium signaling pathway	2	194	0.596624	8.19E-01	ko04020	ncbi_535881;ncbi_112444298	K05849+K05209
Organismal Systems	Immune system	Fc gamma R-mediated phagocytosis	1	88	0.5988553	8.19E-01	ko04666	ncbi_101905992	K01080
Environmental Information Processing	Signal transduction	NF-kappa B signaling pathway	1	92	0.6152667	8.21E-01	ko04064	ncbi_280828	K10030
Environmental Information Processing	Membrane transport	ABC transporters	1	94	0.623222	8.21E-01	ko02010	ncbi_535379	K05641
Cellular Processes	Cellular commiunity	Gap junction	1	100	0.6461261	8.21E-01	ko04540	ncbi_540236	K07375
Organismal Systems	Sensory system	Taste transduction	1	100	0.6461261	8.21E-01	ko04742	XLOC_009412	K08474
Genetic Information Processing	Translation	mRNA surveillance pathway	1	101	0.6498074	8.21E-01	ko03015	XLOC_023688	K14284
Environmental Information Processing	Signal transduction	Phosphatidylinositol signaling system	1	103	0.657057	8.21E-01	ko04070	XLOC_009150	K13084
Organismal Systems	Endocrine system	Estrogen signaling pathway	1	104	0.660626	8.21E-01	ko04915	ncbi_282871	K01403
Organismal Systems	Environmental adaptation	Circadian entrainment	1	106	0.6676544	8.21E-01	ko04713	ncbi_112444298	K05209
Environmental Information Processing	Signaling molecules and interaction	Neuroactive ligand-receptor interaction	3	338	0.6812496	8.21E-01	ko04080	ncbi_450212;ncbi_613414;ncbi_112444298	K08398+K05253+K05209
Metabolism	Global and Overview	Carbon metabolism	1	111	0.6846028	8.21E-01	ko01200	ncbi_506459	K01895
Organismal Systems	Nervous system	Glutamatergic synapse	1	115	0.6975447	8.21E-01	ko04724	ncbi_112444298	K05209
Organismal Systems	Digestive system	Protein digestion and absorption	1	115	0.6975447	8.21E-01	ko04974	ncbi_535881	K05849
Organismal Systems	Digestive system	Bile secretion	1	116	0.7006973	8.21E-01	ko04976	ncbi_407159	K00021
Organismal Systems	Immune system	Leukocyte transendothelial migration	1	118	0.7069056	8.21E-01	ko04670	ncbi_282871	K01403
Organismal Systems	Immune system	Toll-like receptor signaling pathway	1	123	0.7218755	8.29E-01	ko04620	ncbi_280828	K10030
Organismal Systems	Nervous system	Serotonergic synapse	1	126	0.7304925	8.30E-01	ko04726	ncbi_616593	K07413
Organismal Systems	Nervous system	Dopaminergic synapse	1	130	0.7415729	8.33E-01	ko04728	ncbi_112444298	K05209
Environmental Information Processing	Signal transduction	PI3K-Akt signaling pathway	3	375	0.7479011	8.33E-01	ko04151	XLOC_001755;XLOC_011490;ncbi_514031	K04358+K04358+K06590
Cellular Processes	Cellular commiunity	Signaling pathways regulating pluripotency of stem cells	1	145	0.7792612	8.59E-01	ko04550	ncbi_281867	K04667
Organismal Systems	Circulatory system	Adrenergic signaling in cardiomyocytes	1	151	0.7927681	8.63E-01	ko04261	ncbi_519331	K04869
Organismal Systems	Endocrine system	Oxytocin signaling pathway	1	159	0.8095155	8.63E-01	ko04921	ncbi_519331	K04869
Environmental Information Processing	Signaling molecules and interaction	Cell adhesion molecules (CAMs)	1	164	0.8192964	8.63E-01	ko04514	ncbi_514031	K06590
Metabolism	Global and Overview	Microbial metabolism in diverse environments	1	171	0.8321617	8.63E-01	ko01120	ncbi_506459	K01895
Environmental Information Processing	Signal transduction	cGMP - PKG signaling pathway	1	172	0.8339242	8.63E-01	ko04022	ncbi_535881	K05849
Cellular Processes	Transport and catabolism	Phagosome	1	174	0.8373945	8.63E-01	ko04145	ncbi_540236	K07375
Organismal Systems	Immune system	Natural killer cell mediated cytotoxicity	1	175	0.8391028	8.63E-01	ko04650	ncbi_617485	K07989
Cellular Processes	Cellular commiunity	Focal adhesion	1	207	0.8853287	9.02E-01	ko04510	ncbi_514031	K06590
Environmental Information Processing	Signal transduction	cAMP signaling pathway	1	244	0.9226273	9.31E-01	ko04024	ncbi_112444298	K05209
Organismal Systems	Sensory system	Olfactory transduction	1	1211	0.9999988	1.00E+00	ko04740	ncbi_535881	K05849
